# Supplementary material for: Cascade electrocatalysis via AgCu single-atom alloy and Ag nanoparticles in CO2 electroreduction toward multicarbon products
Source: Nat Commun. 2023 Oct 5;14:6142. doi: 10.1038/s41467-023-41871-w (PMC10556094; doi:10.1038/s41467-023-41871-w)
Supplement: Supplementary file 3 — Source Data [file 41467_2023_41871_MOESM3_ESM.zip]

Archive with 37 entries (36 files):
- 6. Source Data/
- 6. Source Data/Figure 2A. XRD_spectra.xlsx
- 6. Source Data/Figure 2B. Ag_3d_XPS_spectra.xlsx
- 6. Source Data/Figure 2C. Cu_2p_XPS_spectra.xlsx
- 6. Source Data/Figure 2D. Ag_Kedge_XANES_spectra.xlsx
- 6. Source Data/Figure 2E. Ag_Kedge_XAFS_spectra.xlsx
- 6. Source Data/Figure 3E. CORR_-0.65V.xlsx
- 6. Source Data/Figure 3F. Stability_CO2RR.xlsx
- 6. Source Data/Figure 4. Mechanistic_studies.xlsx
- 6. Source Data/Figure S10A. CuNP_CO2RR_results.xlsx
- 6. Source Data/Figure S10B. AgCuSAA_CO2RR_results.xlsx
- 6. Source Data/Figure S10C. AgCuSANP_CO2RR_results.xlsx
- 6. Source Data/Figure S10D. AgCuNP_CO2RR_results.xlsx
- 6. Source Data/Figure S11. C2+_products.xlsx
- 6. Source Data/Figure S12A. AgCuSANP_CO2RR_20%CO2.xlsx
- 6. Source Data/Figure S12B. AgCuSANP_CO2RR_15%CO2.xlsx
- 6. Source Data/Figure S12C. AgCuSANP_CO2RR_10%CO2.xlsx
- 6. Source Data/Figure S14A. Before_Ag_doping.txt
- 6. Source Data/Figure S14B. After_Ag_doping.txt
- 6. Source Data/Figure S15_PDOS_Cu_vs_CuAg.agr
- 6. Source Data/Figure S17A. Cu_ontop_after_optimization.txt
- 6. Source Data/Figure S17A. Cu_ontop_before_optimization.txt
- 6. Source Data/Figure S17B. Cu_bridge_after_optimization.txt
- 6. Source Data/Figure S17B. Cu_bridge_before_optimization.txt
- 6. Source Data/Figure S17C. Ag_Cu_ontop_after_optimization.txt
- 6. Source Data/Figure S17C. Ag_Cu_ontop_before_optimization.txt
- 6. Source Data/Figure S17D. Ag_Cu_bridge_after_optimization.txt
- 6. Source Data/Figure S17D. Ag_Cu_bridge_before_optimization.txt
- 6. Source Data/Figure S4A. XRD_spectra.xlsx
- 6. Source Data/Figure S4B.  Auger_spectra.xlsx
- 6. Source Data/Figure S5A. Cu_Kedge_XANES_spectra.xlsx
- 6. Source Data/Figure S5B. Cu_Kedge_EXAFS_spectra.xlsx
- 6. Source Data/Figure S6AB. Ag_Kedge_k_space.xlsx
- 6. Source Data/Figure S6C. Ag_Kedge_r_space.xlsx
- 6. Source Data/Figure S6DE. Cu_Kedge_k_space.xlsx
- 6. Source Data/Figure S6F. Cu_Kedge_r_space.xlsx
- 6. Source Data/Figure S8&S9. Standard curves.xlsx
