# Supplementary material for: Cascade electrocatalysis via AgCu single-atom alloy and Ag nanoparticles in CO2 electroreduction toward multicarbon products
Source: Nat Commun. 2023 Oct 5;14:6142. doi: 10.1038/s41467-023-41871-w (PMC10556094; doi:10.1038/s41467-023-41871-w)
Supplement: Supplementary file 3 — Source Data [file 41467_2023_41871_MOESM3_ESM.zip › 6. Source Data/Figure 2A. XRD_spectra.xlsx]

## Sheet: Sheet1
2θ (degree)	Cu	AgCu SAA	CuAg SANP	AgCu NP
10.05	7885.94	8754	7922	8820
10.15	7851.1	8610	7810	8701
10.25	7797.24	8550	7810	8625
10.35	7714.87	8485	7892	8631
10.45	7727.54	8576	7830	8548
10.55	7844.76	8601	7724	8647
10.65	7730.71	8493	7751	8471
10.75	7748.93	8581	7740	8654
10.85	7763.18	8502	7694	8396
10.95	7698.24	8435	7714	8600
11.05	7645.18	8414	7612	8536
11.15	7680.02	8427	7593	8550
11.25	7628.54	8230	7639	8488
11.35	7668.14	8377	7741	8401
11.45	7551.72	8383	7555	8442
11.55	7588.94	8274	7636	8440
11.65	7520.04	8273	7662	8420
11.75	7585.78	8347	7556	8578
11.85	7554.89	8354	7548	8563
11.95	7508.16	8391	7483	8766
12.05	7756.85	8301	7649	8749
12.15	7606.37	8294	7462	8748
12.25	7626.17	8207	7543	8701
12.35	7690.32	8160	7647	8978
12.45	7562.02	8315	7746	9280
12.55	7709.33	8477	7651	9430
12.65	7751.3	8219	7531	9666
12.75	7764.77	8611	7597	9887
12.85	7922.38	8402	7751	9738
12.95	7799.62	8224	7588	9021
13.05	7700.62	8499	7480	8912
13.15	7833.67	8444	7670	8510
13.25	7940.59	8240	7715	8542
13.35	7892.28	8482	7709	8683
13.45	7772.69	8472	7475	8650
13.55	8110.08	8512	7765	8522
13.65	7902.58	8672	7546	8724
13.75	7886.74	8540	7824	8644
13.85	8059.39	8585	7752	8714
13.95	8017.42	8768	7749	8525
14.05	7931.88	8684	7705	8911
14.15	8201.16	8633	7749	8744
14.25	8107.7	8538	7713	8742
14.35	8069.69	8853	7725	8807
14.45	8176.61	8872	7757	8874
14.55	8205.91	8796	7593	8858
14.65	8365.1	8909	7747	9007
14.75	8284.32	8845	7829	8892
14.85	8216.21	8925	7795	8878
14.95	8233.63	9074	7883	9031
15.05	8393.62	8933	7907	9056
15.15	8274.82	8979	8157	8901
15.25	8338.97	8968	7999	8982
15.35	8305.7	9236	7987	9140
15.45	8421.34	8984	7956	9077
15.55	8464.1	9098	8048	9174
15.65	8483.9	9224	7977	9091
15.75	8568.65	9062	7989	9158
15.85	8587.66	9120	8194	9178
15.95	8388.86	9299	8118	9310
16.05	8536.97	9423	8199	9177
16.15	8555.98	9581	8159	9509
16.25	8569.44	9467	8159	9255
16.35	8643.1	9577	8072	9198
16.45	8643.1	9745	8190	9330
16.55	8654.98	9641	8565	9361
16.65	8678.74	9643	8308	9207
16.75	8442.72	9750	8435	9499
16.85	8807.04	9862	8316	9772
16.95	8685.07	9869	8479	9557
17.05	8795.16	9846	8487	9705
17.15	8795.95	9854	8530	9464
17.25	8721.5	9848	8505	9568
17.35	8822.09	10051	8431	9501
17.45	8981.28	10089	8555	9483
17.55	9075.53	10155	8679	9613
17.65	8776.15	10455	8627	9582
17.75	9054.94	10026	8755	9859
17.85	9033.55	10346	8771	9836
17.95	9038.3	10306	8813	9782
18.05	9090.58	10516	8658	9822
18.15	8923.46	10397	8951	9972
18.25	8957.52	10632	8830	9858
18.35	9076.32	10482	8943	9944
18.45	9199.08	10703	8893	10003
18.55	9194.33	10597	9010	10214
18.65	9085.82	11026	8972	9986
18.75	9309.17	10851	8914	10124
18.85	9282.24	10962	9176	10169
18.95	9236.3	10979	9142	10204
19.05	9375.7	10960	9196	10131
19.15	9263.23	11006	9194	10246
19.25	9199.08	11346	9154	10240
19.35	9366.19	11114	9289	10314
19.45	9396.29	11128	9096	10377
19.55	9381.24	11401	9146	10277
19.65	9421.63	11287	9299	10322
19.75	9545.18	11337	9395	10363
19.85	9355.1	11251	9578	10331
19.95	9583.2	11494	9466	10423
20.05	9335.3	11484	9477	10297
20.15	9475.49	11443	9372	10409
20.25	9327.38	11515	9272	10228
20.35	9552.31	11626	9440	10438
20.45	9276.7	11617	9465	10466
20.55	9439.06	11693	9423	10408
20.65	9345.6	11697	9341	10333
20.75	9512.71	11602	9569	10485
20.85	9399.46	11666	9457	10432
20.95	9334.51	11676	9648	10309
21.05	9396.29	11733	9354	10543
21.15	9266.4	11774	9429	10267
21.25	9307.58	11947	9174	10340
21.35	9275.11	12025	9362	10564
21.45	9221.26	12130	9435	10175
21.55	9268.78	11832	9393	10347
21.65	9181.66	12017	9389	10280
21.75	9313.13	11940	9382	10410
21.85	9122.26	11882	9456	10125
21.95	9025.63	11816	9316	10166
22.05	9138.1	11926	9300	10190
22.15	9187.2	11768	9368	10080
22.25	9119.88	12095	9398	10100
22.35	8751.6	11923	9192	10054
22.45	8897.33	12000	9319	9990
22.55	8989.99	11771	9395	9873
22.65	8764.27	11672	9317	9906
22.75	8837.93	11828	9281	9918
22.85	8869.61	11715	9306	9984
22.95	8928.22	11809	9171	9820
23.05	8814.96	11905	9262	9922
23.15	8773.78	11913	9225	9771
23.25	8552.81	11759	9139	9807
23.35	8750.02	11719	9052	9648
23.45	8629.63	11591	9024	9843
23.55	8495.78	11774	8949	9799
23.65	8502.91	11562	9220	9522
23.75	8452.22	11453	8961	9555
23.85	8449.85	11504	8775	9588
23.95	8460.14	11751	8981	9534
24.05	8487.07	11566	9006	9530
24.15	8217.79	11637	8800	9378
24.25	8320.75	11154	8855	9269
24.35	8261.35	11357	8768	9356
24.45	8230.46	11054	8909	9250
24.55	8045.14	11285	8671	9111
24.65	8022.17	11277	8563	9100
24.75	8068.9	11170	8572	9175
24.85	8119.58	11085	8511	9048
24.95	7807.54	10997	8644	9006
25.05	7869.31	11147	8334	9133
25.15	7954.85	10795	8483	8994
25.25	7806.74	11056	8387	8900
25.35	7715.66	10714	8469	9062
25.45	7727.54	10541	8337	8959
25.55	7680.02	10908	8310	9040
25.65	7584.98	10645	8308	9161
25.75	7661.02	10746	8223	9226
25.85	7486.78	10476	8243	8968
25.95	7581.02	10595	8159	8774
26.05	7520.04	10527	8154	8496
26.15	7434.5	10305	8102	8434
26.25	7392.53	10556	7807	8452
26.35	7262.64	10414	7918	8386
26.45	7358.47	10103	7892	8247
26.55	7343.42	10312	7908	8349
26.65	7245.22	10100	7797	8108
26.75	7251.55	10256	7743	8193
26.85	7109.78	10120	7738	8109
26.95	7305.41	10299	7690	8135
27.05	7107.41	10183	7680	8067
27.15	6989.4	10119	7841	7983
27.25	7087.61	9940	7645	8026
27.35	6990.19	9879	7686	7943
27.45	7070.98	10017	7638	7753
27.55	6892.78	9822	7744	7916
27.65	6930.79	9835	7561	7698
27.75	6915.74	9840	7678	7835
27.85	6910.2	9569	7653	7936
27.95	6880.1	9615	7340	7749
28.05	6832.58	9656	7336	7714
28.15	6818.33	9541	7387	7694
28.25	6785.06	9416	7293	7526
28.35	6665.47	9460	7320	7446
28.45	6813.58	9529	7365	7406
28.55	6952.18	9346	7263	7520
28.65	6556.97	9476	7392	7413
28.75	6830.21	9475	7360	7434
28.85	6556.97	9547	7380	7289
28.95	6659.14	9259	7293	7536
29.05	6636.17	9456	7426	7317
29.15	6657.55	9274	7414	7409
29.25	6610.03	9384	7447	7615
29.35	6807.24	9133	7446	7693
29.45	6715.37	9225	7772	7934
29.55	6636.17	9255	7484	8283
29.65	6740.71	9128	7575	7838
29.75	6690.82	9086	7412	7500
29.85	6550.63	9033	7163	7208
29.95	6556.97	9115	7164	7183
30.05	6524.5	8888	6997	7072
30.15	6448.46	8936	7009	6822
30.25	6247.3	9016	6759	6974
30.35	6320.16	8712	6790	6777
30.45	6417.58	8598	6823	6694
30.55	6316.2	8641	6735	6778
30.65	6126.91	8576	6735	6785
30.75	6256.01	8536	6723	6656
30.85	6191.06	8466	6693	6738
30.95	6200.57	8468	6743	6597
31.05	6391.44	8361	6657	6503
31.15	6273.43	8259	6592	6635
31.25	6107.9	8410	6664	6398
31.35	6130.87	8354	6438	6420
31.45	6270.26	8097	6574	6579
31.55	6272.64	8336	6576	6287
31.65	6208.49	8365	6497	6360
31.75	6370.85	8253	6528	6363
31.85	6265.51	8259	6488	6339
31.95	6285.31	8515	6575	6435
32.05	6579.14	8490	6753	6413
32.15	6789.02	8564	6875	6365
32.25	6823.87	8769	7048	6414
32.35	7082.86	8901	7178	6234
32.45	7239.67	8653	7216	6396
32.55	7011.58	8694	7009	6319
32.65	6842.09	8542	6925	6286
32.75	6526.87	8485	6656	6281
32.85	6328.08	7995	6399	5919
32.95	6127.7	7987	6353	6034
33.05	6117.41	7745	6060	6011
33.15	5889.31	7654	6082	6007
33.25	5891.69	7621	6047	5775
33.35	5931.29	7610	6156	5865
33.45	6110.28	7490	6022	6089
33.55	5853.67	7497	5818	6049
33.65	6048.5	7543	5975	6088
33.75	5934.46	7655	6169	5890
33.85	5989.1	7595	6050	5823
33.95	6149.88	7669	6164	5658
34.05	6259.18	7818	6151	5557
34.15	6483.31	7750	6319	5535
34.25	6708.24	7932	6444	5725
34.35	7002.86	8009	6798	5676
34.45	7379.86	8271	6841	5740
34.55	7751.3	8619	7142	5637
34.65	8328.67	8877	7393	5747
34.75	9192.74	9682	7950	5732
34.85	10304.7	10305	8932	6217
34.95	11602.8	11390	10004	6418
35.05	13759.4	12827	11572	6803
35.15	16412.6	14912	13392	7598
35.25	19244.8	17208	15468	8400
35.35	21784.8	19455	17572	9089
35.45	23278.5	20751	18793	9699
35.55	23263.4	20609	18662	9677
35.65	21796.6	19826	17818	9108
35.75	19592.5	18012	16250	8761
35.85	17141.3	16099	14737	8666
35.95	15517.7	14145	14102	9336
36.05	14079.4	13158	13962	10989
36.15	13334.9	12803	14916	14467
36.25	12855.7	12343	17083	18871
36.35	12650.6	12141	19052	22888
36.45	12512	11779	19640	23413
36.55	11975	11657	17661	19559
36.65	11632.9	11144	14700	14414
36.75	11013.6	11024	12027	10223
36.85	10573.2	10409	10997	8086
36.95	9989.5	10020	10077	7615
37.05	9526.18	9648	9771	7320
37.15	9458.86	9442	9878	7711
37.25	9180.86	9134	9864	8017
37.35	8877.53	9108	10406	8780
37.45	9071.57	9036	11193	10091
37.55	8944.85	8931	12968	12214
37.65	9145.22	9183	16029	16170
37.75	9553.1	9107	20268	21837
37.85	9987.12	9161	26960	30484
37.95	10699.9	10054	35824	41222
38.05	11532.3	10569	43501	49639
38.15	12824.1	11416	45400	49559
38.25	14320.9	12266	39942	40988
38.35	15747.3	13638	31269	30317
38.45	17680.6	15072	25371	21733
38.55	19530.7	16985	22932	17434
38.65	20577	18010	22013	15239
38.75	20723.5	18340	20639	13390
38.85	19979	17622	19104	12078
38.95	18215.2	16411	17064	10820
39.05	15867.7	14575	14991	9540
39.15	13479	12335	12537	8570
39.25	11718.4	10746	10852	7769
39.35	10022.8	9688	9595	6969
39.45	8573.4	8597	8562	6722
39.55	7848.72	7885	7700	6359
39.65	7069.39	7333	7216	6091
39.75	6598.94	6849	6710	5889
39.85	6129.29	6534	6421	5759
39.95	5888.52	6491	6133	5620
40.05	5674.68	6141	5986	5408
40.15	5349.96	5993	5786	5391
40.25	5128.2	5786	5666	5218
40.35	5142.46	5782	5494	5178
40.45	5169.38	5736	5534	5151
40.55	5022.86	5564	5440	5142
40.65	5085.43	5690	5312	5095
40.75	5030.78	5740	5372	5057
40.85	5151.17	5575	5342	5069
40.95	5007.82	5623	5423	5089
41.05	5119.49	5654	5475	5075
41.15	5031.58	5633	5427	4953
41.25	5088.6	5717	5487	4852
41.35	5231.16	5715	5483	4943
41.45	5208.19	5836	5712	5222
41.55	5334.91	5778	5619	5111
41.65	5381.64	5941	5755	5038
41.75	5460.05	5972	5878	5495
41.85	5661.22	5999	6190	5773
41.95	5591.52	6062	6615	6469
42.05	5865.55	6262	7145	7598
42.15	6021.58	6358	7843	8996
42.25	6168.1	6225	8697	10103
42.35	6301.94	6564	8796	10397
42.45	6504.7	6747	8316	9233
42.55	6737.54	7145	7911	7653
42.65	7428.17	7673	7572	6485
42.75	8563.1	8429	8051	6002
42.85	11425.4	10127	9457	5621
42.95	17070	14202	11981	5587
43.05	28299.7	23579	17182	5701
43.15	45112.3	38141	24402	5758
43.25	59572.7	51530	30663	6013
43.35	60999	54133	31404	6295
43.45	47564.4	43519	25439	6522
43.55	29311.1	27197	17823	6994
43.65	16020.6	15652	12220	7729
43.75	9926.14	9722	9916	8579
43.85	7680.82	7783	9938	9709
43.95	6661.51	6768	10786	11350
44.05	6039.79	6452	12428	13732
44.15	5517.86	6170	14671	16607
44.25	5326.2	5611	15958	17961
44.35	5263.63	5469	15753	17813
44.45	4828.03	5183	13587	15455
44.55	4722.7	5211	11077	12546
44.65	4585.68	5174	8765	9903
44.75	4447.08	4956	7411	8112
44.85	4420.94	4875	6646	6985
44.95	4318.78	4817	5965	6223
45.05	4285.51	4736	5595	5693
45.15	4138.99	4773	5358	5335
45.25	4190.47	4721	5060	4951
45.35	4136.62	4751	4850	4854
45.45	3998.81	4615	4661	4583
45.55	4066.92	4590	4512	4553
45.65	4096.22	4637	4541	4402
45.75	4007.52	4553	4438	4300
45.85	3942.58	4651	4386	4137
45.95	3983.76	4663	4356	4076
46.05	4051.08	4545	4289	4152
46.15	3994.85	4582	4371	3979
46.25	4052.66	4658	4245	3974
46.35	4036.03	4485	4234	3909
46.45	3958.42	4563	4146	3777
46.55	3982.18	4410	4119	3732
46.65	3950.5	4468	4070	3668
46.75	3921.19	4412	3955	3637
46.85	4005.14	4400	3968	3610
46.95	3839.62	4333	3796	3619
47.05	3881.59	4342	3793	3594
47.15	3876.84	4348	3836	3467
47.25	3895.85	4362	3865	3445
47.35	3910.1	4270	3862	3399
47.45	3840.41	4421	3816	3464
47.55	3967.92	4390	4034	3321
47.65	4026.53	4439	3988	3414
47.75	4113.65	4377	3922	3413
47.85	4155.62	4685	4018	3450
47.95	4403.52	4721	4082	3504
48.05	4660.13	4741	4440	3453
48.15	4882.68	5093	4631	3557
48.25	5231.95	5429	4706	3601
48.35	5642.21	5684	5182	3802
48.45	6092.06	6001	5526	3768
48.55	6557.76	6459	5849	3937
48.65	6823.87	6595	6184	4174
48.75	7097.11	6730	6423	4097
48.85	7018.7	6599	6071	4047
48.95	6804.86	6599	5876	4041
49.05	6444.5	6332	5468	3784
49.15	6039	6102	5263	3583
49.25	5764.97	5706	4925	3378
49.35	5445.79	5484	4703	3468
49.45	5287.39	5379	4634	3215
49.55	5198.69	5297	4474	3207
49.65	5248.58	5233	4219	3213
49.75	5490.14	5491	4380	3040
49.85	5806.15	5875	4709	3134
49.95	6673.39	6451	4984	3100
50.05	8630.42	7982	5966	3000
50.15	12221.4	10399	7550	2995
50.25	17500	15095	9999	3066
50.35	22854.7	20256	12425	3035
50.45	25437.5	22753	13265	2952
50.55	22950.6	20885	12115	2908
50.65	17032	16130	9405	3065
50.75	11167.2	10552	6792	2872
50.85	7670.52	7628	5466	2906
50.95	5827.54	5884	4397	2964
51.05	5088.6	5083	4036	2819
51.15	4578.55	4746	4010	2996
51.25	4294.22	4422	3687	2987
51.35	4112.06	4394	3662	3047
51.45	4032.86	4220	3649	2894
51.55	3753.29	4180	3465	2903
51.65	3667.75	4242	3444	2871
51.75	3606.77	3994	3445	2719
51.85	3560.83	4031	3256	2872
51.95	3571.13	4016	3541	2735
52.05	3545.78	3932	3425	2836
52.15	3467.38	3906	3459	2926
52.25	3347.78	3943	3404	2955
52.35	3303.43	3843	3426	3088
52.45	3453.91	3737	3430	2980
52.55	3488.76	3810	3534	3007
52.65	3484.01	3878	3447	2895
52.75	3693.89	3891	3523	2860
52.85	3518.06	3804	3499	2848
52.95	3668.54	3873	3545	2908
53.05	3692.3	4044	3761	2947
53.15	3883.18	4163	3779	2981
53.25	3935.45	4157	3913	3006
53.35	4017.82	4288	3975	3113
53.45	4014.65	4206	3939	3194
53.55	3984.55	4195	3848	3131
53.65	4003.56	4136	3913	3136
53.75	3810.31	4007	3760	2957
53.85	3651.12	4141	3526	2997
53.95	3548.95	3824	3532	2815
54.05	3440.45	3679	3482	2845
54.15	3270.96	3665	3423	2701
54.25	3229.78	3667	3278	2619
54.35	3146.62	3654	3144	2655
54.45	3071.38	3476	3218	2653
54.55	3084.05	3534	3116	2610
54.65	2981.88	3498	3146	2633
54.75	2978.71	3529	3048	2670
54.85	2928.02	3443	2992	2597
54.95	2979.5	3419	3012	2529
55.05	3027.02	3447	3037	2675
55.15	2969.21	3389	2981	2585
55.25	2939.11	3341	2970	2659
55.35	2957.33	3353	3025	2572
55.45	3034.15	3392	2980	2602
55.55	2920.1	3453	2937	2601
55.65	2911.39	3390	2992	2497
55.75	2897.14	3281	2965	2564
55.85	2970.79	3367	2994	2545
55.95	2975.54	3486	3022	2516
56.05	2909.02	3346	3056	2549
56.15	2965.25	3381	3025	2486
56.25	2870.21	3445	3027	2489
56.35	3021.48	3416	3122	2568
56.45	3015.14	3425	3129	2542
56.55	2985.05	3376	3047	2541
56.65	3053.95	3509	3158	2654
56.75	2999.3	3597	3227	2671
56.85	3114.14	3472	3140	2589
56.95	3192.55	3627	3156	2598
57.05	3137.9	3465	3249	2543
57.15	3201.26	3561	3245	2493
57.25	3340.66	3580	3233	2612
57.35	3326.4	3701	3261	2645
57.45	3382.63	3755	3382	2610
57.55	3449.95	3878	3428	2711
57.65	3480.84	3876	3567	2627
57.75	3666.96	4009	3640	2729
57.85	3816.65	4054	3761	2835
57.95	4051.87	4277	4048	2682
58.05	4295.02	4387	4216	2974
58.15	4304.52	4494	4199	3061
58.25	4489.85	4506	4406	3080
58.35	4473.22	4611	4246	3022
58.45	4426.49	4558	4257	3010
58.55	4168.3	4375	4059	2897
58.65	4067.71	4223	3899	2882
58.75	3884.76	4066	3781	2834
58.85	3720.82	4061	3606	2714
58.95	3539.45	3796	3387	2642
59.05	3385.8	3716	3445	2569
59.15	3426.98	3645	3373	2507
59.25	3274.13	3665	3275	2570
59.35	3149.78	3594	3298	2532
59.45	3274.13	3467	3327	2560
59.55	3109.39	3647	3282	2556
59.65	3177.5	3690	3286	2549
59.75	3183.05	3647	3409	2609
59.85	3208.39	3672	3362	2647
59.95	3238.49	3666	3350	2540
60.05	3350.95	3730	3334	2670
60.15	3347.78	3543	3516	2556
60.25	3506.98	3703	3509	2626
60.35	3468.17	3927	3529	2625
60.45	3567.96	3910	3662	2740
60.55	3647.95	3869	3742	2786
60.65	3829.32	3960	3946	2834
60.75	4024.15	4257	4020	3053
60.85	4179.38	4437	4354	3307
60.95	4416.19	4549	4830	3549
61.05	4619.74	4611	5124	4174
61.15	4920.7	4813	5821	5107
61.25	5232.74	5233	6571	6397
61.35	5528.95	5400	7183	7232
61.45	5751.5	5573	7572	7450
61.55	5817.24	5593	7191	6722
61.65	5677.85	5627	6581	5331
61.75	5517.07	5407	6013	4501
61.85	5382.43	5219	5516	3871
61.95	4877.93	4869	5124	3442
62.05	4657.75	4728	4682	3217
62.15	4384.51	4614	4588	2950
62.25	4175.42	4312	4199	2921
62.35	4017.02	4241	4069	2926
62.45	3861.79	3970	3974	2986
62.55	3718.44	4051	3847	2835
62.65	3605.18	3818	3758	3027
62.75	3571.92	3811	3800	2943
62.85	3419.86	3643	3716	2819
62.95	3373.92	3670	3676	2894
63.05	3259.08	3680	3655	2909
63.15	3280.46	3585	3729	2950
63.25	3225.02	3511	3639	2963
63.35	3211.56	3517	3627	2890
63.45	3175.13	3396	3806	2983
63.55	3109.39	3398	3853	3228
63.65	3122.86	3569	3972	3278
63.75	3140.28	3406	4131	3586
63.85	3072.17	3469	4408	3822
63.95	3131.57	3428	4775	4394
64.05	3169.58	3273	5466	5293
64.15	3198.89	3447	6717	6849
64.25	3190.18	3450	8216	8685
64.35	3244.82	3516	9942	11091
64.45	3273.34	3562	11052	12144
64.55	3322.44	3513	10583	12071
64.65	3408.77	3504	9247	10199
64.75	3346.2	3499	7432	8066
64.85	3426.19	3690	6247	6164
64.95	3494.3	3721	5521	5004
65.05	3621.82	3738	4863	4399
65.15	3743.78	3798	4800	4020
65.25	3885.55	4029	4719	3672
65.35	3960.79	4114	4721	3562
65.45	4176.22	4204	4747	3459
65.55	4366.3	4362	4919	3302
65.65	4502.52	4469	4931	3537
65.75	4791.6	4794	4962	3354
65.85	5096.52	4874	5110	3452
65.95	5014.15	5053	5252	3414
66.05	5260.46	5075	5341	3369
66.15	5422.82	5044	5348	3303
66.25	5422.82	5181	5353	3328
66.35	5301.65	5138	5145	3133
66.45	5124.24	5054	5043	3099
66.55	5027.62	4927	4851	3004
66.65	4839.91	4697	4612	2807
66.75	4489.06	4587	4343	2793
66.85	4450.25	4389	4127	2642
66.95	4330.66	4172	4104	2744
67.05	4165.13	4110	3965	2634
67.15	4158	4070	3842	2476
67.25	4095.43	4155	3848	2508
67.35	4182.55	4057	3996	2537
67.45	4304.52	4275	4130	2644
67.55	4378.18	4359	4182	2607
67.65	4515.98	4427	4361	2650
67.75	4571.42	4650	4492	2695
67.85	4824.86	4639	4629	2839
67.95	4903.27	4790	4765	2946
68.05	4934.16	4866	4832	2875
68.15	4791.6	4646	4671	2781
68.25	4580.93	4509	4507	2693
68.35	4289.47	4292	4418	2556
68.45	4068.5	4113	4033	2518
68.55	3811.9	3838	3724	2404
68.65	3487.97	3597	3537	2353
68.75	3344.62	3408	3372	2287
68.85	3184.63	3301	3234	2248
68.95	3006.43	3218	3161	2214
69.05	2920.9	3137	3075	2180
69.15	2921.69	2991	3111	2121
69.25	2737.15	3057	2933	2165
69.35	2746.66	2965	2858	2178
69.45	2630.23	2873	2793	2148
69.55	2674.58	2870	2803	2203
69.65	2599.34	2797	2848	2114
69.75	2627.06	2813	2764	2218
69.85	2445.7	2822	2742	2177
69.95	2581.13	2801	2758	2021
70.05	2586.67	2848	2664	2070
70.15	2449.66	2714	2647	2051
70.25	2404.51	2654	2608	1994
70.35	2523.31	2707	2653	2089
70.45	2449.66	2769	2643	2020
70.55	2401.34	2679	2630	2053
70.65	2456.78	2675	2672	2066
70.75	2546.28	2691	2658	2009
70.85	2520.14	2795	2641	1991
70.95	2479.75	2681	2743	2028
71.05	2603.3	2675	2799	1999
71.15	2556.58	2686	2778	2080
71.25	2627.86	2833	2701	1989
71.35	2642.11	2766	2773	1972
71.45	2592.22	2781	2789	2046
71.55	2720.52	2828	2838	2013
71.65	2771.21	2885	2863	2079
71.75	2816.35	2845	2870	2098
71.85	2854.37	3017	3037	2080
71.95	2869.42	3013	3035	2092
72.05	3023.06	3211	3086	2145
72.15	3090.38	3174	3230	2164
72.25	3224.23	3139	3267	2305
72.35	3279.67	3295	3296	2344
72.45	3202.85	3255	3412	2292
72.55	3267.79	3337	3339	2230
72.65	3286.01	3330	3418	2257
72.75	3282.05	3301	3458	2348
72.85	3230.57	3301	3300	2391
72.95	3191.76	3216	3307	2387
73.05	3217.9	3252	3339	2566
73.15	3120.48	3291	3658	2850
73.25	3263.83	3259	3721	3291
73.35	3396.89	3408	4044	3790
73.45	3480.84	3586	4430	4750
73.55	3792.1	3748	4698	4798
73.65	4201.56	4147	5031	4585
73.75	5454.5	4942	5069	4152
73.85	7276.9	6610	5751	3406
73.95	9780.41	8867	6719	2961
74.05	12603.1	11058	7884	2688
74.15	13248.6	11675	8156	2467
74.25	12061.4	10870	7636	2370
74.35	9725.76	8943	6376	2239
74.45	7472.52	6817	5354	2301
74.55	5612.9	5455	4544	2306
74.65	4797.94	4465	4076	2334
74.75	4266.5	4038	3842	2402
74.85	4241.16	4014	3850	2483
74.95	4063.75	3941	3841	2391
75.05	3977.42	3921	3955	2428
75.15	3992.47	3833	3782	2544
75.25	3781.01	3782	3896	2459
75.35	3662.21	3501	3584	2469
75.45	3478.46	3283	3466	2419
75.55	3230.57	3346	3430	2361
75.65	3092.76	3031	3146	2349
75.75	2905.85	2998	3283	2298
75.85	2871.79	2902	3117	2388
75.95	2677.75	2799	3083	2350
76.05	2650.03	2729	3060	2287
76.15	2563.7	2738	3073	2427
76.25	2403.72	2571	3034	2470
76.35	2437.78	2500	3072	2552
76.45	2400.55	2450	3100	2821
76.55	2311.06	2446	3357	2946
76.65	2377.58	2441	3543	3107
76.75	2284.92	2494	3743	3519
76.85	2256.41	2305	4020	4219
76.95	2322.14	2322	4726	4711
77.05	2325.31	2428	5485	5851
77.15	2311.85	2340	6992	7778
77.25	2311.06	2367	8794	10173
77.35	2315.81	2317	10028	11920
77.45	2258.78	2272	10483	12334
77.55	2299.97	2278	9544	11471
77.65	2247.7	2252	8134	9831
77.75	2200.18	2271	6581	7732
77.85	2180.38	2261	5328	6059
77.95	2094.84	2257	4466	4826
78.05	2089.3	2228	3840	3963
78.15	2059.99	2207	3519	3504
78.25	2143.15	2194	3326	3166
78.35	2058.41	2138	3044	2933
78.45	2090.88	2264	3075	2665
78.55	2098.01	2236	2931	2513
78.65	2037.82	2200	2873	2565
78.75	2017.22	2220	2709	2335
78.85	2029.9	2158	2671	2268
78.95	2037.82	2131	2709	2205
79.05	1968.91	2051	2578	2153
79.15	1946.74	2213	2555	2176
79.25	2044.15	2132	2517	2101
79.35	2024.35	2193	2515	2085
79.45	2039.4	2301	2478	2097
79.55	2037.82	2283	2517	2033
79.65	1991.09	2231	2506	1991
79.75	2063.95	2128	2469	2058
79.85	2095.63	2244	2504	1973
79.95	2088.5	2211	2530	1940
80.05	2145.53	2217	2433	2067
80.15	2158.2	2180	2541	1996
80.25	2126.52	2146	2476	2019
80.35	2198.59	2196	2452	1940
80.45	2185.92	2256	2515	1968
80.55	2100.38	2262	2457	2058
80.65	2100.38	2166	2582	2106
80.75	2086.13	2228	2532	2154
80.85	1988.71	2148	2716	2156
80.95	2065.54	2122	2690	2386
81.05	2131.27	2147	2840	2435
81.15	2147.11	2169	2977	2832
81.25	2114.64	2091	3295	3237
81.35	2161.37	2159	3894	3798
81.45	2125.73	2147	4167	4310
81.55	2130.48	2131	4425	4535
81.65	2193.05	2132	4206	4298
81.75	2181.17	2215	4075	3900
81.85	2143.15	2184	3578	3462
81.95	2232.65	2302	3394	3049
82.05	2226.31	2414	3057	2660
82.15	2310.26	2313	2833	2407
82.25	2453.62	2470	2856	2214
82.35	2415.6	2459	2766	2136
82.45	2475.79	2538	2765	2068
82.55	2443.32	2424	2792	1962
82.65	2526.48	2474	2791	1942
82.75	2509.06	2469	2703	1880
82.85	2484.5	2549	2631	1897
82.95	2493.22	2492	2682	1853
83.05	2489.26	2479	2656	1868
83.15	2541.53	2480	2603	1788
83.25	2538.36	2472	2549	1856
83.35	2455.99	2475	2619	1782
83.45	2505.1	2533	2522	1820
83.55	2417.18	2508	2508	1736
83.65	2350.66	2409	2492	1737
83.75	2411.64	2274	2383	1688
83.85	2327.69	2261	2407	1634
83.95	2255.62	2229	2351	1668
84.05	2166.12	2243	2211	1635
84.15	2138.4	2165	2216	1551
84.25	2062.37	2168	2257	1567
84.35	2055.24	2007	2132	1556
84.45	2019.6	2058	2070	1528
84.55	2038.61	2051	2106	1496
84.65	1926.94	1971	1987	1478
84.75	1945.94	2009	2045	1481
84.85	1854.07	1951	1900	1512
84.95	1819.22	1934	2019	1580
85.05	1780.42	1936	1924	1464
85.15	1836.65	1915	1926	1503
85.25	1823.18	1931	1942	1460
85.35	1797.84	1851	1916	1491
85.45	1804.18	1796	1934	1506
85.55	1854.07	1874	1878	1397
85.65	1816.85	1844	1937	1455
85.75	1827.94	1868	1838	1466
85.85	1804.97	1849	1845	1410
85.95	1840.61	1883	1898	1491
86.05	1864.37	1878	1876	1412
86.15	1786.75	1855	1803	1470
86.25	1774.87	1812	1766	1428
86.35	1833.48	1902	1902	1469
86.45	1883.38	1852	1855	1378
86.55	1856.45	1875	1845	1356
86.65	1796.26	1860	1864	1416
86.75	1873.08	1928	1844	1407
86.85	1850.9	1884	1856	1355
86.95	1870.7	1899	1885	1465
87.05	1824.77	1851	1905	1365
87.15	1839.02	1846	1870	1396
87.25	1761.41	1782	1847	1426
87.35	1775.66	1909	1913	1330
87.45	1859.62	1933	1812	1392
87.55	1814.47	1872	1789	1434
87.65	1834.27	1826	1840	1359
87.75	1836.65	1816	1826	1352
87.85	1837.44	1824	1817	1336
87.95	1828.73	1918	1791	1317
88.05	1844.57	1960	1817	1363
88.15	1882.58	1917	1863	1233
88.25	1853.28	1846	1901	1349
88.35	1875.46	1896	1856	1379
88.45	1921.39	1917	1765	1339
88.55	1956.24	2040	1778	1407
88.65	1989.5	1951	1933	1362
88.75	2037.82	2087	1845	1440
88.85	2113.06	2187	1909	1294
88.95	2231.86	2162	2050	1330
89.05	2265.91	2251	2000	1337
89.15	2503.51	2367	2158	1355
89.25	2747.45	2740	2364	1433
89.35	3139.49	2923	2544	1418
89.45	3833.28	3567	2777	1410
89.55	4915.15	4434	3291	1452
89.65	6520.54	5860	4008	1416
89.75	8676.36	7774	5307	1478
89.85	10568.4	9362	6191	1453
89.95	11306.6	10123	6431	1389
