# Supplementary material for: Cascade electrocatalysis via AgCu single-atom alloy and Ag nanoparticles in CO2 electroreduction toward multicarbon products
Source: Nat Commun. 2023 Oct 5;14:6142. doi: 10.1038/s41467-023-41871-w (PMC10556094; doi:10.1038/s41467-023-41871-w)
Supplement: Supplementary file 3 — Source Data [file 41467_2023_41871_MOESM3_ESM.zip › 6. Source Data/Figure 2B. Ag_3d_XPS_spectra.xlsx]

## Sheet: CuNP
Binding Energy (eV)	CuNP
382	5413.13
381.9	5367.13
381.8	5363.67
381.7	5293.04
381.6	5322.99
381.5	5310.32
381.4	5315.11
381.3	5286.67
381.2	5188.4
381.1	5219.73
381	5386.03
380.9	5449.4
380.8	5456.68
380.7	5367.31
380.6	5565.11
380.5	5567.99
380.4	5430.57
380.3	5355.32
380.2	5477.37
380.1	5446.26
380	5262.22
379.9	5357.56
379.8	5387.09
379.7	5520.61
379.6	5461.02
379.5	5590.48
379.4	5347.84
379.3	5404.84
379.2	5568.41
379.1	5499.98
379	5458.94
378.9	5573.37
378.8	5449.48
378.7	5395.98
378.6	5465.57
378.5	5371.09
378.4	5476.35
378.3	5397.98
378.2	5461.66
378.1	5413.15
378	5423.91
377.9	5430.81
377.8	5641.02
377.7	5438
377.6	5374.63
377.5	5264.45
377.4	5403.98
377.3	5401.72
377.2	5194.36
377.1	5322.51
377	5479.13
376.9	5421.43
376.8	5353.12
376.7	5396.96
376.6	5496.34
376.5	5416.81
376.4	5563.65
376.3	5332.31
376.2	5377.75
376.1	5183.57
376	5177.83
375.9	5397.8
375.8	5520.99
375.7	5442.9
375.6	5304.92
375.5	5044.42
375.4	5358.92
375.3	5477.49
375.2	5461.64
375.1	5449.8
375	5363.11
374.9	5202.14
374.8	5397.52
374.7	5479.99
374.6	5323.43
374.5	5295.2
374.4	5224.37
374.3	5345.7
374.2	5434.11
374.1	5387.37
374	5362.42
373.9	5326.49
373.8	5546.14
373.7	5382.53
373.6	5367.23
373.5	5263.23
373.4	5590.82
373.3	5244.06
373.2	5464.87
373.1	5301.68
373	5507
372.9	5283.17
372.8	5516.29
372.7	5361.86
372.6	5243.84
372.5	5385.89
372.4	5523.47
372.3	5436.15
372.2	5473.33
372.1	5424.49
372	5358.38
371.9	5501.74
371.8	5232.83
371.7	5323.83
371.6	5421.95
371.5	5237.43
371.4	5398.74
371.3	5135.85
371.2	5438.04
371.1	5537.13
371	5545.64
370.9	5535.11
370.8	5395.3
370.7	5347.24
370.6	5310.86
370.5	5235.17
370.4	5338.34
370.3	5453.98
370.2	5484.85
370.1	5274.73
370	5279.89
369.9	5468.51
369.8	5265.53
369.7	5454.56
369.6	5406.34
369.5	5401.64
369.4	5378.43
369.3	5300.42
369.2	5180.69
369.1	5326.49
369	5376.85
368.9	5383.21
368.8	5343.92
368.7	5393.76
368.6	5669.05
368.5	5576.47
368.4	5383.23
368.3	5488.3
368.2	5294.88
368.1	5253.38
368	5272.39
367.9	5299.7
367.8	5665.15
367.7	5416.87
367.6	5245.16
367.5	5309.12
367.4	5364.43
367.3	5360.64
367.2	5270.79
367.1	5437.82
367	5380.21
366.9	5408.2
366.8	5434.23
366.7	5385.77
366.6	5379.93
366.5	5405.76
366.4	5332.53
366.3	5246
366.2	5433.23
366.1	5503.98
366	5305.24
365.9	5326.45
365.8	5500.94
365.7	5322.01
365.6	5603.08
365.5	5450.86
365.4	5255.28
365.3	5412.28
365.2	5531.97
365.1	5399.12
365	5485.15
364.9	5466.79
364.8	5449.98
364.7	5412.26
364.6	5304.18
364.5	5558.94
364.4	5412.53
364.3	5553.22
364.2	5516.61
364.1	5372.81
364	5604
363.9	5435.03
363.8	5603.22
363.7	5476.75
363.6	5277.91
363.5	5407.64
363.4	5303.8
363.3	5186.19
363.2	5383.79
363.1	5583.29
363	5549.34
362.9	5338.6
362.8	5332.73
362.7	5574.39
362.6	5571.99
362.5	5595.84
362.4	5541.16
362.3	5547.96
362.2	5441.16
362.1	5487.07
362	5393.42

## Sheet: AgCu SAA
Binding Energy (eV)	AgCu SAA
382	5364.89
381.9	5249.98
381.8	5392.4
381.7	5493.2
381.6	5358.46
381.5	5384.55
381.4	5250.14
381.3	5257.12
381.2	5483.03
381.1	5350.28
381	5400.66
380.9	5274.95
380.8	5462.97
380.7	5265.75
380.6	5356.64
380.5	5559.66
380.4	5436.99
380.3	5463.91
380.2	5322.51
380.1	5488.12
380	5551
379.9	5508.56
379.8	5488.72
379.7	5283.39
379.6	5248.68
379.5	5368.79
379.4	5429.83
379.3	5457.74
379.2	5442.24
379.1	5391.14
379	5498.24
378.9	5253.26
378.8	5299.36
378.7	5179.95
378.6	5394.06
378.5	5287.15
378.4	5308.94
378.3	5388.38
378.2	5357.78
378.1	5540.14
378	5255.54
377.9	5352.84
377.8	5499.86
377.7	5442.14
377.6	5441.6
377.5	5425.37
377.4	5430.85
377.3	5326.21
377.2	5395.06
377.1	5448.18
377	5300.48
376.9	5361.04
376.8	5279.53
376.7	5389.64
376.6	5419.49
376.5	5555.86
376.4	5301.02
376.3	5142.06
376.2	5386.83
376.1	5397.78
376	5476.09
375.9	5254.16
375.8	5184.13
375.7	5295.58
375.6	5458.42
375.5	5428.55
375.4	5358.34
375.3	5534.39
375.2	5445.1
375.1	5341.72
375	5383.81
374.9	5289.18
374.8	5494.46
374.7	5286.49
374.6	5435.11
374.5	5469.21
374.4	5542.58
374.3	5314.55
374.2	5330.29
374.1	5478.63
374	5245.54
373.9	5300.74
373.8	5390.72
373.7	5490.72
373.6	5536.57
373.5	5460.54
373.4	5285.37
373.3	5336.37
373.2	5486.55
373.1	5273.13
373	5517.67
372.9	5433.47
372.8	5368.55
372.7	5450.38
372.6	5547.5
372.5	5406.84
372.4	5512.38
372.3	5348.64
372.2	5316.09
372.1	5414.93
372	5346.4
371.9	5375.41
371.8	5430.23
371.7	5543.16
371.6	5378.53
371.5	5282.07
371.4	5302.8
371.3	5334.21
371.2	5433.27
371.1	5387.88
371	5354.02
370.9	5513.55
370.8	5375.37
370.7	5470.63
370.6	5323.75
370.5	5435.31
370.4	5458.3
370.3	5459.86
370.2	5398.6
370.1	5477.49
370	5376.55
369.9	5304.42
369.8	5557.24
369.7	5478.11
369.6	5231.51
369.5	5575.17
369.4	5560.66
369.3	5400.66
369.2	5369.83
369.1	5385.23
369	5481.05
368.9	5540.52
368.8	5652.26
368.7	5359.24
368.6	5527.15
368.5	5476.05
368.4	5448.46
368.3	5496.26
368.2	5343.02
368.1	5397.5
368	5429.47
367.9	5376.15
367.8	5387.58
367.7	5381.79
367.6	5486.41
367.5	5259.52
367.4	5430.37
367.3	5545.64
367.2	5384.61
367.1	5403.54
367	5548.94
366.9	5372.39
366.8	5381.61
366.7	5459.84
366.6	5462.02
366.5	5336.93
366.4	5379.21
366.3	5449.86
366.2	5673.19
366.1	5479.57
366	5461.68
365.9	5546.62
365.8	5300.32
365.7	5449.12
365.6	5458.32
365.5	5399.4
365.4	5419.63
365.3	5413.09
365.2	5570.11
365.1	5424.39
365	5336.57
364.9	5342.64
364.8	5393.22
364.7	5476.83
364.6	5460.3
364.5	5462.08
364.4	5423.41
364.3	5527.35
364.2	5479.17
364.1	5470.15
364	5583.71
363.9	5463.87
363.8	5442.08
363.7	5258.4
363.6	5380.55
363.5	5340.58
363.4	5354.8
363.3	5541.32
363.2	5472.31
363.1	5437.74
363	5341.02
362.9	5547.46
362.8	5485.15
362.7	5427.81
362.6	5489.36
362.5	5591.46
362.4	5471.17
362.3	5471.57
362.2	5484.13
362.1	5635.91
362	5559.28

## Sheet: AgCuSANP
Binding Energy (eV)	AgCuSANP
382	5058.96	5058.99	5059.07	5059.97	5059.08	5058.96	5060.22
381.9	4984.51	4984.54	4984.62	4985.57	4984.64	4984.51	4985.83
381.8	4802.44	4802.47	4802.55	4803.55	4802.57	4802.44	4803.82
381.7	4821.65	4821.68	4821.77	4822.81	4821.78	4821.65	4823.09
381.6	4816.07	4816.09	4816.19	4817.29	4816.2	4816.07	4817.58
381.5	4922.61	4922.64	4922.74	4923.9	4922.75	4922.61	4924.2
381.4	4769.69	4769.72	4769.82	4771.05	4769.83	4769.69	4771.36
381.3	5016.07	5016.1	5016.21	5017.51	5016.21	5016.07	5017.82
381.2	4819.65	4819.68	4819.8	4821.17	4819.8	4819.65	4821.5
381.1	4749.98	4750.01	4750.14	4751.59	4750.13	4749.98	4751.93
381	4806.92	4807.01	4807.15	4808.69	4807.14	4806.98	4809.04
380.9	4864.05	4806.85	4806.99	4808.63	4806.98	4806.81	4808.99
380.8	4812.51	4806.83	4806.98	4808.72	4806.96	4806.8	4809.1
380.7	4844.12	4806.72	4806.88	4808.74	4806.86	4806.69	4809.13
380.6	4735.95	4806.51	4806.68	4808.66	4806.66	4806.48	4809.07
380.5	4728.73	4806.29	4806.47	4808.58	4806.43	4806.25	4809.01
380.4	4703.2	4805.99	4806.18	4808.44	4806.13	4805.95	4808.88
380.3	4765.23	4805.87	4806.07	4808.49	4806.02	4805.83	4808.96
380.2	4935.73	4805.49	4805.7	4808.3	4805.64	4805.45	4808.79
380.1	4878.99	4805.27	4805.5	4808.29	4805.43	4805.23	4808.8
380	4799.78	4805.25	4805.5	4808.51	4805.42	4805.21	4809.04
379.9	4883.63	4805.02	4805.29	4808.53	4805.2	4804.98	4809.1
379.8	4796.34	4805	4805.28	4808.8	4805.18	4804.96	4809.38
379.7	4894.68	4804.74	4805.04	4808.85	4804.92	4804.69	4809.47
379.6	4897.24	4804.46	4804.79	4808.93	4804.65	4804.42	4809.59
379.5	4966.47	4803.99	4804.33	4808.86	4804.18	4803.94	4809.54
379.4	4688.6	4803.65	4804.02	4808.97	4803.85	4803.6	4809.69
379.3	4803.2	4803.65	4804.05	4809.49	4803.86	4803.6	4810.25
379.2	4835.05	4803.56	4803.99	4809.98	4803.77	4803.51	4810.79
379.1	4921.91	4803.21	4803.68	4810.31	4803.43	4803.16	4811.16
379	4766.71	4803.11	4803.61	4810.98	4803.34	4803.05	4811.88
378.9	4870.89	4802.91	4803.46	4811.69	4803.15	4802.85	4812.65
378.8	5098.84	4802.04	4802.63	4811.88	4802.28	4801.98	4812.9
378.7	4826.75	4801.96	4802.61	4813.06	4802.22	4801.9	4814.14
378.6	4808.68	4801.95	4802.66	4814.53	4802.21	4801.88	4815.7
378.5	5071.67	4801.15	4801.94	4815.53	4801.42	4801.09	4816.78
378.4	5036.53	4800.46	4801.31	4817	4800.74	4800.39	4818.33
378.3	4912.53	4800.13	4801.07	4819.29	4800.42	4800.06	4820.73
378.2	5011.78	4799.51	4800.55	4821.87	4799.81	4799.44	4823.43
378.1	4920.73	4799.15	4800.3	4825.44	4799.47	4799.08	4827.12
378	4755.3	4799.03	4800.29	4830.14	4799.35	4798.95	4831.97
377.9	5058	4798.26	4799.7	4835.33	4798.6	4798.19	4837.34
377.8	4964.89	4797.77	4799.37	4842.16	4798.13	4797.69	4844.36
377.7	4987.17	4797.22	4798.98	4850.61	4797.58	4797.13	4852.99
377.6	4825.37	4797.14	4799.16	4861.58	4797.51	4797.05	4864.24
377.5	4797.5	4797.14	4799.37	4875.07	4797.53	4797.05	4877.97
377.4	4845.56	4797	4799.54	4891.28	4797.41	4796.91	4894.51
377.3	5061.58	4796.22	4799.12	4910.14	4796.65	4796.13	4913.77
377.2	4863.13	4796.03	4799.36	4933.38	4796.48	4795.93	4937.47
377.1	5037.39	4795.32	4799.18	4960.34	4795.79	4795.21	4964.98
377	4929.97	4794.93	4799.42	4992.19	4795.42	4794.82	4997.5
376.9	4946.86	4794.48	4799.76	5028.84	4794.99	4794.37	5034.97
376.8	5061.42	4793.7	4799.96	5070.16	4794.23	4793.58	5077.3
376.7	5084.85	4792.84	4800.34	5116.44	4793.39	4792.72	5124.85
376.6	5118.03	4791.89	4800.98	5167.34	4792.46	4791.76	5177.38
376.5	5127.09	4790.9	4802.08	5222.38	4791.51	4790.77	5234.56
376.4	5434.39	4789.01	4802.97	5279.9	4789.65	4788.87	5294.92
376.3	5444.24	4787.08	4804.89	5339.69	4787.76	4786.94	5358.61
376.2	5291.76	4785.59	4808.87	5400.86	4786.28	4785.45	5425.27
376.1	5346.4	4783.95	4815.38	5461.17	4784.67	4783.79	5493.8
376	5572.91	4781.62	4826	5518.36	4782.38	4781.46	5563.98
375.9	5621.17	4779.15	4845.47	5571.09	4779.95	4778.98	5638.72
375.8	5858.44	4775.97	4881.88	5616.87	4776.81	4775.8	5724.15
375.7	5820.23	4772.9	4952.92	5654.74	4773.78	4772.71	5836.21
375.6	6126.39	4768.91	5087.86	5682.21	4769.84	4768.72	6002.67
375.5	6170.69	4764.78	5332.01	5698.83	4765.76	4764.58	6267.65
375.4	6774.95	4758.86	5734.04	5702.11	4759.89	4758.64	6678.96
375.3	7370.73	4751.16	6320.49	5691.53	4752.25	4750.93	7262.63
375.2	7839.82	4742.05	7054.17	5667.75	4743.21	4741.82	7981.73
375.1	8710.54	4730.35	7803.29	5630.18	4731.58	4730.1	8705.09
375	9225.73	4717.09	8368.81	5580.86	4718.39	4716.83	9234.66
374.9	9366.49	4703.38	8565.14	5522.21	4704.76	4703.11	9386.17
374.8	9121.65	4690.35	8319.67	5457.04	4691.82	4690.07	9088.68
374.7	8402.24	4679.41	7715.1	5388.64	4680.98	4679.11	8426.81
374.6	7724.73	4670.44	6941.61	5318.76	4672.11	4670.12	7592.56
374.5	6775.89	4664.24	6198.05	5250.04	4666.02	4663.9	6786.65
374.4	5984.59	4660.36	5609.32	5183.73	4662.27	4660	6135.67
374.3	5705.04	4657.3	5207.91	5119.85	4659.34	4656.92	5673.64
374.2	5274.93	4655.49	4964.62	5060.06	4657.69	4655.09	5372.58
374.1	5216.69	4653.86	4828.54	5004.23	4656.22	4653.44	5182.54
374	4936.23	4653.05	4755.94	4953.69	4655.59	4652.6	5060.47
373.9	4883.03	4652.4	4716.94	4908.23	4655.14	4651.92	4976.94
373.8	4895.24	4651.71	4694.89	4867.74	4654.68	4651.2	4915.41
373.7	4891.58	4651.04	4681.57	4832.21	4654.25	4650.49	4867.58
373.6	4779.63	4650.69	4673.2	4801.75	4654.19	4650.11	4829.49
373.5	4905.6	4649.97	4667.07	4775.37	4653.79	4649.36	4798.13
373.4	4669.29	4649.96	4663.24	4753.71	4654.12	4649.3	4773.13
373.3	4811.14	4649.53	4660.01	4735.18	4654.09	4648.82	4752.34
373.2	4839.44	4649.02	4657.38	4719.65	4654.03	4648.26	4735.31
373.1	4929.79	4648.25	4654.98	4706.51	4653.78	4647.43	4721.23
373	4824.65	4647.79	4653.23	4695.95	4653.91	4646.91	4710.16
372.9	4897.96	4647.12	4651.51	4687.02	4653.93	4646.16	4701.09
372.8	4626.85	4647.13	4650.68	4680.32	4654.75	4646.11	4694.55
372.7	4856.16	4646.61	4649.42	4674.3	4655.15	4645.49	4689.01
372.6	4743.74	4646.42	4648.61	4669.62	4656.07	4645.2	4685.12
372.5	4924.69	4645.7	4647.35	4665.23	4656.67	4644.37	4681.83
372.4	4892.82	4645.08	4646.26	4661.58	4657.66	4643.64	4679.66
372.3	4690.66	4645.09	4645.88	4659.05	4659.61	4643.5	4679.12
372.2	4804.5	4644.77	4645.12	4656.59	4661.69	4643.03	4679.09
372.1	4785.29	4644.5	4644.45	4654.52	4664.43	4642.61	4680.09
372	4786.45	4644.3	4643.85	4652.72	4667.95	4642.18	4682.28
371.9	4761.06	4644.19	4643.33	4651.21	4672.57	4641.83	4685.82
371.8	4734.23	4644.16	4642.89	4649.95	4678.59	4641.56	4690.92
371.7	4776.83	4644.04	4642.38	4648.71	4686.21	4641.16	4697.86
371.6	4832.23	4643.9	4641.71	4647.42	4695.88	4640.59	4707.12
371.5	4701.84	4644.03	4641.42	4646.6	4708.77	4640.41	4719.58
371.4	4495.92	4644.08	4640.9	4645.63	4724.99	4639.99	4735.64
371.3	4772.35	4644.25	4640.44	4644.75	4745.67	4639.6	4756.32
371.2	4703.4	4644.74	4640.19	4644.14	4772.02	4639.41	4782.85
371.1	4910.22	4644.75	4639.32	4642.96	4804.18	4638.61	4815.37
371	4986.25	4644.71	4638.24	4641.59	4843.74	4637.59	4855.53
370.9	5092.02	4644.58	4636.85	4639.95	4891.52	4636.24	4904.17
370.8	5014.41	4644.97	4635.69	4638.56	4949	4635.13	4962.83
370.7	5072.19	4645.57	4634.36	4637.02	5016.29	4633.84	5031.73
370.6	5114.55	4646.59	4632.9	4635.38	5093.53	4632.42	5111.14
370.5	5099.56	4648.38	4631.49	4633.8	5180.5	4631.04	5201.05
370.4	5132.49	4651.13	4629.98	4632.14	5275.75	4629.56	5300.32
370.3	5362.36	4654.77	4627.79	4629.81	5376.9	4627.4	5407.07
370.2	5434.57	4660.62	4625.38	4627.27	5481.54	4625.01	5519.77
370.1	5624.65	4669.88	4622.41	4624.18	5585.89	4622.06	5636.17
370	5759.38	4685.73	4619.03	4620.7	5686.06	4618.71	5755.39
369.9	5918.75	4714.17	4615.17	4616.74	5777.58	4614.87	5879.06
369.8	6072.07	4767.33	4610.85	4612.33	5855.99	4610.57	6014.8
369.7	6201.48	4868.72	4606.14	4607.53	5917.42	4605.87	6182.2
369.6	6554.3	5058.82	4600.37	4601.69	5957.42	4600.12	6417.94
369.5	6663.31	5399.85	4594.27	4595.51	5974.64	4594.03	6782.18
369.4	7322.05	5959.87	4586.2	4587.38	5965.78	4585.98	7341.3
369.3	8243.88	6780.55	4575.39	4576.51	5930.41	4575.18	8137.32
369.2	9212.24	7822.63	4561.7	4562.76	5869.58	4561.49	9132.18
369.1	10062	8923.54	4545.45	4546.46	5786.19	4545.26	10165.9
369	10873.5	9815.08	4526.76	4527.72	5683.95	4526.58	10973.8
368.9	11361.1	10225.4	4506.58	4507.49	5567.77	4506.4	11288
368.8	10926.8	10013.3	4487.62	4488.48	5444.98	4487.45	10972
368.7	10133.8	9244.98	4470.94	4471.77	5320.9	4470.79	10096.2
368.6	8998.36	8160.05	4457.57	4458.36	5200.63	4457.42	8904.34
368.5	7704.32	7044.2	4447.98	4448.73	5088.1	4447.84	7685.49
368.4	6555.52	6108	4441.75	4442.47	4985.56	4441.62	6652.93
368.3	5863.49	5435.03	4437.55	4438.23	4893.57	4437.42	5892.13
368.2	5237.21	5007.29	4435.18	4435.84	4813.16	4435.06	5386.29
368.1	4952.9	4759.05	4433.65	4434.27	4743.6	4433.53	5069.98
368	4877.21	4622.73	4432.33	4432.93	4684.34	4432.22	4875.68
367.9	4820.45	4548.83	4431.18	4431.76	4634.56	4431.07	4753.1
367.8	4778.03	4507.62	4430.15	4430.71	4593.48	4430.05	4671.81
367.7	4702.36	4483.47	4429.34	4429.87	4560.1	4429.25	4615.04
367.6	4580.35	4468.57	4428.89	4429.4	4533.49	4428.8	4573.95
367.5	4571.43	4458.61	4428.47	4428.96	4512.28	4428.38	4543.18
367.4	4474.15	4451.85	4428.33	4428.82	4495.72	4428.24	4519.99
367.3	4688.64	4446.32	4427.56	4428.03	4482.08	4427.48	4501.56
367.2	4615.79	4442.22	4427	4427.45	4471.43	4426.92	4487.34
367.1	4518.05	4439.26	4426.73	4427.16	4463.27	4426.65	4476.46
367	4396.26	4437.09	4426.64	4427.04	4456.97	4426.56	4468.05
366.9	4495.92	4435.24	4426.43	4426.82	4451.87	4426.36	4461.28
366.8	4535.89	4433.6	4426.1	4426.48	4447.65	4426.03	4455.73
366.7	4466.33	4432.41	4425.98	4426.35	4444.41	4425.91	4451.41
366.6	4461.8	4431.43	4425.87	4426.23	4441.78	4425.81	4447.89
366.5	4520.99	4430.43	4425.59	4425.93	4439.44	4425.53	4444.81
366.4	4535.33	4429.5	4425.26	4425.6	4437.41	4425.2	4442.16
366.3	4456.7	4428.9	4425.17	4425.49	4435.9	4425.11	4440.13
366.2	4360.24	4428.38	4424.98	4425.29	4434.52	4424.92	4438.4
366.1	4430.49	4427.95	4424.96	4425.26	4433.49	4424.9	4436.94
366	4576.61	4427.16	4424.51	4424.79	4432.17	4424.46	4435.26
365.9	4501.36	4426.69	4424.28	4424.55	4431.19	4424.23	4434.03
365.8	4454.9	4426.35	4424.19	4424.45	4430.45	4424.14	4433.03
365.7	4612.85	4425.55	4423.63	4423.89	4429.32	4423.58	4431.64
365.6	4520.55	4425.1	4423.34	4423.59	4428.54	4423.3	4430.68
365.5	4374.49	4424.8	4423.2	4423.44	4427.95	4423.15	4429.93
365.4	4423.09	4424.65	4423.19	4423.43	4427.56	4423.15	4429.38
365.3	4406.02	4424.46	4423.14	4423.37	4427.16	4423.1	4428.83
365.2	4501.1	4424.13	4422.91	4423.13	4426.61	4422.87	4428.18
365.1	4482.13	4423.86	4422.73	4422.95	4426.16	4422.7	4427.61
365	4313.15	4423.43	4422.41	4422.62	4425.58	4422.37	4426.92
364.9	4371.29	4423.21	4422.26	4422.46	4425.2	4422.23	4426.46
364.8	4459.04	4423.03	4422.15	4422.35	4424.89	4422.12	4426.07
364.7	4452.08	4422.87	4422.06	4422.25	4424.61	4422.03	4425.71
364.6	4372.79	4422.66	4421.92	4422.1	4424.3	4421.88	4425.33
364.5	4388.02	4422.52	4421.82	4422	4424.04	4421.78	4425.02
364.4	4481.63	4422.29	4421.64	4421.81	4423.72	4421.61	4424.64
364.3	4451.44	4422.15	4421.55	4421.72	4423.5	4421.52	4424.37
364.2	4412.55	4422.09	4421.52	4421.69	4423.36	4421.49	4424.17
364.1	4396.08	4421.98	4421.45	4421.61	4423.17	4421.42	4423.95
364	4319.41	4421.64	4421.15	4421.3	4422.77	4421.12	4423.5
363.9	4284.67	4421.21	4420.75	4420.9	4422.27	4420.72	4422.97
363.8	4367.33	4421.02	4420.59	4420.74	4422.03	4420.56	4422.69
363.7	4489.84	4420.79	4420.38	4420.53	4421.75	4420.36	4422.37
363.6	4569.23	4420.33	4419.94	4420.08	4421.23	4419.92	4421.83
363.5	4421.41	4420.3	4419.94	4420.07	4421.16	4419.91	4421.73
363.4	4520.23	4419.98	4419.64	4419.78	4420.8	4419.62	4421.34
363.3	4484.09	4419.77	4419.45	4419.58	4420.55	4419.43	4421.07
363.2	4431.05	4419.72	4419.42	4419.54	4420.46	4419.39	4420.95
363.1	4434.05	4419.66	4419.37	4419.5	4420.36	4419.35	4420.84
363	4523.95	4419.33	4419.06	4419.18	4420	4419.04	4420.46
362.9	4299.12	4299.4	4299.14	4299.26	4300.04	4299.12	4300.47
362.8	4432.93	4433.2	4432.95	4433.07	4433.81	4432.93	4434.23
362.7	4514.35	4514.6	4514.37	4514.48	4515.18	4514.35	4515.58
362.6	4431.13	4431.37	4431.15	4431.26	4431.95	4431.13	4432.34
362.5	4353.14	4353.37	4353.16	4353.27	4353.92	4353.14	4354.29
362.4	4493.84	4494.05	4493.86	4493.96	4494.58	4493.84	4494.93
362.3	4372.23	4372.44	4372.25	4372.35	4372.93	4372.23	4373.27
362.2	4433.53	4433.73	4433.55	4433.65	4434.2	4433.53	4434.53
362.1	4306.34	4306.53	4306.36	4306.46	4306.99	4306.34	4307.31
362	4472.79	4472.97	4472.81	4472.9	4473.41	4472.79	4473.72

## Sheet: AgCuNP
Binding Energy (eV)	AgCuNP
382	4576.16	4576.34	4577.18	4576.44	4577.26	4576.16	4578.72
381.9	4601.37	4601.55	4602.43	4601.66	4602.53	4601.37	4604.05
381.8	4467.39	4467.57	4468.5	4467.68	4468.6	4467.39	4470.18
381.7	4330.5	4330.68	4331.66	4330.8	4331.77	4330.5	4333.42
381.6	4484.79	4484.98	4486.01	4485.1	4486.13	4484.79	4487.84
381.5	4331.63	4331.83	4332.91	4331.95	4333.03	4331.63	4334.81
381.4	3970.35	3970.55	3971.69	3970.68	3971.84	3970.35	3973.7
381.3	4196.28	4196.48	4197.68	4196.61	4197.87	4196.28	4199.8
381.2	4356.58	4356.79	4358.05	4356.92	4358.27	4356.58	4360.29
381.1	4345.24	4345.45	4346.79	4345.59	4346.98	4345.24	4349.09
381	4357.51	4357.73	4359.14	4357.87	4359.36	4357.51	4361.56
380.9	4296.25	4296.48	4297.96	4296.62	4298.21	4296.25	4300.52
380.8	4392.46	4392.69	4394.26	4392.83	4394.55	4392.46	4396.96
380.7	4262.81	4263.04	4264.71	4263.19	4265.03	4262.81	4267.56
380.6	4218.22	4218.47	4220.23	4218.62	4220.59	4218.22	4223.25
380.5	4316.43	4316.68	4318.54	4316.84	4318.96	4316.43	4321.74
380.4	4256.24	4256.49	4258.49	4256.66	4258.95	4256.24	4261.88
380.3	4219.72	4219.99	4222.11	4220.15	4222.62	4219.72	4225.71
380.2	4256.1	4256.37	4258.62	4256.55	4259.22	4256.1	4262.46
380.1	4313.16	4313.44	4315.83	4313.62	4316.51	4313.16	4319.92
380	4313.39	4313.68	4316.25	4313.87	4317	4313.39	4320.62
379.9	4286.71	4287.01	4289.75	4287.2	4290.61	4286.71	4294.43
379.8	4240.6	4240.9	4243.81	4241.1	4244.81	4240.6	4248.83
379.7	4189.68	4189.99	4193.12	4190.19	4194.24	4189.68	4198.51
379.6	4316.06	4316.38	4319.75	4316.59	4321.02	4316.06	4325.57
379.5	4215.42	4215.75	4219.36	4215.97	4220.82	4215.42	4225.64
379.4	4372.82	4373.16	4377.01	4373.38	4378.72	4372.82	4383.82
379.3	4386.79	4387.14	4391.32	4387.37	4393.25	4386.79	4398.72
379.2	4310.56	4310.92	4315.45	4311.16	4317.66	4310.56	4323.51
379.1	4526.41	4526.78	4531.65	4527.03	4534.24	4526.41	4540.48
379	4645.42	4632.01	4637.26	4632.27	4640.29	4631.63	4646.95
378.9	4723.06	4604.09	4609.84	4604.36	4613.31	4603.7	4620.52
378.8	4811.69	4575.87	4582.12	4576.15	4586.19	4575.46	4593.94
378.7	5017.07	4547.35	4554.11	4547.64	4558.95	4546.93	4567.25
378.6	4861.11	4518.55	4525.95	4518.85	4531.65	4518.12	4540.65
378.5	4783.75	4489.46	4497.63	4489.78	4504.35	4489.02	4514.18
378.4	4925.24	4460.09	4469.02	4460.41	4477.12	4459.62	4487.76
378.3	4574.1	4430.43	4440.12	4430.76	4450.05	4429.95	4461.52
378.2	4710.08	4400.47	4411.31	4400.81	4423.27	4399.97	4435.95
378.1	4595.8	4370.22	4382.3	4370.58	4396.98	4369.71	4410.96
378	4530.51	4339.68	4352.99	4340.05	4371.46	4339.15	4386.73
377.9	4492.96	4308.85	4323.49	4309.24	4347.07	4308.3	4363.75
377.8	4245.36	4277.72	4294.47	4278.13	4324.36	4277.15	4343.23
377.7	4295.95	4246.29	4264.6	4246.72	4304.05	4245.7	4324.55
377.6	4456.08	4214.56	4235.2	4215	4287.24	4213.95	4310.15
377.5	4410.5	4182.54	4205.93	4183	4275.36	4181.91	4301.1
377.4	4475.59	4150.24	4176.89	4150.71	4270.4	4149.58	4299.49
377.3	4374.22	4117.66	4148.19	4118.15	4274.93	4116.98	4307.99
377.2	4284.21	4084.8	4120	4085.32	4292.12	4084.09	4329.97
377.1	4400.03	4051.66	4092.54	4052.21	4325.85	4050.92	4369.48
377	4437.34	4018.24	4066.1	4018.82	4380.28	4017.49	4430.99
376.9	4526.04	3984.57	4041.08	3985.18	4460.01	3983.78	4519.49
376.8	4514.41	3950.64	4018.05	3951.27	4568.68	3949.82	4639.18
376.7	4687.24	3916.46	3997.81	3917.12	4709.55	3915.61	4794.1
376.6	4728.49	3882.05	3981.56	3882.73	4882.88	3881.17	4985.72
376.5	4912.3	3847.42	3971.1	3848.14	5086.87	3846.49	5214.05
376.4	5136.89	3812.57	3969.32	3813.34	5315.38	3811.61	5475.79
376.3	5515.74	3777.53	3981.08	3778.34	5558.66	3776.53	5766.04
376.2	5510.64	3742.33	4015.15	3743.18	5802.95	3741.28	6079.77
376.1	5826.26	3706.97	4088.37	3707.86	6031.64	3705.88	6417.21
376	5835.87	3671.48	4233.56	3672.4	6226.6	3670.34	6793.03
375.9	6610.78	3635.86	4514.15	3636.82	6370.74	3634.67	7253.56
375.8	7684.31	3600.18	5049.24	3601.21	6449.07	3598.93	7902.91
375.7	8733.99	3564.49	6040.7	3565.6	6452.85	3563.18	8934.09
375.6	10262.3	3528.87	7781.25	3530.06	6377.65	3527.51	10635.3
375.5	12661.6	3493.43	10603.1	3494.68	6228.08	3492	13343.2
375.4	15900.2	3458.32	14717.7	3459.64	6013.09	3456.82	17278.2
375.3	20761.6	3423.75	19982.1	3425.13	5747.94	3422.18	22312.4
375.2	25946	3390.02	25701.2	3391.46	5450.04	3388.37	27767.6
375.1	31786.2	3357.48	30665.7	3359.02	5137.88	3355.74	32452.9
375	34848.9	3326.47	33532.3	3328.16	4828.42	3324.64	35041.4
374.9	35501.9	3297.2	33422.3	3299.03	4535.67	3295.29	34668.3
374.8	32348.4	3269.74	30362.8	3271.56	4269.43	3267.71	31370.4
374.7	26732.2	3243.86	25269.6	3245.81	4035.66	3241.73	26069.7
374.6	21176.2	3219.23	19488.9	3221.32	3835.84	3216.98	20114.4
374.5	15488.6	3195.51	14211.9	3197.75	3669.36	3193.14	14695.1
374.4	10867.1	3172.36	10106	3174.76	3532.63	3169.84	10476.2
374.3	8024.78	3149.47	7288.29	3152.05	3421.73	3146.81	7571.13
374.2	6392.26	3126.67	5534.37	3129.46	3331.89	3123.86	5750.82
374.1	5488.33	3103.91	4513.26	3106.9	3258.86	3100.91	4680.21
374	4691.21	3081.08	3936.28	3084.31	3198.71	3077.89	4066.71
373.9	4241.53	3058.14	3606.26	3061.65	3148.21	3054.76	3709.98
373.8	4198.88	3035.11	3407.17	3038.91	3104.8	3031.5	3491.48
373.7	4041.25	3011.97	3277.74	3016.09	3066.46	3008.11	3347.93
373.6	3925.07	2988.7	3186.32	2993.2	3031.79	2984.58	3246.26
373.5	3587.03	2965.28	3116.66	2970.23	2999.68	2960.91	3169.11
373.4	3853.17	2941.8	3060.27	2947.18	2969.39	2937.08	3107.39
373.3	3927.47	2918.18	3012.46	2924.08	2940.39	2913.11	3055.77
373.2	3828.7	2894.43	2970.42	2900.96	2912.32	2889.02	3011.08
373.1	3955.42	2870.62	2932.4	2877.83	2884.89	2864.79	2971.38
373	3960.72	2846.77	2897.25	2854.73	2857.93	2840.44	2935.36
372.9	3999.9	2822.8	2864.2	2831.68	2831.32	2815.98	2902.06
372.8	4277.38	2798.73	2832.71	2808.72	2804.95	2791.41	2870.87
372.7	4226.36	2774.79	2802.41	2785.9	2778.78	2766.76	2841.6
372.6	4190.91	2750.77	2773.02	2763.28	2752.75	2742.02	2813.75
372.5	4081.37	2726.68	2744.33	2740.92	2726.83	2717.21	2787.13
372.4	4219.65	2702.67	2716.19	2718.88	2700.97	2692.31	2761.78
372.3	4025.98	2678.8	2688.47	2697.28	2675.18	2667.35	2737.69
372.2	3820.43	2654.86	2661.09	2676.22	2649.41	2642.31	2714.66
372.1	3723.99	2630.83	2634.4	2655.86	2623.65	2617.19	2693.18
372	3256.34	2607.33	2607.07	2636.43	2597.88	2591.98	2672.77
371.9	3415.87	2583.77	2580.45	2618.19	2572.07	2566.67	2654.47
371.8	3178.34	2560.12	2553.79	2601.57	2546.23	2541.27	2637.91
371.7	3260.04	2536.88	2527.04	2587.2	2520.33	2515.76	2624.16
371.6	3108.41	2514.27	2500.31	2575.89	2494.38	2490.17	2614.33
371.5	3193.38	2490.9	2473.84	2568.87	2468.38	2464.49	2608.53
371.4	3211.82	2468.68	2447.29	2567.74	2442.33	2438.72	2609.88
371.3	3111.11	2447.07	2420.67	2574.93	2416.23	2412.88	2620.25
371.2	3346.67	2426.22	2394.11	2593.58	2390.08	2386.96	2643.1
371.1	3297.25	2406.37	2367.63	2628.13	2363.9	2360.99	2683.05
371	3344.2	2387.84	2341.09	2684.2	2337.69	2334.98	2745.89
370.9	3475.42	2371.02	2314.52	2768.87	2311.45	2308.91	2839.12
370.8	3636.45	2356.52	2288.05	2890.69	2285.2	2282.83	2971.97
370.7	3777.28	2345.12	2261.6	3058.87	2258.95	2256.73	3154.36
370.6	3992.16	2338.03	2235.16	3283.57	2232.73	2230.64	3397.57
370.5	4193.58	2337.01	2208.75	3572.87	2206.53	2204.57	3711.44
370.4	4223.52	2344.79	2182.48	3933.93	2180.4	2178.55	4105.95
370.3	4678.2	2365.86	2156.26	4367.37	2154.32	2152.58	4586.07
370.2	5006.6	2408	2130.12	4869.17	2128.39	2126.7	5155.59
370.1	5315.96	2485.69	2104.14	5425.77	2102.52	2100.93	5815.33
370	6075.73	2628.18	2078.33	6015.6	2076.79	2075.3	6572.99
369.9	7040.32	2893.76	2052.71	6608.21	2051.26	2049.87	7456.34
369.8	7974.86	3399.64	2027.36	7166.95	2026.03	2024.7	8545.89
369.7	9744.83	4367.18	2002.37	7651.74	2001.13	1999.86	10022.8
369.6	12128.6	6161.24	1977.84	8024.89	1976.67	1975.46	12214.3
369.5	15503	9279.57	1953.9	8253.29	1952.81	1951.66	15584.6
369.4	21043.5	14181.8	1930.78	8317.7	1929.76	1928.67	20574
369.3	27470.8	20954.7	1908.86	8208.49	1907.88	1906.85	27259.4
369.2	34927	28903.8	1888.51	7936.04	1887.58	1886.61	34956.1
369.1	42470	36413.8	1870.2	7520.28	1869.34	1868.4	42068.4
369	46913.8	41386.8	1854.43	6994.98	1853.62	1852.72	46531.6
368.9	48492.7	42195.6	1841.47	6398.18	1840.7	1839.84	46756.4
368.8	43810.9	38558	1831.41	5770.16	1830.68	1829.86	42500.7
368.7	36776	31689.6	1823.96	5147.33	1823.28	1822.5	35016.7
368.6	27706.3	23647	1818.7	4559.78	1818.05	1817.31	26391.6
368.5	19896.3	16298.5	1815.06	4028.52	1814.44	1813.73	18515.4
368.4	13607	10679.3	1812.55	3566.66	1811.96	1811.28	12436.7
368.3	9225.16	6939.49	1810.77	3177.86	1810.21	1809.56	8309.65
368.2	6695.95	4707.61	1809.46	2861.24	1808.93	1808.3	5762.33
368.1	5206.68	3468.61	1808.46	2609.49	1807.96	1807.35	4272.46
368	4289.88	2804.07	1807.67	2414.47	1807.19	1806.61	3413.57
367.9	3747.93	2444.48	1807.04	2265.98	1806.58	1806.03	2906
367.8	3281.11	2240.83	1806.53	2154.79	1806.09	1805.56	2591.55
367.7	2996.73	2118.34	1806.12	2072.32	1805.7	1805.19	2386.92
367.6	2712.52	2039.53	1805.78	2011.5	1805.38	1804.89	2247.53
367.5	2589.24	1985.88	1805.5	1966.69	1805.12	1804.64	2149.25
367.4	2423.77	1947.79	1805.27	1933.46	1804.91	1804.45	2078.08
367.3	2422.64	1919.83	1805.08	1908.67	1804.73	1804.29	2025.44
367.2	2278.31	1898.8	1804.93	1889.89	1804.6	1804.17	1985.69
367.1	2239.13	1882.63	1804.81	1875.52	1804.49	1804.09	1955.2
367	2191.04	1869.97	1804.73	1864.33	1804.42	1804.03	1931.37
366.9	1949.98	1859.93	1804.66	1855.51	1804.37	1803.99	1912.5
366.8	2023.04	1851.84	1804.61	1848.41	1804.33	1803.96	1897.3
366.7	1967.29	1845.25	1804.57	1842.63	1804.3	1803.95	1884.91
366.6	1865.05	1839.84	1804.55	1837.86	1804.29	1803.94	1874.7
366.5	1765.51	1835.33	1804.52	1833.87	1804.28	1803.94	1866.18
366.4	1781.28	1808.89	1781.84	1807.85	1781.6	1781.28	1836.34
366.3	1755.67	1780.09	1756.21	1779.38	1755.98	1755.67	1804.65
366.2	1804.19	1826.37	1804.71	1825.45	1804.49	1804.19	1848.45
366.1	1682.34	1701.81	1682.84	1701.48	1682.63	1682.34	1721.75
366	1674.04	1691.76	1674.52	1691.34	1674.32	1674.04	1709.83
365.9	1694.94	1710.92	1695.41	1710.64	1695.22	1694.94	1727.36
365.8	1688.91	1703.14	1689.36	1703.2	1689.17	1688.91	1718.15
365.7	1679.41	1692.35	1679.84	1692.45	1679.66	1679.41	1706.09
365.6	1746.03	1757.88	1746.46	1757.98	1746.28	1746.03	1770.5
365.5	1732.06	1742.81	1732.47	1743.03	1732.3	1732.06	1754.43
365.4	1624.65	1634.38	1625.05	1634.75	1624.88	1624.65	1645.11
365.3	1632.79	1641.79	1633.17	1642.1	1633.01	1632.79	1651.72
365.2	1689.21	1697.5	1689.58	1697.82	1689.43	1689.21	1706.7
365.1	1654.73	1662.29	1655.09	1662.71	1654.94	1654.73	1670.85
365	1575.53	1582.53	1575.88	1582.94	1575.74	1575.53	1590.49
364.9	1612.78	1619.28	1613.12	1619.67	1612.98	1612.78	1626.71
364.8	1575.23	1581.24	1575.56	1581.65	1575.43	1575.23	1588.19
364.7	1580.17	1585.71	1580.49	1586.16	1580.36	1580.17	1592.21
364.6	1543.25	1548.44	1543.56	1548.85	1543.44	1543.25	1554.54
364.5	1539.48	1544.32	1539.78	1544.73	1539.66	1539.48	1550.05
364.4	1608.78	1613.27	1609.07	1613.69	1608.95	1608.78	1618.65
364.3	1633.59	1637.79	1633.87	1638.2	1633.76	1633.59	1642.86
364.2	1563.96	1567.91	1564.24	1568.3	1564.12	1563.96	1572.69
364.1	1651.86	1655.55	1652.13	1655.95	1652.02	1651.86	1660.07
364	1596.74	1600.19	1597	1600.59	1596.9	1596.74	1604.46
363.9	1695.11	1698.37	1695.37	1698.85	1695.27	1695.11	1702.52
363.8	1599.17	1602.24	1599.42	1602.68	1599.32	1599.17	1606.15
363.7	1583.8	1586.68	1584.04	1587.08	1583.95	1583.8	1590.35
363.6	1586.23	1588.95	1586.47	1589.32	1586.38	1586.23	1592.41
363.5	1549.22	1551.79	1549.45	1552.17	1549.36	1549.22	1555.11
363.4	1615.41	1617.84	1615.64	1618.23	1615.55	1615.41	1621.01
363.3	1573.43	1575.72	1573.65	1576.11	1573.56	1573.43	1578.75
363.2	1694.01	1696.19	1694.22	1696.56	1694.14	1694.01	1699.07
363.1	1639.39	1641.45	1639.59	1641.8	1639.51	1639.39	1644.2
363	1575.63	1577.58	1575.83	1577.91	1575.75	1575.63	1580.19
362.9	1556.46	1558.31	1556.65	1558.61	1556.58	1556.46	1560.78
362.8	1584.83	1586.6	1585.02	1586.9	1584.95	1584.83	1588.98
362.7	1621.98	1623.66	1622.17	1623.96	1622.1	1621.98	1625.94
362.6	1569.96	1571.56	1570.14	1571.86	1570.07	1569.96	1573.75
362.5	1624.32	1625.84	1624.49	1626.13	1624.43	1624.32	1627.94
362.4	1550.12	1551.58	1550.29	1551.85	1550.23	1550.12	1553.58
362.3	1441.98	1443.36	1442.14	1443.62	1442.08	1441.98	1445.28
362.2	1447.11	1448.44	1447.28	1448.67	1447.21	1447.11	1450.26
362.1	1489.06	1490.33	1489.22	1490.57	1489.16	1489.06	1492.09
362	1555.59	1556.8	1555.75	1557.04	1555.69	1555.59	1558.5
