# Supplementary material for: Cascade electrocatalysis via AgCu single-atom alloy and Ag nanoparticles in CO2 electroreduction toward multicarbon products
Source: Nat Commun. 2023 Oct 5;14:6142. doi: 10.1038/s41467-023-41871-w (PMC10556094; doi:10.1038/s41467-023-41871-w)
Supplement: Supplementary file 3 — Source Data [file 41467_2023_41871_MOESM3_ESM.zip › 6. Source Data/Figure 2C. Cu_2p_XPS_spectra.xlsx]

## Sheet: CuNP
Binding Energy (eV)	CuNP
968.5	6792.45	6792.47	6792.46	6792.63	6792.61	6792.57	6794.74	6792.45	6795.23
968.4	6800.79	6800.81	6800.8	6800.97	6800.96	6800.91	6803.23	6800.79	6803.73
968.3	6567.89	6567.91	6567.9	6568.08	6568.07	6568.02	6570.5	6567.89	6571.02
968.2	6648.1	6648.12	6648.11	6648.29	6648.28	6648.23	6650.9	6648.1	6651.42
968.1	6588.12	6588.13	6588.13	6588.31	6588.3	6588.24	6591.12	6588.12	6591.65
968	6496.21	6496.23	6496.22	6496.41	6496.4	6496.34	6499.45	6496.21	6499.99
967.9	6486.33	6486.35	6486.35	6486.54	6486.52	6486.47	6489.82	6486.33	6490.38
967.8	6484.79	6484.81	6484.81	6485	6484.99	6484.93	6488.57	6484.79	6489.13
967.7	6497.21	6497.22	6497.22	6497.42	6497.41	6497.34	6501.3	6497.21	6501.88
967.6	6408.39	6408.41	6408.4	6408.61	6408.6	6408.53	6412.84	6408.39	6413.44
967.5	6408.94	6408.96	6408.95	6409.16	6409.15	6409.07	6413.8	6408.94	6414.4
967.4	6365.53	6365.55	6365.54	6365.76	6365.75	6365.67	6370.85	6365.53	6371.47
967.3	6416.35	6416.37	6416.37	6416.59	6416.58	6416.49	6422.2	6416.35	6422.84
967.2	6269.91	6269.93	6269.93	6270.15	6270.15	6270.06	6276.36	6269.91	6277.01
967.1	6246.3	6246.32	6246.31	6246.54	6246.53	6246.44	6253.43	6246.3	6254.08
967	6179.77	6179.79	6179.78	6180.01	6180.01	6179.91	6187.68	6179.77	6188.35
966.9	6138.44	6138.46	6138.45	6138.69	6138.69	6138.58	6147.26	6138.44	6147.94
966.8	6225	6225.02	6225.01	6225.26	6225.26	6225.15	6234.86	6225	6235.56
966.7	6055.6	6055.62	6055.61	6055.86	6055.86	6055.75	6066.67	6055.6	6067.39
966.6	6077.41	6077.43	6077.42	6077.69	6077.69	6077.57	6089.88	6077.41	6090.62
966.5	6124.26	6124.28	6124.27	6124.54	6124.54	6124.41	6138.34	6124.26	6139.1
966.4	6140.67	6140.69	6140.68	6140.96	6140.96	6140.83	6156.64	6140.67	6157.42
966.3	5993.61	5993.63	5993.62	5993.91	5993.91	5993.77	6011.75	5993.61	6012.55
966.2	6076.3	6062.29	6062.28	6062.57	6062.58	6062.43	6082.92	6062.26	6083.74
966.1	6116.89	6054.18	6054.18	6054.48	6054.48	6054.33	6077.72	6054.16	6078.56
966	5966.85	6046.13	6046.12	6046.43	6046.44	6046.28	6073.02	6046.11	6073.88
965.9	6070.37	6038.1	6038.09	6038.41	6038.43	6038.25	6068.84	6038.08	6069.72
965.8	6168.52	6030.12	6030.11	6030.44	6030.45	6030.27	6065.28	6030.1	6066.19
965.7	6026.7	6022.19	6022.18	6022.52	6022.54	6022.35	6062.39	6022.17	6063.33
965.6	6021.64	6014.31	6014.3	6014.64	6014.66	6014.46	6060.24	6014.28	6061.19
965.5	6029.93	6006.46	6006.45	6006.8	6006.83	6006.61	6058.89	6006.43	6059.87
965.4	6085.83	5998.64	5998.64	5998.99	5999.03	5998.8	6058.4	5998.62	6059.41
965.3	6001.09	5990.88	5990.87	5991.24	5991.28	5991.04	6058.83	5990.86	6059.86
965.2	6034.77	5983.15	5983.14	5983.52	5983.57	5983.32	6060.25	5983.13	6061.31
965.1	6002.28	5975.47	5975.46	5975.85	5975.9	5975.63	6062.67	5975.44	6063.77
965	6010.49	5967.82	5967.81	5968.22	5968.27	5967.99	6066.12	5967.8	6067.26
964.9	6092.53	5960.21	5960.2	5960.63	5960.68	5960.38	6070.66	5960.19	6071.83
964.8	6061.34	5952.65	5952.64	5953.08	5953.14	5952.83	6076.25	5952.63	6077.45
964.7	6104.5	5945.14	5945.13	5945.58	5945.65	5945.32	6082.85	5945.12	6084.09
964.6	6069.75	5937.68	5937.67	5938.14	5938.21	5937.86	6090.46	5937.66	6091.74
964.5	6106.78	5930.27	5930.26	5930.72	5930.82	5930.45	6098.96	5930.24	6100.26
964.4	6031.11	5922.91	5922.9	5923.38	5923.49	5923.1	6108.24	5922.89	6109.59
964.3	6060.22	5915.6	5915.59	5916.08	5916.2	5915.78	6118.18	5915.57	6119.58
964.2	6101.95	5908.33	5908.32	5908.83	5908.96	5908.52	6128.6	5908.3	6130.05
964.1	6109.91	5901.12	5901.11	5901.63	5901.77	5901.31	6139.32	5901.09	6140.81
964	6199.76	5893.96	5893.95	5894.49	5894.64	5894.16	6150.11	5893.93	6151.65
963.9	6138.18	5886.87	5886.86	5887.42	5887.59	5887.07	6160.75	5886.84	6162.35
963.8	6114.71	5879.84	5879.83	5880.41	5880.59	5880.04	6170.99	5879.81	6172.64
963.7	6228.71	5872.86	5872.85	5873.45	5873.65	5873.07	6180.52	5872.83	6182.23
963.6	6148.61	5865.96	5865.95	5866.57	5866.78	5866.17	6189.12	5865.93	6190.89
963.5	6210.39	5859.12	5859.11	5859.75	5859.98	5859.33	6196.52	5859.09	6198.36
963.4	6267.44	5852.35	5852.34	5853	5853.25	5852.57	6202.42	5852.32	6204.33
963.3	6287.11	5845.65	5845.64	5846.32	5846.6	5845.87	6206.66	5845.62	6208.64
963.2	6202.69	5839.04	5839.03	5839.73	5840.04	5839.26	6209.02	5839.01	6211.09
963.1	6257.39	5832.49	5832.48	5833.22	5833.55	5832.72	6209.25	5832.46	6211.4
963	6248.83	5826.03	5826.01	5826.77	5827.14	5826.26	6207.31	5826	6209.54
962.9	6179.55	5819.64	5819.62	5820.41	5820.81	5819.87	6203.09	5819.6	6205.41
962.8	6290.4	5813.31	5813.3	5814.12	5814.55	5813.55	6196.46	5813.28	6198.88
962.7	6205.81	5807.07	5807.06	5807.91	5808.38	5807.31	6187.53	5807.04	6190.06
962.6	6195.25	5800.9	5800.89	5801.77	5802.28	5801.15	6176.35	5800.87	6178.99
962.5	6187.69	5794.81	5794.8	5795.71	5796.27	5795.06	6162.92	5794.77	6165.68
962.4	6038.14	5788.78	5788.77	5789.72	5790.33	5789.03	6147.48	5788.75	6150.37
962.3	6055.65	5782.81	5782.8	5783.78	5784.45	5783.06	6130.18	5782.77	6133.21
962.2	6115.79	5776.89	5776.88	5777.9	5778.64	5777.15	6111.18	5776.86	6114.36
962.1	6084.32	5771.03	5771.02	5772.09	5772.89	5771.3	6090.79	5771	6094.13
962	5958.9	5765.24	5765.22	5766.33	5767.22	5765.51	6069.24	5765.2	6072.76
961.9	6073.44	5759.48	5759.47	5760.63	5761.6	5759.76	6046.77	5759.45	6050.47
961.8	6094.71	5753.79	5753.78	5754.98	5756.06	5754.08	6023.69	5753.75	6027.6
961.7	6038.14	5748.16	5748.14	5749.4	5750.59	5748.45	6000.26	5748.12	6004.39
961.6	5950.85	5742.58	5742.57	5743.88	5745.19	5742.88	5976.71	5742.54	5981.08
961.5	5921.9	5737.05	5737.03	5738.4	5739.86	5737.35	5953.28	5737.01	5957.92
961.4	6008.02	5731.56	5731.54	5732.97	5734.58	5731.86	5930.18	5731.52	5935.11
961.3	5842.84	5726.12	5726.1	5727.6	5729.39	5726.43	5907.62	5726.08	5912.86
961.2	5821.9	5720.71	5720.69	5722.26	5724.26	5721.03	5885.72	5720.67	5891.31
961.1	5836.85	5715.33	5715.32	5716.96	5719.19	5715.66	5864.6	5715.29	5870.59
961	5889.79	5709.99	5709.97	5711.69	5714.19	5710.31	5844.42	5709.95	5850.83
960.9	5824.6	5704.68	5704.66	5706.47	5709.28	5705.01	5825.2	5704.64	5832.1
960.8	5825.52	5699.4	5699.39	5701.28	5704.46	5699.74	5806.99	5699.36	5814.44
960.7	5760.57	5694.16	5694.15	5696.13	5699.73	5694.5	5789.86	5694.12	5797.92
960.6	5877.68	5688.94	5688.93	5691.01	5695.1	5689.29	5773.75	5688.9	5782.52
960.5	5808.64	5683.76	5683.74	5685.94	5690.6	5684.11	5758.67	5683.72	5768.23
960.4	5800.86	5678.61	5678.59	5680.91	5686.23	5678.97	5744.61	5678.57	5755.08
960.3	5776.18	5673.49	5673.47	5675.91	5682.01	5673.85	5731.49	5673.45	5743.01
960.2	5711.4	5668.39	5668.38	5670.95	5677.97	5668.77	5719.26	5668.35	5731.97
960.1	5824.89	5663.32	5663.3	5666.02	5674.12	5663.7	5707.88	5663.28	5721.97
960	5718.04	5658.28	5658.26	5661.14	5670.51	5658.67	5697.26	5658.23	5712.94
959.9	5798.33	5653.26	5653.24	5656.29	5667.15	5653.66	5687.33	5653.21	5704.86
959.8	5770.06	5648.27	5648.25	5651.49	5664.11	5648.67	5678.07	5648.23	5697.73
959.7	5692.79	5643.31	5643.29	5646.72	5661.41	5643.72	5669.37	5643.26	5691.51
959.6	5696.07	5638.37	5638.35	5642	5659.12	5638.79	5661.18	5638.32	5686.19
959.5	5692.28	5633.44	5633.43	5637.31	5657.27	5633.87	5653.45	5633.4	5681.79
959.4	5749.43	5628.54	5628.52	5632.67	5655.94	5628.98	5646.12	5628.49	5678.29
959.3	5801.42	5623.66	5623.65	5628.07	5655.19	5624.11	5639.13	5623.62	5675.74
959.2	5725.19	5618.82	5618.8	5623.54	5655.12	5619.28	5632.48	5618.77	5674.18
959.1	5715.45	5614	5613.98	5619.06	5655.8	5614.47	5626.09	5613.95	5673.64
959	5800.16	5609.21	5609.19	5614.64	5657.28	5609.68	5619.94	5609.16	5674.15
958.9	5667.72	5604.45	5604.43	5610.3	5659.66	5604.93	5614.01	5604.4	5675.8
958.8	5672.32	5599.7	5599.68	5606.02	5662.99	5600.2	5608.26	5599.65	5678.59
958.7	5754.69	5594.98	5594.96	5601.82	5667.35	5595.49	5602.65	5594.93	5682.61
958.6	5789.21	5590.28	5590.27	5597.71	5672.82	5590.8	5597.2	5590.23	5687.92
958.5	5777.95	5585.62	5585.6	5593.71	5679.43	5586.15	5591.87	5585.57	5694.53
958.4	5855.45	5581	5580.98	5589.82	5687.2	5581.54	5586.66	5580.94	5702.47
958.3	5809.16	5576.41	5576.39	5586.08	5696.14	5576.96	5581.57	5576.36	5711.77
958.2	5768.87	5571.86	5571.84	5582.5	5706.26	5572.43	5576.57	5571.81	5722.42
958.1	5795.28	5567.35	5567.33	5579.09	5717.48	5567.93	5571.66	5567.29	5734.36
958	5779.27	5562.87	5562.85	5575.87	5729.72	5563.46	5566.83	5562.82	5747.53
957.9	5746.85	5558.43	5558.41	5572.89	5742.87	5559.03	5562.08	5558.37	5761.84
957.8	5772.04	5554.02	5554	5570.16	5756.76	5554.63	5557.39	5553.96	5777.16
957.7	5760.64	5549.64	5549.62	5567.74	5771.22	5550.27	5552.76	5549.58	5793.34
957.6	5794.06	5545.29	5545.27	5565.67	5786.01	5545.94	5548.19	5545.24	5810.2
957.5	5856.68	5540.99	5540.97	5564	5800.9	5541.65	5543.68	5540.93	5827.54
957.4	5725.03	5536.73	5536.7	5562.82	5815.6	5537.4	5539.24	5536.67	5845.16
957.3	5820.65	5532.49	5532.47	5562.2	5829.8	5533.19	5534.84	5532.43	5862.82
957.2	5891.34	5528.3	5528.28	5562.21	5843.19	5529.02	5530.5	5528.24	5880.29
957.1	5856.54	5524.17	5524.14	5562.97	5855.47	5524.89	5526.22	5524.1	5897.34
957	5788.84	5520.07	5520.05	5564.58	5866.31	5520.82	5522	5520.01	5913.78
956.9	5820.43	5516.02	5516	5567.16	5875.44	5516.79	5517.83	5515.96	5929.45
956.8	5890.66	5512.01	5511.99	5570.86	5882.58	5512.8	5513.71	5511.95	5944.21
956.7	5871.69	5508.05	5508.03	5575.8	5887.47	5508.86	5509.65	5507.99	5957.93
956.6	5973.13	5504.15	5504.12	5582.14	5889.93	5504.97	5505.65	5504.08	5970.56
956.5	5918.71	5500.3	5500.28	5590.03	5889.86	5501.14	5501.72	5500.23	5982.17
956.4	6028.9	5496.51	5496.49	5599.64	5887.17	5497.38	5497.86	5496.44	5992.83
956.3	6127.57	5492.79	5492.77	5611.15	5881.85	5493.68	5494.06	5492.72	6002.68
956.2	6000.76	5489.16	5489.13	5624.68	5873.9	5490.07	5490.36	5489.09	6011.86
956.1	5840.87	5485.59	5485.56	5640.35	5863.42	5486.52	5486.72	5485.52	6020.59
956	5901.63	5482.06	5482.04	5658.23	5850.57	5483.02	5483.14	5481.99	6029.11
955.9	6013.11	5478.6	5478.57	5678.43	5835.56	5479.58	5479.62	5478.53	6037.73
955.8	6042.58	5475.2	5475.18	5701	5818.63	5476.21	5476.17	5475.13	6046.75
955.7	6051.29	5471.88	5471.85	5725.9	5800.03	5472.92	5472.8	5471.8	6056.37
955.6	6088.21	5468.63	5468.6	5753.06	5780.1	5469.7	5469.5	5468.55	6066.83
955.5	6119.54	5465.46	5465.43	5782.36	5759.15	5466.56	5466.29	5465.38	6078.34
955.4	6052.99	5462.37	5462.35	5813.63	5737.51	5463.5	5463.16	5462.29	6091.05
955.3	6140.18	5459.36	5459.34	5846.57	5715.47	5460.52	5460.11	5459.28	6104.96
955.2	6214.41	5456.44	5456.41	5880.85	5693.34	5457.63	5457.15	5456.36	6120.03
955.1	6178.25	5453.61	5453.58	5916.06	5671.41	5454.84	5454.29	5453.53	6136.14
955	6122.8	5450.87	5450.85	5951.72	5649.92	5452.14	5451.52	5450.79	6153.07
954.9	6216.87	5448.22	5448.19	5987.3	5629.09	5449.52	5448.84	5448.14	6170.47
954.8	6220.7	5445.66	5445.64	6022.2	5609.1	5447	5446.25	5445.58	6187.95
954.7	6218.19	5443.21	5443.18	6055.82	5590.11	5444.59	5443.77	5443.12	6205.06
954.6	6156.85	5440.85	5440.82	6087.53	5572.23	5442.27	5441.38	5440.76	6221.28
954.5	6292.72	5438.58	5438.55	6116.71	5555.51	5440.04	5439.08	5438.49	6236.04
954.4	6348.11	5436.41	5436.38	6142.72	5540.03	5437.92	5436.89	5436.32	6248.76
954.3	6224.84	5434.36	5434.33	6164.99	5525.79	5435.92	5434.82	5434.27	6258.87
954.2	6249.27	5432.41	5432.38	6183.05	5512.8	5434.02	5432.85	5432.32	6265.93
954.1	6318.41	5430.56	5430.53	6196.48	5501.02	5432.22	5430.98	5430.47	6269.45
954	6235.67	5428.82	5428.79	6204.95	5490.39	5430.53	5429.22	5428.72	6269.09
953.9	6265.77	5427.18	5427.15	6208.17	5480.86	5428.95	5427.56	5427.08	6264.45
953.8	6150.36	5425.65	5425.62	6206.03	5472.35	5427.47	5426.01	5425.55	6255.39
953.7	6144.52	5424.2	5424.17	6198.61	5464.8	5426.09	5424.55	5424.1	6241.9
953.6	6269.09	5422.85	5422.82	6186.02	5458.1	5424.8	5423.17	5422.75	6224.03
953.5	6277.2	5421.6	5421.57	6168.53	5452.21	5423.62	5421.91	5421.49	6201.96
953.4	6274.52	5420.45	5420.42	6146.42	5447.04	5422.54	5420.75	5420.35	6175.89
953.3	6127.01	5419.42	5419.39	6120.17	5442.53	5421.58	5419.7	5419.31	6146.23
953.2	6116.61	5418.47	5418.43	6090.32	5438.59	5420.7	5418.73	5418.36	6113.46
953.1	6121.78	5417.6	5417.57	6057.44	5435.17	5419.92	5417.85	5417.49	6078.09
953	5956.39	5416.83	5416.79	6022.14	5432.19	5419.23	5417.06	5416.71	6040.67
952.9	5989.14	5416.12	5416.08	5985	5429.59	5418.61	5416.34	5416	6001.72
952.8	6069.67	5415.48	5415.44	5946.68	5427.33	5418.06	5415.69	5415.36	5961.88
952.7	6063.77	5414.92	5414.89	5907.81	5425.39	5417.6	5415.12	5414.8	5921.72
952.6	5944.63	5414.44	5414.41	5868.97	5423.72	5417.23	5414.63	5414.32	5881.79
952.5	5910.67	5414.03	5414	5830.64	5422.29	5416.93	5414.21	5413.91	5842.54
952.4	5787.6	5413.68	5413.65	5793.32	5421.05	5416.69	5413.85	5413.56	5804.45
952.3	5819.8	5413.38	5413.34	5757.38	5419.99	5416.51	5413.53	5413.25	5767.87
952.2	5704.46	5413.12	5413.09	5723.14	5419.07	5416.38	5413.27	5413	5733.1
952.1	5591.18	5412.91	5412.87	5690.84	5418.28	5416.3	5413.04	5412.78	5700.36
952	5649.08	5412.71	5412.67	5660.65	5417.58	5416.25	5412.83	5412.58	5669.81
951.9	5605.58	5412.54	5412.51	5632.73	5416.97	5416.24	5412.66	5412.41	5641.6
951.8	5630.12	5412.4	5412.36	5607.12	5416.44	5416.26	5412.51	5412.26	5615.77
951.7	5533.94	5412.29	5412.25	5583.81	5415.98	5416.31	5412.38	5412.15	5592.28
951.6	5554.33	5412.19	5412.15	5562.74	5415.57	5416.4	5412.28	5412.04	5571.1
951.5	5423.52	5412.1	5412.06	5543.83	5415.22	5416.51	5412.19	5411.96	5552.12
951.4	5489.63	5412.02	5411.98	5527	5414.89	5416.63	5412.1	5411.88	5535.26
951.3	5588.76	5411.95	5411.91	5512.11	5414.6	5416.78	5412.02	5411.8	5520.37
951.2	5453.83	5411.9	5411.86	5499.01	5414.36	5416.97	5411.96	5411.75	5507.31
951.1	5523.28	5411.86	5411.82	5487.53	5414.13	5417.18	5411.91	5411.7	5495.91
951	5483.88	5411.83	5411.79	5477.52	5413.94	5417.43	5411.87	5411.67	5486.03
950.9	5444.98	5411.81	5411.76	5468.87	5413.77	5417.7	5411.83	5411.64	5477.52
950.8	5457.49	5411.79	5411.75	5461.39	5413.62	5418	5411.81	5411.62	5470.22
950.7	5376.89	5411.78	5411.73	5454.94	5413.48	5418.32	5411.79	5411.61	5464
950.6	5386.61	5411.76	5411.72	5449.39	5413.36	5418.68	5411.77	5411.6	5458.71
950.5	5370.47	5411.75	5411.71	5444.62	5413.24	5419.06	5411.75	5411.58	5454.24
950.4	5206.65	5411.74	5411.7	5440.54	5413.13	5419.48	5411.74	5411.57	5450.5
950.3	5383.11	5411.73	5411.69	5437.04	5413.03	5419.94	5411.72	5411.55	5447.38
950.2	5265.57	5411.72	5411.67	5434.04	5412.93	5420.43	5411.7	5411.54	5444.81
950.1	5403.81	5411.71	5411.66	5431.46	5412.84	5420.96	5411.68	5411.52	5442.7
950	5373.9	5411.7	5411.65	5429.24	5412.76	5421.55	5411.66	5411.51	5441.02
949.9	5317.17	5411.69	5411.64	5427.33	5412.68	5422.18	5411.64	5411.49	5439.7
949.8	5334.13	5411.68	5411.63	5425.68	5412.61	5422.88	5411.62	5411.48	5438.7
949.7	5390.97	5411.67	5411.62	5424.25	5412.54	5423.64	5411.61	5411.46	5437.99
949.6	5251.48	5411.66	5411.61	5423	5412.47	5424.47	5411.59	5411.45	5437.54
949.5	5460.75	5411.64	5411.6	5421.91	5412.41	5425.38	5411.57	5411.43	5437.33
949.4	5329.1	5411.64	5411.59	5420.97	5412.35	5426.38	5411.56	5411.43	5437.36
949.3	5332.49	5411.64	5411.59	5420.14	5412.3	5427.47	5411.55	5411.42	5437.59
949.2	5480.68	5411.63	5411.58	5419.4	5412.25	5428.68	5411.53	5411.41	5438.03
949.1	5410.92	5411.64	5411.59	5418.76	5412.22	5430	5411.53	5411.41	5438.69
949	5342.62	5342.86	5342.81	5349.4	5343.39	5362.67	5342.74	5342.62	5370.76
948.9	5374.9	5375.13	5375.08	5381.17	5375.63	5396.54	5375.01	5374.9	5404.09
948.8	5284.61	5284.85	5284.8	5290.42	5285.31	5308	5284.72	5284.61	5315.07
948.7	5288.14	5288.38	5288.33	5293.54	5288.81	5313.44	5288.25	5288.14	5320.07
948.6	5274.64	5274.89	5274.84	5279.67	5275.28	5302.04	5274.75	5274.64	5308.28
948.5	5269.41	5269.67	5269.62	5274.11	5270.04	5299.12	5269.52	5269.41	5305.01
948.4	5310.48	5310.74	5310.69	5314.87	5311.07	5342.69	5310.58	5310.48	5348.27
948.3	5231.84	5232.11	5232.06	5235.96	5232.41	5266.81	5231.94	5231.84	5272.09
948.2	5268.35	5268.63	5268.58	5272.22	5268.9	5306.34	5268.46	5268.35	5311.36
948.1	5242.63	5271.16	5271.11	5274.51	5271.41	5312.16	5270.98	5270.88	5316.92
948	5301.95	5271.06	5271.01	5274.19	5271.29	5315.65	5270.87	5270.78	5320.19
947.9	5309.64	5270.94	5270.89	5273.87	5271.14	5319.44	5270.74	5270.65	5323.78
947.8	5282.54	5270.91	5270.85	5273.64	5271.08	5323.65	5270.7	5270.61	5327.8
947.7	5429.77	5270.38	5270.32	5272.94	5270.52	5327.75	5270.16	5270.07	5331.73
947.6	5284.49	5270.33	5270.28	5272.74	5270.46	5332.74	5270.11	5270.02	5336.55
947.5	5370.33	5270	5269.94	5272.25	5270.1	5337.84	5269.77	5269.68	5341.51
947.4	5310.06	5269.87	5269.81	5271.98	5269.95	5343.6	5269.63	5269.54	5347.14
947.3	5328.79	5269.68	5269.62	5271.66	5269.73	5349.77	5269.43	5269.34	5353.19
947.2	5380.11	5269.31	5269.26	5271.17	5269.35	5356.24	5269.05	5268.97	5359.54
947.1	5411.07	5268.84	5268.79	5270.58	5268.85	5363.14	5268.57	5268.49	5366.34
947	5319.16	5268.68	5268.62	5270.31	5268.67	5370.89	5268.39	5268.31	5373.99
946.9	5337.76	5268.45	5268.4	5269.98	5268.42	5379.11	5268.16	5268.08	5382.11
946.8	5439.06	5267.88	5267.83	5269.31	5267.83	5387.58	5267.58	5267.5	5390.5
946.7	5431.63	5267.33	5267.28	5268.67	5267.27	5396.67	5267.02	5266.95	5399.51
946.6	5306.92	5267.21	5267.16	5268.46	5267.12	5406.75	5266.88	5266.81	5409.52
946.5	5381.53	5266.83	5266.78	5268	5266.72	5417.21	5266.49	5266.42	5419.92
946.4	5373.56	5266.48	5266.42	5267.57	5266.35	5428.31	5266.13	5266.06	5430.97
946.3	5457.81	5265.84	5265.78	5266.85	5265.69	5439.72	5265.48	5265.41	5442.32
946.2	5400.34	5265.4	5265.34	5266.34	5265.23	5451.95	5265.02	5264.95	5454.5
946.1	5472.9	5264.71	5264.65	5265.57	5264.52	5464.53	5264.32	5264.25	5467.04
946	5390.86	5264.29	5264.24	5265.09	5264.08	5477.94	5263.89	5263.82	5480.41
945.9	5468.23	5263.61	5263.56	5264.35	5263.38	5491.67	5263.19	5263.13	5494.11
945.8	5614.23	5262.43	5262.39	5263.11	5262.18	5505.44	5262.01	5261.94	5507.84
945.7	5562.97	5261.43	5261.38	5262.05	5261.16	5519.85	5260.99	5260.92	5522.23
945.6	5501.33	5260.62	5260.59	5261.19	5260.35	5534.93	5260.17	5260.11	5537.29
945.5	5515.72	5259.77	5259.72	5260.28	5259.47	5550.37	5259.31	5259.25	5552.69
945.4	5498.81	5258.98	5258.93	5259.43	5258.66	5566.19	5258.49	5258.44	5568.5
945.3	5571.43	5257.94	5257.89	5258.34	5257.59	5582.06	5257.43	5257.38	5584.37
945.2	5658.48	5256.6	5256.55	5256.95	5256.23	5597.85	5256.08	5256.02	5600.14
945.1	5637.89	5255.32	5255.27	5255.62	5254.93	5613.84	5254.78	5254.73	5616.13
945	5687.57	5253.88	5253.83	5254.12	5253.46	5629.72	5253.32	5253.26	5632
944.9	5675.66	5252.47	5252.42	5252.66	5252.02	5645.6	5251.89	5251.83	5647.88
944.8	5734.67	5250.85	5250.81	5251	5250.38	5661.16	5250.25	5250.2	5663.45
944.7	5789.01	5249.05	5249	5249.15	5248.56	5676.31	5248.43	5248.38	5678.61
944.6	5645.78	5247.72	5247.68	5247.78	5247.21	5691.62	5247.08	5247.03	5693.94
944.5	5772.2	5245.96	5245.93	5245.98	5245.43	5706.11	5245.31	5245.26	5708.43
944.4	5768.93	5244.21	5244.18	5244.18	5243.65	5720.07	5243.53	5243.48	5722.4
944.3	5771.74	5242.44	5242.42	5242.37	5241.86	5733.39	5241.74	5241.7	5735.74
944.2	5848.29	5240.4	5240.4	5240.3	5239.8	5745.76	5239.69	5239.64	5748.13
944.1	5736.22	5238.75	5238.75	5238.59	5238.12	5757.65	5238.01	5237.96	5760.06
944	5862.07	5236.67	5236.67	5236.46	5236	5768.2	5235.9	5235.85	5770.64
943.9	5752.87	5234.95	5234.95	5234.69	5234.25	5778.15	5234.15	5234.1	5780.64
943.8	5789.83	5233.11	5233.11	5232.79	5232.36	5786.83	5232.27	5232.22	5789.36
943.7	5749.53	5231.39	5231.4	5231.03	5230.61	5794.48	5230.52	5230.47	5797.06
943.6	5754.56	5229.64	5229.66	5229.24	5228.83	5800.93	5228.74	5228.7	5803.55
943.5	5725.36	5227.97	5228.02	5227.54	5227.15	5806.1	5227.06	5227.02	5808.74
943.4	5737.74	5226.27	5226.34	5225.8	5225.42	5809.88	5225.33	5225.29	5812.59
943.3	5709.3	5224.67	5224.75	5224.14	5223.78	5812.42	5223.69	5223.65	5815.18
943.2	5798.88	5222.75	5222.85	5222.18	5221.83	5813.14	5221.75	5221.71	5815.97
943.1	5815.77	5220.78	5220.89	5220.17	5219.82	5812.37	5219.74	5219.7	5815.29
943	5891.7	5218.55	5218.67	5217.88	5217.54	5809.94	5217.46	5217.42	5812.93
942.9	5793.71	5216.64	5216.78	5215.92	5215.59	5806.29	5215.51	5215.47	5809.37
942.8	5784.73	5214.75	5214.92	5213.98	5213.66	5801.24	5213.58	5213.55	5804.41
942.7	5806.83	5212.79	5212.98	5211.96	5211.65	5794.75	5211.58	5211.54	5798.01
942.6	5743.69	5211.03	5211.25	5210.14	5209.85	5787	5209.78	5209.74	5790.36
942.5	5733.14	5209.31	5209.56	5208.36	5208.07	5777.97	5208	5207.97	5781.44
942.4	5675.48	5207.78	5208.06	5206.77	5206.49	5767.89	5206.42	5206.39	5771.48
942.3	5797.97	5205.83	5206.15	5204.76	5204.48	5756.11	5204.42	5204.38	5759.82
942.2	5827.88	5203.78	5204.13	5202.64	5202.37	5743.09	5202.31	5202.27	5746.95
942.1	5689.21	5202.19	5202.58	5200.98	5200.72	5729.51	5200.66	5200.63	5733.52
942	5768.49	5200.33	5200.77	5199.05	5198.8	5714.63	5198.74	5198.71	5718.79
941.9	5705.8	5198.68	5199.18	5197.33	5197.08	5699.08	5197.02	5196.99	5703.42
941.8	5723.92	5196.97	5197.52	5195.54	5195.3	5682.71	5195.24	5195.21	5687.24
941.7	5676.28	5195.41	5196.03	5193.9	5193.67	5665.76	5193.61	5193.58	5670.49
941.6	5668.04	5193.89	5194.57	5192.29	5192.06	5648.26	5192.01	5191.97	5653.21
941.5	5584.97	5192.64	5193.41	5190.95	5190.73	5630.57	5190.67	5190.64	5635.75
941.4	5624.99	5191.26	5192.11	5189.47	5189.26	5612.33	5189.2	5189.17	5617.76
941.3	5651.31	5189.79	5190.74	5187.9	5187.69	5593.71	5187.64	5187.61	5599.42
941.2	5620.23	5188.42	5189.49	5186.43	5186.23	5575.02	5186.18	5186.15	5581.02
941.1	5609.22	5187.09	5188.29	5184.99	5184.79	5556.26	5184.74	5184.72	5562.59
941	5607.05	5185.77	5187.11	5183.55	5183.36	5537.5	5183.32	5183.29	5544.18
940.9	5503.09	5184.81	5186.31	5182.46	5182.28	5519.16	5182.23	5182.2	5526.23
940.8	5491.18	5183.89	5185.57	5181.41	5181.23	5501.03	5181.19	5181.16	5508.53
940.7	5498.67	5182.95	5184.84	5180.33	5180.16	5483.1	5180.11	5180.08	5491.07
940.6	5442.68	5182.2	5184.33	5179.44	5179.27	5465.65	5179.22	5179.2	5474.13
940.5	5498.75	5181.27	5183.67	5178.35	5178.18	5448.39	5178.14	5178.11	5457.45
940.4	5495.51	5180.36	5183.07	5177.27	5177.11	5431.55	5177.07	5177.04	5441.24
940.3	5427.79	5179.69	5182.76	5176.42	5176.26	5415.38	5176.22	5176.19	5425.77
940.2	5353.79	5179.28	5182.77	5175.81	5175.66	5400	5175.62	5175.59	5411.18
940.1	5374.38	5178.81	5182.79	5175.14	5174.98	5385.07	5174.94	5174.92	5397.13
940	5330.78	5178.5	5183.05	5174.6	5174.45	5370.83	5174.42	5174.39	5383.89
939.9	5399.85	5177.97	5183.2	5173.84	5173.69	5356.98	5173.65	5173.63	5371.18
939.8	5289.66	5177.83	5183.86	5173.44	5173.3	5344.08	5173.26	5173.24	5359.58
939.7	5320.76	5177.6	5184.58	5172.93	5172.8	5331.66	5172.76	5172.74	5348.65
939.6	5317.59	5177.4	5185.52	5172.44	5172.3	5319.91	5172.27	5172.25	5338.61
939.5	5193.84	5177.65	5187.11	5172.36	5172.23	5309.17	5172.2	5172.17	5329.85
939.4	5251.51	5177.73	5188.8	5172.09	5171.96	5298.81	5171.93	5171.91	5321.79
939.3	5245.58	5177.86	5190.85	5171.84	5171.71	5289.12	5171.68	5171.66	5314.78
939.2	5303.81	5177.83	5193.14	5171.39	5171.26	5279.8	5171.23	5171.21	5308.6
939.1	5407.38	5177.49	5195.57	5170.58	5170.46	5270.67	5170.43	5170.41	5303.15
939	5318.95	5177.48	5198.91	5170.08	5169.96	5262.43	5169.93	5169.91	5299.25
938.9	5306.77	5177.57	5203	5169.61	5169.49	5254.74	5169.47	5169.44	5296.66
938.8	5339.13	5177.6	5207.82	5169.03	5168.92	5247.43	5168.89	5168.87	5295.35
938.7	5378.36	5177.57	5213.5	5168.32	5168.21	5240.51	5168.18	5168.16	5295.48
938.6	5282.66	5177.93	5220.66	5167.93	5167.82	5234.35	5167.79	5167.77	5297.62
938.5	5387.03	5178.02	5228.8	5167.19	5167.08	5228.27	5167.05	5167.03	5301.24
938.4	5460.91	5177.96	5238.21	5166.19	5166.08	5222.37	5166.06	5166.04	5306.69
938.3	5334.13	5178.45	5249.78	5165.62	5165.51	5217.28	5165.49	5165.47	5314.78
938.2	5396.78	5178.86	5263.08	5164.83	5164.73	5212.32	5164.71	5164.69	5325.09
938.1	5340.14	5179.62	5278.73	5164.23	5164.14	5207.92	5164.11	5164.09	5338.29
938	5368.18	5180.49	5296.63	5163.54	5163.45	5203.72	5163.42	5163.4	5354.23
937.9	5422.28	5181.39	5316.85	5162.66	5162.57	5199.62	5162.55	5162.53	5373.02
937.8	5487.69	5182.35	5339.51	5161.56	5161.47	5195.6	5161.44	5161.43	5394.8
937.7	5481.58	5183.66	5364.94	5160.47	5160.38	5191.83	5160.36	5160.34	5419.93
937.6	5541.01	5185.16	5392.94	5159.18	5159.1	5188.08	5159.07	5159.05	5448.25
937.5	5532.65	5187.15	5423.71	5157.92	5157.83	5184.58	5157.81	5157.79	5480.05
937.4	5562.66	5189.61	5456.99	5156.54	5156.46	5181.16	5156.44	5156.42	5515.11
937.3	5547.3	5192.8	5492.72	5155.22	5155.14	5177.97	5155.12	5155.1	5553.47
937.2	5603.3	5196.61	5530.34	5153.7	5153.62	5174.76	5153.6	5153.58	5594.72
937.1	5690.14	5201.11	5569.3	5151.88	5151.8	5171.39	5151.78	5151.77	5638.44
937	5709.81	5206.7	5609.3	5149.99	5149.92	5168.08	5149.9	5149.88	5684.49
936.9	5718.96	5213.65	5649.71	5148.06	5147.99	5164.87	5147.97	5147.95	5732.49
936.8	5801.1	5221.97	5689.57	5145.85	5145.78	5161.48	5145.76	5145.74	5781.69
936.7	5730.05	5232.47	5728.6	5143.87	5143.8	5158.42	5143.78	5143.77	5832.12
936.6	5838.27	5244.87	5765.36	5141.52	5141.45	5155.09	5141.43	5141.42	5882.64
936.5	5942.54	5259.52	5799.01	5138.81	5138.74	5151.48	5138.72	5138.71	5932.75
936.4	6045.46	5276.82	5828.7	5135.74	5135.67	5147.58	5135.65	5135.64	5981.99
936.3	5883.36	5298.07	5854.55	5133.21	5133.14	5144.3	5133.12	5133.11	6030.85
936.2	5958.25	5322.87	5875.03	5130.41	5130.35	5140.82	5130.33	5130.32	6078.23
936.1	5949.24	5351.93	5889.78	5127.64	5127.58	5137.41	5127.56	5127.54	6124.17
936	6154.66	5384.91	5897.63	5124.17	5124.1	5133.35	5124.08	5124.07	6167.9
935.9	6145.1	5422.89	5899.02	5120.71	5120.65	5129.36	5120.63	5120.61	6210.19
935.8	6308.37	5465.59	5893.24	5116.69	5116.63	5124.84	5116.61	5116.6	6250.61
935.7	6270.18	5513.92	5881	5112.78	5112.72	5120.48	5112.71	5112.69	6290.15
935.6	6278.06	5567.79	5862.39	5108.84	5108.78	5116.12	5108.76	5108.75	6328.93
935.5	6403.41	5626.73	5837.39	5104.46	5104.4	5111.34	5104.38	5104.37	6366.86
935.4	6310.36	5691.25	5807.28	5100.37	5100.32	5106.9	5100.3	5100.29	6404.99
935.3	6463.51	5760.11	5771.9	5095.76	5095.7	5101.95	5095.69	5095.68	6442.74
935.2	6574.36	5832.82	5732.15	5090.76	5090.7	5096.64	5090.69	5090.67	6480.39
935.1	6548.73	5909.02	5689.28	5085.82	5085.77	5091.42	5085.75	5085.74	6518.37
935	6697.15	5987.08	5643.6	5080.37	5080.31	5085.69	5080.3	5080.29	6555.91
934.9	6647.15	6066.4	5596.61	5075.07	5075.01	5080.14	5075	5074.99	6593.3
934.8	6548.03	6145.74	5549.32	5070.08	5070.03	5074.92	5070.02	5070	6630.1
934.7	6633.53	6222.89	5501.86	5064.79	5064.74	5069.41	5064.72	5064.71	6664.85
934.6	6674.94	6296.31	5455.05	5059.34	5059.29	5063.75	5059.28	5059.26	6696.7
934.5	6747.9	6364.18	5409.37	5053.62	5053.58	5057.85	5053.56	5053.55	6724.41
934.4	6752.3	6425.05	5365.53	5047.88	5047.83	5051.92	5047.81	5047.8	6747.01
934.3	6828.13	6477.08	5323.68	5041.85	5041.8	5045.72	5041.79	5041.78	6763.04
934.2	6720.75	6519.43	5284.7	5036.17	5036.12	5039.88	5036.11	5036.1	6771.92
934.1	6730.23	6550.46	5248.36	5030.44	5030.39	5034	5030.38	5030.37	6772.2
934	6736.49	6569.22	5214.78	5024.66	5024.62	5028.08	5024.6	5024.59	6763.01
933.9	6790.05	6574.89	5183.78	5018.69	5018.64	5021.97	5018.63	5018.62	6743.51
933.8	6624.2	6567.89	5156.02	5013.25	5013.21	5016.41	5013.2	5013.19	6714.05
933.7	6726.36	6547.33	5130.48	5007.46	5007.41	5010.49	5007.4	5007.39	6673.62
933.6	6608.47	6514.28	5107.75	5002.04	5001.99	5004.96	5001.98	5001.97	6623.14
933.5	6539.58	6469.43	5087.47	4996.83	4996.79	4999.65	4996.78	4996.77	6563.1
933.4	6552.43	6413.53	5069.17	4991.57	4991.53	4994.28	4991.52	4991.51	6494.07
933.3	6406.8	6348.44	5053.18	4986.78	4986.74	4989.39	4986.73	4986.72	6417.66
933.2	6396.09	6275.18	5038.82	4982.01	4981.97	4984.53	4981.96	4981.95	6334.73
933.1	6291.03	6195.72	5026.24	4977.58	4977.54	4980.01	4977.53	4977.52	6247.02
933	6146.32	6111.87	5015.38	4973.62	4973.59	4975.97	4973.58	4973.57	6156.18
932.9	6101.59	6025.02	5005.72	4969.81	4969.77	4972.07	4969.76	4969.75	6063.41
932.8	5949.72	5937.18	4997.48	4966.49	4966.45	4968.68	4966.44	4966.43	5970.56
932.7	5956.3	5849.33	4989.97	4963.14	4963.1	4965.25	4963.09	4963.08	5878.48
932.6	5883.41	5763.18	4983.36	4960.03	4959.99	4962.07	4959.98	4959.97	5788.76
932.5	5739.3	5680.16	4977.76	4957.39	4957.35	4959.37	4957.34	4957.33	5702.71
932.4	5612.3	5601.2	4973.05	4955.17	4955.14	4957.09	4955.13	4955.12	5621.18
932.3	5509.58	5527	4969.06	4953.29	4953.26	4955.15	4953.25	4953.24	5544.81
932.2	5508.18	5457.8	4965.38	4951.42	4951.38	4953.21	4951.37	4951.36	5473.74
932.1	5390.13	5394.34	4962.36	4949.93	4949.9	4951.67	4949.89	4949.88	5408.69
932	5305.49	5336.69	4959.85	4948.73	4948.69	4950.41	4948.69	4948.68	5349.69
931.9	5264.64	5284.74	4957.65	4947.66	4947.62	4949.29	4947.62	4947.61	5296.55
931.8	5286.16	5238.15	4955.53	4946.51	4946.48	4948.09	4946.47	4946.46	5248.94
931.7	5158.78	5197.2	4953.97	4945.79	4945.76	4947.33	4945.75	4945.74	5207.1
931.6	5125.46	5161.3	4952.63	4945.18	4945.15	4946.67	4945.14	4945.13	5170.41
931.5	5095.4	5130.05	4951.47	4944.67	4944.64	4946.12	4944.64	4944.63	5138.47
931.4	4958.99	5103.39	4950.86	4944.62	4944.59	4946.03	4944.59	4944.58	5111.2
931.3	4953.46	5080.46	4950.32	4944.59	4944.56	4945.96	4944.56	4944.55	5087.72
931.2	5004.34	5060.67	4949.67	4944.39	4944.36	4945.72	4944.35	4944.34	5067.44
931.1	4971.21	5043.89	4949.18	4944.3	4944.27	4945.59	4944.26	4944.25	5050.23
931	4997.45	5029.56	4948.64	4944.12	4944.09	4945.37	4944.08	4944.07	5035.49
930.9	4958.23	5017.53	4948.27	4944.07	4944.04	4945.29	4944.03	4944.03	5023.11
930.8	5083.97	5006.95	4947.51	4943.6	4943.57	4944.78	4943.56	4943.55	5012.2
930.7	4943.14	4998.42	4947.24	4943.59	4943.57	4944.75	4943.56	4943.55	5003.37
930.6	4900.96	4991.1	4946.86	4943.45	4943.42	4944.57	4943.42	4943.41	4995.78
930.5	4901.1	4984.9	4946.49	4943.31	4943.28	4944.4	4943.27	4943.27	4989.33
930.4	4929.31	4979.74	4946.25	4943.26	4943.23	4944.32	4943.23	4943.22	4983.94
930.3	5031.37	4975.12	4945.76	4942.96	4942.94	4944	4942.93	4942.92	4979.1
930.2	4964.86	4971.37	4945.52	4942.89	4942.86	4943.9	4942.85	4942.85	4975.15
930.1	4948.63	4968.21	4945.35	4942.87	4942.84	4943.85	4942.83	4942.83	4971.82
930	5044.93	4965.18	4944.86	4942.52	4942.5	4943.48	4942.49	4942.48	4968.62
929.9	4975.24	4962.77	4944.62	4942.41	4942.38	4943.34	4942.38	4942.37	4966.05
929.8	4927.12	4960.73	4944.44	4942.36	4942.33	4943.27	4942.33	4942.32	4963.86
929.7	4872.66	4958.77	4944.09	4942.12	4942.1	4943.01	4942.09	4942.08	4961.76
929.6	4891.6	4957.1	4943.82	4941.95	4941.93	4942.82	4941.92	4941.92	4959.96
929.5	4964.77	4955.71	4943.64	4941.87	4941.85	4942.72	4941.85	4941.84	4958.45
929.4	4935.6	4954.53	4943.53	4941.85	4941.83	4942.68	4941.82	4941.82	4957.16
929.3	4993.25	4953.33	4943.27	4941.68	4941.66	4942.49	4941.65	4941.64	4955.86
929.2	4952.17	4952.38	4943.16	4941.64	4941.62	4942.43	4941.62	4941.61	4954.81
929.1	4931.63	4951.54	4943.05	4941.61	4941.59	4942.38	4941.58	4941.57	4953.87
929	4963.99	4950.73	4942.9	4941.53	4941.51	4942.28	4941.51	4941.5	4952.98
928.9	4925.93	4950.02	4942.79	4941.48	4941.46	4942.21	4941.45	4941.45	4952.19
928.8	4953.01	4949.39	4942.69	4941.44	4941.42	4942.16	4941.41	4941.41	4951.48
928.7	4975.72	4948.74	4942.51	4941.32	4941.3	4942.02	4941.3	4941.29	4950.75
928.6	5009.79	4948.02	4942.23	4941.09	4941.07	4941.78	4941.07	4941.06	4949.96
928.5	4876.32	4947.36	4941.96	4940.87	4940.85	4941.54	4940.85	4940.84	4949.23
928.4	4823.63	4946.56	4941.52	4940.48	4940.46	4941.13	4940.45	4940.45	4948.36
928.3	4903.91	4946.06	4941.35	4940.36	4940.34	4941	4940.33	4940.32	4947.81
928.2	4836.32	4945.37	4940.96	4940.01	4939.99	4940.63	4939.98	4939.97	4947.06
928.1	4842.92	4944.73	4940.59	4939.68	4939.66	4940.29	4939.66	4939.65	4946.37
928	4960.04	4944.37	4940.48	4939.61	4939.59	4940.21	4939.59	4939.58	4945.95
927.9	4886.42	4943.93	4940.27	4939.43	4939.41	4940.02	4939.41	4939.4	4945.46
927.8	4997.11	4943.48	4940.04	4939.24	4939.22	4939.81	4939.21	4939.21	4944.97
927.7	4850.45	4942.96	4939.71	4938.94	4938.92	4939.5	4938.91	4938.91	4944.4
927.6	4951.17	4942.7	4939.64	4938.89	4938.88	4939.44	4938.87	4938.87	4944.1
927.5	4957.55	4942.44	4939.54	4938.83	4938.81	4939.37	4938.81	4938.8	4943.79
927.4	4954.66	4942.2	4939.46	4938.78	4938.76	4939.3	4938.76	4938.75	4943.52
927.3	4983.56	4941.88	4939.28	4938.63	4938.61	4939.14	4938.6	4938.6	4943.16
927.2	4996.93	4941.52	4939.06	4938.43	4938.41	4938.93	4938.41	4938.4	4942.76
927.1	4835.61	4941.03	4938.69	4938.08	4938.06	4938.58	4938.06	4938.05	4942.23
927	4866.13	4940.64	4938.43	4937.84	4937.82	4938.32	4937.82	4937.81	4941.82
926.9	4988.34	4940.34	4938.24	4937.67	4937.65	4938.14	4937.65	4937.64	4941.48
926.8	4937.37	4940.22	4938.21	4937.67	4937.65	4938.13	4937.65	4937.64	4941.33
926.7	4958.98	4940.03	4938.12	4937.59	4937.58	4938.05	4937.57	4937.57	4941.11
926.6	4925.68	4939.88	4938.06	4937.55	4937.54	4938	4937.53	4937.53	4940.93
926.5	4947.27	4939.75	4938.01	4937.52	4937.51	4937.96	4937.5	4937.5	4940.77
926.4	4966.19	4939.55	4937.9	4937.42	4937.41	4937.85	4937.4	4937.4	4940.55
926.3	4811.74	4939.04	4937.46	4937	4936.99	4937.42	4936.98	4936.98	4940.01
926.2	4955.79	4938.89	4937.38	4936.94	4936.92	4937.35	4936.92	4936.91	4939.84
926.1	4902.54	4938.69	4937.26	4936.82	4936.81	4937.23	4936.8	4936.8	4939.63
926	5009.84	4938.37	4937	4936.57	4936.56	4936.97	4936.56	4936.55	4939.28
925.9	4897.27	4899.01	4897.7	4897.29	4897.27	4897.68	4897.27	4897.27	4899.9
925.8	4980.41	4982.09	4980.83	4980.44	4980.42	4980.82	4980.42	4980.41	4982.95
925.7	4837.35	4838.97	4837.76	4837.38	4837.36	4837.75	4837.36	4837.35	4839.81
925.6	4965.89	4967.44	4966.28	4965.92	4965.9	4966.29	4965.9	4965.89	4968.26
925.5	4970.29	4971.79	4970.67	4970.32	4970.3	4970.68	4970.3	4970.29	4972.58
925.4	4956.33	4957.76	4956.7	4956.35	4956.34	4956.71	4956.33	4956.33	4958.55
925.3	5064.97	5066.35	5065.33	5065	5064.98	5065.34	5064.98	5064.97	5067.12
925.2	4939.42	4940.75	4939.76	4939.44	4939.42	4939.78	4939.42	4939.42	4941.5
925.1	4888.78	4890.07	4889.12	4888.8	4888.79	4889.14	4888.79	4888.78	4890.8
925	4864.87	4866.11	4865.2	4864.89	4864.88	4865.24	4864.88	4864.87	4866.84
924.9	4914.16	4915.35	4914.48	4914.18	4914.17	4914.52	4914.16	4914.16	4916.07
924.8	4985.1	4986.25	4985.41	4985.12	4985.11	4985.45	4985.11	4985.1	4986.95
924.7	4894.39	4895.5	4894.69	4894.41	4894.4	4894.74	4894.4	4894.39	4896.19
924.6	4935.45	4936.53	4935.75	4935.47	4935.46	4935.79	4935.46	4935.45	4937.2
924.5	4827.53	4828.57	4827.82	4827.55	4827.54	4827.86	4827.54	4827.53	4829.22
924.4	4895.9	4896.9	4896.17	4895.92	4895.91	4896.22	4895.9	4895.9	4897.54
924.3	4827.83	4828.8	4828.1	4827.85	4827.84	4828.15	4827.84	4827.83	4829.42
924.2	4895.02	4895.96	4895.28	4895.04	4895.03	4895.33	4895.02	4895.02	4896.56
924.1	4939.8	4940.74	4940.06	4939.82	4939.81	4940.11	4939.81	4939.8	4941.33
924	4954.52	4955.43	4954.77	4954.54	4954.53	4954.82	4954.53	4954.52	4956.01
923.9	4960.5	4961.38	4960.75	4960.52	4960.51	4960.8	4960.51	4960.5	4961.95
923.8	4910.32	4911.16	4910.55	4910.34	4910.32	4910.61	4910.32	4910.32	4911.72
923.7	4828.38	4829.19	4828.61	4828.4	4828.39	4828.66	4828.38	4828.38	4829.74
923.6	4935.83	4936.62	4936.06	4935.85	4935.84	4936.11	4935.84	4935.83	4937.15
923.5	4896.61	4897.37	4896.83	4896.63	4896.62	4896.89	4896.62	4896.61	4897.9

## Sheet: AgCuSAA
Binding Energy (eV)	AgCuSAA
968	4288.14	4288.14	4288.15	4288.15	4288.18	4288.18	4292.35	4288.14	4292.45
967.9	4265.03	4265.03	4265.04	4265.04	4265.07	4265.07	4269.59	4265.03	4269.7
967.8	4252.35	4252.35	4252.36	4252.36	4252.39	4252.4	4257.31	4252.35	4257.41
967.7	4231.54	4231.55	4231.55	4231.55	4231.59	4231.59	4236.93	4231.54	4237.04
967.6	4093.84	4093.84	4093.84	4093.85	4093.88	4093.89	4099.7	4093.84	4099.81
967.5	4061.5	4061.5	4061.5	4061.51	4061.55	4061.55	4067.89	4061.5	4068.01
967.4	4160.61	4160.62	4160.62	4160.62	4160.66	4160.66	4167.6	4160.61	4167.71
967.3	4191.75	4191.75	4191.76	4191.76	4191.8	4191.8	4199.38	4191.75	4199.5
967.2	4119.65	4119.65	4119.65	4119.66	4119.7	4119.7	4128	4119.65	4128.12
967.1	4149.71	4149.71	4149.72	4149.72	4149.76	4149.76	4158.86	4149.71	4158.98
967	4138.91	4138.91	4138.91	4138.92	4138.96	4138.96	4148.94	4138.91	4149.06
966.9	3899.73	3899.74	3899.74	3899.75	3899.79	3899.79	3910.74	3899.73	3910.87
966.8	4031.49	4031.49	4031.49	4031.5	4031.54	4031.55	4043.56	4031.49	4043.7
966.7	4150.14	4150.14	4150.14	4150.15	4150.19	4150.19	4163.39	4150.14	4163.53
966.6	4003.48	4003.48	4003.48	4003.49	4003.53	4003.54	4018.03	4003.48	4018.17
966.5	4030.66	4030.67	4030.67	4030.67	4030.72	4030.72	4046.64	4030.66	4046.78
966.4	3957.61	3957.61	3957.61	3957.62	3957.67	3957.67	3975.15	3957.61	3975.3
966.3	3857.99	3858	3858	3858	3858.05	3858.06	3877.25	3857.99	3877.4
966.2	3800.52	3800.52	3800.53	3800.53	3800.58	3800.59	3821.64	3800.52	3821.79
966.1	3805.02	3805.03	3805.03	3805.03	3805.09	3805.09	3828.17	3805.02	3828.32
966	3824.25	3824.26	3824.26	3824.27	3824.32	3824.33	3849.6	3824.25	3849.76
965.9	4007.3	4007.31	4007.31	4007.32	4007.37	4007.38	4035.03	4007.3	4035.19
965.8	3895.03	3895.04	3895.04	3895.05	3895.1	3895.11	3925.33	3895.03	3925.49
965.7	3820.08	3820.08	3820.08	3820.09	3820.15	3820.16	3853.14	3820.08	3853.31
965.6	3786.39	3786.39	3786.4	3786.4	3786.46	3786.47	3822.42	3786.39	3822.6
965.5	3763.21	3763.21	3763.21	3763.22	3763.28	3763.29	3802.42	3763.21	3802.6
965.4	3848.89	3848.89	3848.9	3848.9	3848.97	3848.97	3891.48	3848.89	3891.67
965.3	3762.23	3762.23	3762.24	3762.24	3762.31	3762.32	3808.42	3762.23	3808.61
965.2	3783.89	3783.89	3783.89	3783.9	3783.97	3783.98	3833.88	3783.89	3834.07
965.1	3752.28	3752.28	3752.28	3752.29	3752.36	3752.37	3806.27	3752.28	3806.46
965	3898.66	3898.66	3898.67	3898.67	3898.74	3898.75	3956.86	3898.66	3957.06
964.9	3901.11	3901.11	3901.12	3901.12	3901.2	3901.21	3963.71	3901.11	3963.92
964.8	3864.82	3864.82	3864.83	3864.84	3864.91	3864.92	3932.01	3864.82	3932.22
964.7	3774.56	3774.56	3774.57	3774.57	3774.65	3774.66	3846.49	3774.56	3846.72
964.6	3745.2	3745.2	3745.2	3745.21	3745.29	3745.31	3822.03	3745.2	3822.26
964.5	3608.07	3608.07	3608.08	3608.08	3608.17	3608.18	3689.93	3608.07	3690.17
964.4	3641.81	3641.81	3641.81	3641.82	3641.91	3641.92	3728.81	3641.81	3729.05
964.3	3510.55	3592.29	3592.29	3592.3	3592.39	3592.41	3684.52	3592.29	3684.76
964.2	3624.5	3591.43	3591.44	3591.45	3591.53	3591.55	3688.94	3591.43	3689.2
964.1	3650.69	3590.58	3590.58	3590.59	3590.68	3590.7	3693.39	3590.57	3693.65
964	3721.39	3589.72	3589.72	3589.73	3589.83	3589.85	3697.83	3589.72	3698.1
963.9	3676.75	3588.87	3588.87	3588.88	3588.98	3589	3702.24	3588.87	3702.52
963.8	3649.01	3588.02	3588.03	3588.04	3588.14	3588.16	3706.58	3588.02	3706.86
963.7	3702.28	3587.18	3587.18	3587.19	3587.29	3587.32	3710.8	3587.17	3711.09
963.6	3722.09	3586.34	3586.34	3586.35	3586.46	3586.49	3714.87	3586.33	3715.17
963.5	3759.73	3585.5	3585.51	3585.52	3585.63	3585.66	3718.75	3585.5	3719.06
963.4	3707.71	3584.68	3584.69	3584.7	3584.81	3584.84	3722.41	3584.68	3722.74
963.3	3534.76	3583.87	3583.87	3583.88	3584	3584.04	3725.81	3583.86	3726.15
963.2	3668.97	3583.04	3583.05	3583.06	3583.18	3583.22	3728.89	3583.04	3729.24
963.1	3601.84	3582.22	3582.23	3582.24	3582.36	3582.4	3731.64	3582.22	3732
963	3738.4	3581.4	3581.4	3581.41	3581.54	3581.59	3734.02	3581.39	3734.39
962.9	3602.37	3580.58	3580.59	3580.6	3580.73	3580.78	3735.99	3580.58	3736.38
962.8	3819.05	3579.77	3579.77	3579.78	3579.92	3579.97	3737.53	3579.76	3737.93
962.7	3666.92	3578.97	3578.97	3578.98	3579.13	3579.18	3738.64	3578.96	3739.05
962.6	3679.25	3578.17	3578.17	3578.18	3578.33	3578.39	3739.28	3578.16	3739.71
962.5	3686.45	3577.37	3577.38	3577.39	3577.55	3577.61	3739.44	3577.37	3739.89
962.4	3838.69	3576.59	3576.59	3576.6	3576.77	3576.83	3739.12	3576.58	3739.58
962.3	3688.38	3575.82	3575.82	3575.83	3576	3576.07	3738.32	3575.81	3738.8
962.2	3497.27	3575.05	3575.06	3575.07	3575.25	3575.32	3737.02	3575.05	3737.52
962.1	3768.63	3574.28	3574.28	3574.3	3574.48	3574.56	3735.21	3574.27	3735.73
962	3723.04	3573.52	3573.52	3573.53	3573.72	3573.81	3732.93	3573.51	3733.47
961.9	3781.56	3572.76	3572.77	3572.78	3572.98	3573.07	3730.2	3572.76	3730.76
961.8	3677.67	3572.03	3572.03	3572.04	3572.25	3572.34	3727.03	3572.02	3727.62
961.7	3713.76	3571.29	3571.3	3571.31	3571.52	3571.63	3723.45	3571.29	3724.06
961.6	3467.51	3570.57	3570.57	3570.58	3570.81	3570.92	3719.47	3570.56	3720.12
961.5	3611.62	3569.83	3569.83	3569.85	3570.08	3570.2	3715.11	3569.82	3715.79
961.4	3593.46	3569.09	3569.09	3569.11	3569.35	3569.48	3710.41	3569.08	3711.11
961.3	3655.96	3568.35	3568.35	3568.37	3568.62	3568.76	3705.41	3568.34	3706.14
961.2	3638.48	3567.61	3567.61	3567.63	3567.89	3568.04	3700.15	3567.6	3700.92
961.1	3651.79	3566.87	3566.87	3566.89	3567.16	3567.33	3694.66	3566.86	3695.47
961	3662.21	3566.13	3566.14	3566.16	3566.44	3566.62	3688.99	3566.13	3689.84
960.9	3690.9	3565.4	3565.41	3565.42	3565.72	3565.92	3683.18	3565.4	3684.07
960.8	3512.98	3564.68	3564.68	3564.7	3565.01	3565.22	3677.26	3564.67	3678.19
960.7	3657.14	3563.94	3563.95	3563.96	3564.29	3564.52	3671.26	3563.94	3672.24
960.6	3674.02	3563.21	3563.21	3563.23	3563.58	3563.82	3665.22	3563.2	3666.26
960.5	3726.24	3562.48	3562.49	3562.51	3562.87	3563.14	3659.19	3562.48	3660.28
960.4	3558.3	3561.77	3561.77	3561.79	3562.17	3562.46	3653.2	3561.76	3654.36
960.3	3585.56	3561.04	3561.05	3561.07	3561.47	3561.79	3647.26	3561.04	3648.49
960.2	3698.93	3560.32	3560.32	3560.34	3560.76	3561.11	3641.41	3560.31	3642.71
960.1	3669.94	3559.6	3559.6	3559.62	3560.07	3560.45	3635.67	3559.59	3637.05
960	3627.9	3558.89	3558.89	3558.91	3559.38	3559.8	3630.08	3558.88	3631.55
959.9	3647.96	3558.17	3558.18	3558.2	3558.69	3559.16	3624.65	3558.17	3626.22
959.8	3569.15	3557.47	3557.47	3557.49	3558.01	3558.53	3619.39	3557.46	3621.06
959.7	3561.85	3556.75	3556.76	3556.78	3557.32	3557.91	3614.3	3556.75	3616.09
959.6	3582.21	3556.03	3556.04	3556.06	3556.64	3557.29	3609.4	3556.03	3611.33
959.5	3600.17	3555.31	3555.32	3555.34	3555.95	3556.68	3604.7	3555.31	3606.77
959.4	3638.81	3554.59	3554.6	3554.62	3555.26	3556.08	3600.21	3554.58	3602.44
959.3	3572.4	3553.87	3553.88	3553.9	3554.58	3555.5	3595.93	3553.86	3598.34
959.2	3512.45	3553.15	3553.15	3553.18	3553.9	3554.94	3591.86	3553.14	3594.48
959.1	3649.01	3552.42	3552.42	3552.45	3553.22	3554.39	3587.98	3552.41	3590.83
959	3680.62	3551.69	3551.69	3551.72	3552.54	3553.87	3584.32	3551.68	3587.43
958.9	3623.57	3550.97	3550.97	3551	3551.87	3553.4	3580.86	3550.96	3584.27
958.8	3627.35	3550.25	3550.25	3550.28	3551.21	3552.96	3577.59	3550.24	3581.34
958.7	3591.16	3549.53	3549.53	3549.56	3550.56	3552.56	3574.52	3549.52	3578.66
958.6	3519.86	3548.81	3548.82	3548.84	3549.91	3552.21	3571.63	3548.8	3576.21
958.5	3552.97	3548.08	3548.09	3548.12	3549.27	3551.92	3568.9	3548.07	3574
958.4	3585.48	3547.35	3547.36	3547.39	3548.62	3551.69	3566.33	3547.34	3572.02
958.3	3595.94	3546.62	3546.62	3546.65	3547.99	3551.54	3563.91	3546.61	3570.28
958.2	3614.42	3545.88	3545.89	3545.92	3547.36	3551.48	3561.64	3545.88	3568.79
958.1	3529.29	3545.15	3545.16	3545.19	3546.75	3551.53	3559.5	3545.14	3567.56
958	3557.5	3544.41	3544.42	3544.45	3546.15	3551.7	3557.47	3544.41	3566.58
957.9	3636.93	3543.67	3543.68	3543.71	3545.56	3552	3555.57	3543.66	3565.88
957.8	3602.62	3542.93	3542.94	3542.97	3544.99	3552.47	3553.77	3542.92	3565.46
957.7	3644.61	3542.19	3542.2	3542.24	3544.45	3553.12	3552.08	3542.19	3565.35
957.6	3559.6	3541.46	3541.47	3541.51	3543.94	3553.97	3550.48	3541.45	3565.56
957.5	3482.09	3540.73	3540.73	3540.77	3543.46	3555.04	3548.96	3540.72	3566.1
957.4	3607.42	3539.98	3539.99	3540.03	3543.01	3556.35	3547.5	3539.97	3566.99
957.3	3549.82	3539.24	3539.25	3539.29	3542.6	3557.91	3546.12	3539.23	3568.25
957.2	3552.5	3538.49	3538.5	3538.54	3542.24	3559.76	3544.8	3538.49	3569.91
957.1	3443.03	3537.75	3537.75	3537.79	3541.93	3561.91	3543.53	3537.74	3571.98
957	3517.31	3536.99	3537	3537.04	3541.69	3564.35	3542.3	3536.98	3574.47
956.9	3531.39	3536.23	3536.23	3536.28	3541.53	3567.12	3541.11	3536.22	3577.41
956.8	3437.35	3535.46	3535.46	3535.51	3541.45	3570.21	3539.96	3535.45	3580.81
956.7	3489.7	3534.68	3534.69	3534.74	3541.48	3573.61	3538.84	3534.67	3584.67
956.6	3508	3533.9	3533.91	3533.96	3541.63	3577.33	3537.74	3533.89	3589.01
956.5	3626.9	3533.11	3533.12	3533.17	3541.92	3581.34	3536.67	3533.1	3593.82
956.4	3749.97	3532.33	3532.34	3532.39	3542.39	3585.63	3535.63	3532.32	3599.1
956.3	3639.33	3531.56	3531.57	3531.62	3543.06	3590.16	3534.63	3531.55	3604.85
956.2	3518.56	3530.8	3530.81	3530.86	3543.97	3594.9	3533.66	3530.79	3611.05
956.1	3584.53	3530.04	3530.04	3530.1	3545.11	3599.78	3532.7	3530.03	3617.64
956	3777.89	3529.27	3529.28	3529.34	3546.53	3604.72	3531.76	3529.26	3624.6
955.9	3525.04	3528.53	3528.54	3528.6	3548.29	3609.69	3530.85	3528.52	3631.91
955.8	3654.84	3527.78	3527.79	3527.85	3550.37	3614.58	3529.96	3527.77	3639.48
955.7	3486.42	3527.04	3527.05	3527.11	3552.81	3619.32	3529.09	3527.03	3647.27
955.6	3494.97	3526.3	3526.3	3526.37	3555.65	3623.81	3528.22	3526.28	3655.23
955.5	3598.56	3525.54	3525.55	3525.62	3558.9	3627.95	3527.36	3525.53	3663.26
955.4	3695.98	3524.8	3524.81	3524.87	3562.58	3631.68	3526.51	3524.79	3671.32
955.3	3691.95	3524.06	3524.07	3524.14	3566.73	3634.93	3525.68	3524.05	3679.36
955.2	3597.14	3523.34	3523.35	3523.43	3571.34	3637.6	3524.87	3523.33	3687.28
955.1	3766.41	3522.63	3522.64	3522.71	3576.41	3639.64	3524.07	3522.61	3695.02
955	3699.98	3521.93	3521.94	3522.02	3581.93	3641.01	3523.3	3521.92	3702.54
954.9	3696.6	3521.25	3521.26	3521.34	3587.9	3641.63	3522.55	3521.24	3709.74
954.8	3806.55	3520.58	3520.59	3520.67	3594.25	3641.51	3521.82	3520.57	3716.58
954.7	3731.22	3519.94	3519.95	3520.03	3600.95	3640.64	3521.11	3519.92	3723
954.6	3522.61	3519.31	3519.32	3519.41	3607.95	3639.01	3520.43	3519.3	3728.94
954.5	3742.3	3518.68	3518.69	3518.78	3615.14	3636.62	3519.75	3518.67	3734.32
954.4	3633.6	3518.07	3518.08	3518.17	3622.45	3633.54	3519.09	3518.06	3739.11
954.3	3657.46	3517.47	3517.48	3517.58	3629.78	3629.8	3518.44	3517.46	3743.26
954.2	3624.3	3516.88	3516.89	3516.99	3637.02	3625.45	3517.81	3516.87	3746.71
954.1	3775.56	3516.3	3516.31	3516.41	3644.06	3620.59	3517.19	3516.29	3749.43
954	3554.55	3515.74	3515.75	3515.86	3650.77	3615.3	3516.59	3515.73	3751.38
953.9	3777.36	3515.19	3515.19	3515.3	3657.03	3609.63	3516	3515.17	3752.49
953.8	3588.79	3514.65	3514.66	3514.77	3662.74	3603.71	3515.43	3514.64	3752.78
953.7	3763.41	3514.12	3514.13	3514.25	3667.76	3597.6	3514.87	3514.11	3752.2
953.6	3686.82	3513.62	3513.63	3513.75	3672	3591.4	3514.33	3513.6	3750.71
953.5	3722.94	3513.12	3513.13	3513.26	3675.37	3585.18	3513.81	3513.11	3748.34
953.4	3689.5	3512.65	3512.66	3512.79	3677.8	3579.03	3513.31	3512.63	3745.07
953.3	3654.24	3512.19	3512.2	3512.34	3679.19	3573.01	3512.82	3512.17	3740.88
953.2	3502.13	3511.75	3511.76	3511.89	3679.55	3567.17	3512.35	3511.73	3735.83
953.1	3816.38	3511.3	3511.31	3511.45	3678.84	3561.55	3511.88	3511.28	3729.93
953	3648.41	3510.88	3510.89	3511.04	3677.06	3556.22	3511.44	3510.86	3723.22
952.9	3640.53	3510.47	3510.48	3510.63	3674.25	3551.19	3511.01	3510.45	3715.78
952.8	3622.67	3510.07	3510.08	3510.24	3670.46	3546.48	3510.59	3510.05	3707.67
952.7	3722.94	3509.68	3509.69	3509.86	3665.75	3542.1	3510.18	3509.66	3698.95
952.6	3662.41	3509.31	3509.32	3509.5	3660.2	3538.07	3509.8	3509.29	3689.74
952.5	3717.66	3508.96	3508.97	3509.15	3653.94	3534.38	3509.42	3508.94	3680.13
952.4	3706.56	3508.62	3508.63	3508.82	3647.06	3531.02	3509.07	3508.6	3670.21
952.3	3674.87	3508.3	3508.31	3508.51	3639.66	3527.99	3508.74	3508.28	3660.1
952.2	3695.38	3508	3508.01	3508.22	3631.9	3525.26	3508.42	3507.98	3649.91
952.1	3689.43	3507.71	3507.73	3507.94	3623.87	3522.82	3508.12	3507.69	3639.73
952	3642.73	3507.44	3507.46	3507.68	3615.71	3520.65	3507.83	3507.42	3629.65
951.9	3657.64	3507.19	3507.2	3507.43	3607.51	3518.72	3507.56	3507.17	3619.78
951.8	3697.08	3506.94	3506.95	3507.2	3599.38	3517.01	3507.31	3506.92	3610.19
951.7	3638.58	3506.72	3506.73	3506.98	3591.43	3515.51	3507.07	3506.69	3600.96
951.6	3699.2	3506.5	3506.51	3506.78	3583.72	3514.18	3506.84	3506.48	3592.14
951.5	3602.22	3506.31	3506.32	3506.59	3576.33	3513.02	3506.63	3506.28	3583.79
951.4	3602.69	3506.12	3506.13	3506.42	3569.31	3512	3506.43	3506.09	3575.94
951.3	3632.88	3505.94	3505.95	3506.25	3562.7	3511.11	3506.24	3505.91	3568.62
951.2	3440.03	3505.77	3505.78	3506.1	3556.53	3510.32	3506.07	3505.75	3561.84
951.1	3602.17	3505.6	3505.62	3505.94	3550.81	3509.62	3505.89	3505.58	3555.59
951	3509.88	3505.44	3505.46	3505.8	3545.55	3509	3505.72	3505.42	3549.88
950.9	3587.61	3505.28	3505.3	3505.66	3540.74	3508.44	3505.55	3505.26	3544.68
950.8	3584.66	3505.13	3505.15	3505.52	3536.38	3507.95	3505.39	3505.11	3539.99
950.7	3553.15	3504.99	3505	3505.4	3532.45	3507.51	3505.24	3504.96	3535.78
950.6	3683.72	3504.85	3504.86	3505.28	3528.93	3507.11	3505.09	3504.82	3532.02
950.5	3651.46	3504.73	3504.74	3505.18	3525.8	3506.76	3504.96	3504.7	3528.68
950.4	3614.8	3504.62	3504.63	3505.09	3523.04	3506.46	3504.84	3504.59	3525.75
950.3	3608.52	3504.52	3504.53	3505.02	3520.61	3506.19	3504.74	3504.49	3523.16
950.2	3513.98	3504.43	3504.44	3504.95	3518.48	3505.95	3504.64	3504.4	3520.9
950.1	3611.62	3504.34	3504.36	3504.89	3516.61	3505.73	3504.55	3504.31	3518.92
950	3564.58	3504.26	3504.28	3504.85	3514.98	3505.53	3504.46	3504.23	3517.21
949.9	3655.69	3504.19	3504.21	3504.81	3513.56	3505.36	3504.38	3504.16	3515.72
949.8	3703.78	3504.13	3504.15	3504.78	3512.34	3505.21	3504.32	3504.1	3514.44
949.7	3707.33	3504.09	3504.11	3504.78	3511.3	3505.08	3504.27	3504.06	3513.35
949.6	3666.54	3504.07	3504.09	3504.8	3510.42	3504.99	3504.24	3504.04	3512.43
949.5	3396.51	3504.07	3504.08	3504.84	3509.67	3504.92	3504.23	3504.03	3511.65
949.4	3563.98	3504.06	3504.08	3504.89	3509.02	3504.85	3504.22	3504.03	3510.99
949.3	3551.6	3551.63	3551.65	3552.51	3556.04	3552.37	3551.79	3551.6	3510.99
949.2	3747.97	3748.01	3748.03	3748.94	3751.94	3748.7	3748.16	3747.97	3510.99
949.1	3537.06	3537.1	3537.12	3538.1	3540.61	3537.74	3537.25	3537.06	3510.99
949	3673.84	3673.88	3673.9	3674.95	3677.03	3674.48	3674.02	3673.84	3510.99
948.9	3565.08	3565.12	3565.13	3566.25	3567.95	3565.67	3565.25	3565.08	3510.99
948.8	3619.65	3619.69	3619.71	3620.91	3622.25	3620.21	3619.82	3619.65	3510.99
948.7	3574.83	3574.87	3574.89	3576.18	3577.2	3575.36	3575	3574.83	3510.99
948.6	3476.64	3476.68	3476.7	3478.09	3478.8	3477.14	3476.8	3476.64	3510.99
948.5	3542.79	3542.84	3542.85	3544.36	3544.77	3543.27	3542.95	3542.79	3510.99
948.4	3450.23	3505.35	3505.37	3506.99	3507.12	3505.75	3505.46	3505.3	3510.99
948.3	3522.88	3505.91	3505.92	3507.69	3507.53	3506.29	3506.01	3505.86	3510.05
948.2	3711.48	3506.47	3506.48	3508.41	3507.96	3506.82	3506.57	3506.42	3510.62
948.1	3666.67	3507.03	3507.04	3509.14	3508.4	3507.36	3507.12	3506.98	3511.22
948	3626.73	3507.58	3507.6	3509.9	3508.86	3507.9	3507.68	3507.53	3511.85
947.9	3663.52	3508.14	3508.16	3510.69	3509.33	3508.44	3508.23	3508.09	3512.53
947.8	3474.09	3508.7	3508.72	3511.51	3509.8	3508.98	3508.79	3508.65	3513.25
947.7	3601.92	3509.26	3509.28	3512.37	3510.28	3509.52	3509.34	3509.21	3514.02
947.6	3506.28	3509.82	3509.84	3513.27	3510.77	3510.07	3509.9	3509.77	3514.83
947.5	3401.64	3510.38	3510.4	3514.22	3511.27	3510.61	3510.45	3510.32	3515.71
947.4	3571.63	3510.94	3510.96	3515.23	3511.77	3511.16	3511.01	3510.88	3516.65
947.3	3596.19	3511.5	3511.52	3516.31	3512.27	3511.7	3511.56	3511.44	3517.67
947.2	3673.79	3512.06	3512.08	3517.47	3512.78	3512.25	3512.12	3512	3518.77
947.1	3633.03	3512.62	3512.64	3518.73	3513.3	3512.8	3512.67	3512.56	3519.98
947	3502.7	3513.18	3513.2	3520.1	3513.81	3513.34	3513.23	3513.11	3521.3
946.9	3770.38	3513.74	3513.76	3521.6	3514.33	3513.89	3513.78	3513.67	3522.75
946.8	3657.56	3514.3	3514.32	3523.25	3514.86	3514.44	3514.34	3514.23	3524.36
946.7	3716.71	3514.86	3514.88	3525.07	3515.38	3514.99	3514.9	3514.79	3526.14
946.6	3652.16	3515.42	3515.44	3527.08	3515.91	3515.54	3515.45	3515.35	3528.11
946.5	3457.16	3515.98	3516	3529.32	3516.44	3516.09	3516.01	3515.9	3530.31
946.4	3677.97	3516.54	3516.56	3531.8	3516.97	3516.64	3516.56	3516.46	3532.77
946.3	3684.12	3517.1	3517.12	3534.56	3517.5	3517.19	3517.12	3517.02	3535.5
946.2	3679.3	3517.66	3517.68	3537.64	3518.04	3517.74	3517.68	3517.58	3538.55
946.1	3573.78	3518.22	3518.24	3541.05	3518.57	3518.3	3518.23	3518.14	3541.93
946	3637.13	3518.78	3518.8	3544.82	3519.11	3518.85	3518.79	3518.69	3545.68
945.9	3670.54	3519.34	3519.36	3549	3519.65	3519.4	3519.35	3519.25	3549.85
945.8	3649.71	3519.9	3519.92	3553.6	3520.19	3519.95	3519.9	3519.81	3554.43
945.7	3549.94	3520.46	3520.48	3558.65	3520.73	3520.51	3520.46	3520.37	3559.45
945.6	3516.13	3521.02	3521.05	3564.16	3521.27	3521.06	3521.01	3520.93	3564.95
945.5	3608.04	3521.58	3521.61	3570.15	3521.82	3521.61	3521.57	3521.48	3570.92
945.4	3559.82	3522.14	3522.17	3576.6	3522.36	3522.17	3522.13	3522.04	3577.36
945.3	3699.75	3522.71	3522.73	3583.54	3522.91	3522.72	3522.68	3522.6	3584.28
945.2	3594.89	3523.27	3523.29	3590.91	3523.45	3523.27	3523.24	3523.16	3591.65
945.1	3587.31	3523.83	3523.85	3598.7	3524	3523.83	3523.79	3523.72	3599.43
945	3376.05	3524.39	3524.41	3606.88	3524.55	3524.38	3524.35	3524.27	3607.59
944.9	3417.49	3524.95	3524.97	3615.36	3525.09	3524.94	3524.91	3524.83	3616.06
944.8	3611.99	3525.51	3525.54	3624.08	3525.64	3525.49	3525.46	3525.39	3624.78
944.7	3587.69	3526.08	3526.1	3632.97	3526.19	3526.05	3526.02	3525.95	3633.67
944.6	3628.25	3526.64	3526.66	3641.92	3526.74	3526.6	3526.58	3526.51	3642.61
944.5	3670.99	3527.2	3527.22	3650.83	3527.29	3527.16	3527.14	3527.06	3651.51
944.4	3746.1	3527.77	3527.79	3659.56	3527.84	3527.71	3527.69	3527.62	3660.25
944.3	3592.79	3528.33	3528.35	3668.02	3528.39	3528.27	3528.25	3528.18	3668.71
944.2	3694.93	3528.89	3528.91	3676.08	3528.94	3528.82	3528.81	3528.74	3676.76
944.1	3586.63	3529.46	3529.47	3683.58	3529.49	3529.38	3529.36	3529.3	3684.26
944	3635.88	3530.02	3530.03	3690.43	3530.04	3529.93	3529.92	3529.85	3691.11
943.9	3824.83	3530.58	3530.6	3696.53	3530.59	3530.49	3530.48	3530.41	3697.21
943.8	3717.51	3531.15	3531.16	3701.72	3531.14	3531.04	3531.03	3530.97	3702.4
943.7	3538.32	3531.71	3531.72	3705.95	3531.7	3531.6	3531.59	3531.53	3706.64
943.6	3676.07	3532.28	3532.29	3709.17	3532.25	3532.16	3532.15	3532.09	3709.86
943.5	3479.52	3532.85	3532.85	3711.26	3532.8	3532.71	3532.7	3532.64	3711.96
943.4	3549.79	3533.41	3533.42	3712.24	3533.35	3533.27	3533.26	3533.2	3712.95
943.3	3720.16	3533.98	3533.98	3712.12	3533.91	3533.83	3533.82	3533.76	3712.83
943.2	3547.27	3534.55	3534.55	3710.83	3534.46	3534.38	3534.37	3534.32	3711.56
943.1	3653.84	3535.11	3535.11	3708.49	3535.01	3534.94	3534.93	3534.87	3709.22
943	3730.69	3535.68	3535.68	3705.14	3535.57	3535.49	3535.49	3535.43	3705.88
942.9	3572.38	3536.25	3536.24	3700.81	3536.12	3536.05	3536.05	3535.99	3701.57
942.8	3637.25	3536.82	3536.81	3695.65	3536.67	3536.61	3536.6	3536.55	3696.42
942.7	3739.25	3537.39	3537.38	3689.75	3537.23	3537.16	3537.16	3537.11	3690.53
942.6	3582.61	3537.96	3537.94	3683.2	3537.78	3537.72	3537.72	3537.66	3684
942.5	3777.29	3538.54	3538.51	3676.16	3538.34	3538.28	3538.27	3538.22	3676.98
942.4	3690.35	3539.11	3539.08	3668.74	3538.89	3538.83	3538.83	3538.78	3669.58
942.3	3738.05	3539.68	3539.65	3661.06	3539.45	3539.39	3539.39	3539.34	3661.92
942.2	3641.53	3540.26	3540.21	3653.25	3540	3539.95	3539.95	3539.9	3654.13
942.1	3652.84	3540.84	3540.78	3645.42	3540.56	3540.5	3540.5	3540.45	3646.33
942	3569.18	3541.41	3541.35	3637.68	3541.12	3541.06	3541.06	3541.01	3638.62
941.9	3642.28	3541.99	3541.92	3630.12	3541.67	3541.62	3541.62	3541.57	3631.09
941.8	3643.31	3542.57	3542.5	3622.82	3542.23	3542.17	3542.18	3542.13	3623.83
941.7	3541.72	3543.16	3543.07	3615.86	3542.78	3542.73	3542.73	3542.69	3616.9
941.6	3623.22	3543.74	3543.64	3609.29	3543.34	3543.29	3543.29	3543.24	3610.36
941.5	3622	3544.33	3544.21	3603.13	3543.89	3543.84	3543.85	3543.8	3604.24
941.4	3614.57	3544.92	3544.79	3597.43	3544.45	3544.4	3544.4	3544.36	3598.59
941.3	3551.07	3545.51	3545.36	3592.21	3545	3544.96	3544.96	3544.92	3593.41
941.2	3604.67	3546.1	3545.94	3587.45	3545.56	3545.52	3545.52	3545.48	3588.7
941.1	3636.28	3546.7	3546.52	3583.17	3546.11	3546.07	3546.08	3546.03	3584.48
941	3623.57	3547.3	3547.09	3579.35	3546.67	3546.63	3546.63	3546.59	3580.72
940.9	3707.63	3547.91	3547.67	3575.97	3547.23	3547.19	3547.19	3547.15	3577.4
940.8	3755.4	3548.52	3548.25	3573.01	3547.78	3547.74	3547.75	3547.71	3574.52
940.7	3628.13	3549.14	3548.84	3570.44	3548.34	3548.3	3548.31	3548.27	3572.03
940.6	3684.4	3549.76	3549.42	3568.23	3548.89	3548.86	3548.86	3548.82	3569.9
940.5	3684.67	3550.39	3550	3566.36	3549.45	3549.42	3549.42	3549.38	3568.13
940.4	3718.64	3551.02	3550.59	3564.79	3550.01	3549.97	3549.98	3549.94	3566.66
940.3	3744.72	3551.67	3551.18	3563.48	3550.56	3550.53	3550.54	3550.5	3565.46
940.2	3543.62	3552.33	3551.77	3562.42	3551.12	3551.09	3551.09	3551.06	3564.53
940.1	3537.49	3553	3552.36	3561.57	3551.68	3551.64	3551.65	3551.61	3563.83
940	3412.92	3553.68	3552.95	3560.91	3552.23	3552.2	3552.21	3552.17	3563.33
939.9	3394.51	3554.38	3553.55	3560.42	3552.79	3552.76	3552.77	3552.73	3563.01
939.8	3460.58	3555.1	3554.15	3560.07	3553.34	3553.32	3553.32	3553.29	3562.87
939.7	3447.65	3555.85	3554.75	3559.84	3553.9	3553.87	3553.88	3553.85	3562.87
939.6	3608.32	3556.62	3555.36	3559.72	3554.46	3554.43	3554.44	3554.4	3563.01
939.5	3643.53	3557.42	3555.97	3559.7	3555.02	3554.99	3555	3554.96	3563.27
939.4	3541.79	3558.25	3556.58	3559.75	3555.57	3555.55	3555.55	3555.52	3563.66
939.3	3738.55	3559.14	3557.2	3559.87	3556.13	3556.1	3556.11	3556.08	3564.16
939.2	3671.27	3560.07	3557.82	3560.05	3556.69	3556.66	3556.67	3556.64	3564.77
939.1	3589.91	3561.06	3558.45	3560.27	3557.24	3557.22	3557.23	3557.19	3565.5
939	3583.98	3562.12	3559.08	3560.54	3557.8	3557.78	3557.78	3557.75	3566.34
938.9	3562.5	3563.26	3559.72	3560.85	3558.36	3558.33	3558.34	3558.31	3567.31
938.8	3551.62	3564.48	3560.37	3561.19	3558.91	3558.89	3558.9	3558.87	3568.4
938.7	3744.45	3565.82	3561.03	3561.55	3559.47	3559.45	3559.46	3559.43	3569.64
938.6	3730.02	3567.28	3561.69	3561.93	3560.03	3560.01	3560.01	3559.98	3571.03
938.5	3750.83	3568.87	3562.36	3562.34	3560.58	3560.56	3560.57	3560.54	3572.58
938.4	3592.21	3570.62	3563.05	3562.76	3561.14	3561.12	3561.13	3561.1	3574.32
938.3	3637.68	3572.55	3563.75	3563.19	3561.7	3561.68	3561.69	3561.66	3576.27
938.2	3552.62	3574.67	3564.46	3563.64	3562.26	3562.24	3562.24	3562.22	3578.43
938.1	3714.86	3577.01	3565.2	3564.1	3562.81	3562.79	3562.8	3562.77	3580.84
938	3556.67	3579.58	3565.95	3564.57	3563.37	3563.35	3563.36	3563.33	3583.52
937.9	3684.25	3582.41	3566.72	3565.05	3563.93	3563.91	3563.92	3563.89	3586.48
937.8	3592.66	3585.51	3567.52	3565.53	3564.48	3564.47	3564.47	3564.45	3589.76
937.7	3612.75	3588.91	3568.36	3566.02	3565.04	3565.02	3565.03	3565.01	3593.36
937.6	3657.09	3592.61	3569.22	3566.52	3565.6	3565.58	3565.59	3565.56	3597.3
937.5	3581.83	3596.62	3570.13	3567.02	3566.16	3566.14	3566.15	3566.12	3601.61
937.4	3623.3	3600.96	3571.09	3567.53	3566.71	3566.7	3566.7	3566.68	3606.3
937.3	3740.52	3605.6	3572.11	3568.04	3567.27	3567.26	3567.26	3567.24	3611.35
937.2	3585.16	3610.57	3573.19	3568.55	3567.83	3567.81	3567.82	3567.8	3616.79
937.1	3443.68	3615.82	3574.36	3569.07	3568.39	3568.37	3568.38	3568.35	3622.61
937	3657.74	3621.34	3575.61	3569.59	3568.94	3568.93	3568.94	3568.91	3628.79
936.9	3526.51	3627.1	3576.97	3570.11	3569.5	3569.49	3569.49	3569.47	3635.31
936.8	3669.34	3633.05	3578.46	3570.64	3570.06	3570.04	3570.05	3570.03	3642.16
936.7	3737.6	3639.14	3580.1	3571.16	3570.62	3570.6	3570.61	3570.59	3649.29
936.6	3617.35	3645.31	3581.9	3571.69	3571.17	3571.16	3571.17	3571.14	3656.68
936.5	3645.51	3651.49	3583.9	3572.22	3571.73	3571.72	3571.72	3571.7	3664.29
936.4	3694.5	3657.62	3586.14	3572.76	3572.29	3572.27	3572.28	3572.26	3672.06
936.3	3701.33	3663.59	3588.63	3573.29	3572.85	3572.83	3572.84	3572.82	3679.94
936.2	3602.67	3669.34	3591.42	3573.83	3573.4	3573.39	3573.4	3573.38	3687.91
936.1	3698.3	3674.79	3594.56	3574.37	3573.96	3573.95	3573.95	3573.93	3695.91
936	3663.69	3679.83	3598.07	3574.9	3574.52	3574.51	3574.51	3574.49	3703.89
935.9	3813.45	3684.4	3602.02	3575.44	3575.08	3575.06	3575.07	3575.05	3711.83
935.8	3617.05	3688.43	3606.44	3575.99	3575.63	3575.62	3575.63	3575.61	3719.7
935.7	3688.6	3691.84	3611.38	3576.53	3576.19	3576.18	3576.19	3576.17	3727.47
935.6	3757.43	3694.57	3616.9	3577.07	3576.75	3576.74	3576.74	3576.72	3735.16
935.5	3614.1	3696.6	3623.04	3577.61	3577.31	3577.29	3577.3	3577.28	3742.75
935.4	3675.72	3697.88	3629.82	3578.16	3577.86	3577.85	3577.86	3577.84	3750.24
935.3	3760.03	3698.4	3637.32	3578.7	3578.42	3578.41	3578.42	3578.4	3757.68
935.2	3612.85	3698.18	3645.52	3579.25	3578.98	3578.97	3578.97	3578.96	3765.09
935.1	3709.63	3697.2	3654.46	3579.8	3579.54	3579.53	3579.53	3579.51	3772.48
935	3535.59	3695.51	3664.16	3580.34	3580.09	3580.08	3580.09	3580.07	3779.93
934.9	3792.47	3693.17	3674.58	3580.89	3580.65	3580.64	3580.65	3580.63	3787.43
934.8	3732.54	3690.21	3685.69	3581.44	3581.21	3581.2	3581.21	3581.19	3795.02
934.7	3625.25	3686.71	3697.49	3581.99	3581.77	3581.76	3581.76	3581.75	3802.74
934.6	3762	3682.74	3709.86	3582.54	3582.32	3582.31	3582.32	3582.3	3810.58
934.5	3641.33	3678.39	3722.73	3583.09	3582.88	3582.87	3582.88	3582.86	3818.53
934.4	3767.08	3673.72	3736.02	3583.64	3583.44	3583.43	3583.44	3583.42	3826.59
934.3	3777.44	3668.85	3749.56	3584.19	3584	3583.99	3583.99	3583.98	3834.69
934.2	3734.49	3663.83	3763.21	3584.74	3584.55	3584.55	3584.55	3584.53	3842.76
934.1	3669.07	3658.76	3776.82	3585.29	3585.11	3585.1	3585.11	3585.09	3850.73
934	3730.39	3653.71	3790.2	3585.84	3585.67	3585.66	3585.67	3585.65	3858.49
933.9	3915.29	3648.75	3803.16	3586.39	3586.23	3586.22	3586.23	3586.21	3865.93
933.8	3787.54	3643.93	3815.49	3586.94	3586.78	3586.78	3586.78	3586.77	3872.88
933.7	3825.51	3639.31	3827.01	3587.5	3587.34	3587.33	3587.34	3587.32	3879.21
933.6	3946.88	3634.92	3837.55	3588.05	3587.9	3587.89	3587.9	3587.88	3884.8
933.5	3696.18	3630.81	3846.87	3588.6	3588.46	3588.45	3588.46	3588.44	3889.44
933.4	3706.73	3626.99	3854.85	3589.15	3589.02	3589.01	3589.01	3589	3893.04
933.3	3906.16	3623.49	3861.36	3589.71	3589.57	3589.57	3589.57	3589.56	3895.48
933.2	3821.65	3620.3	3866.21	3590.26	3590.13	3590.12	3590.13	3590.11	3896.58
933.1	3620.75	3617.43	3869.39	3590.81	3590.69	3590.68	3590.69	3590.67	3896.33
933	3593.46	3614.87	3870.85	3591.37	3591.25	3591.24	3591.25	3591.23	3894.67
932.9	3663.92	3612.62	3870.49	3591.92	3591.8	3591.8	3591.8	3591.79	3891.49
932.8	3776.71	3610.65	3868.41	3592.48	3592.36	3592.36	3592.36	3592.35	3886.88
932.7	3938.2	3608.96	3864.65	3593.03	3592.92	3592.91	3592.92	3592.9	3880.88
932.6	3831.28	3607.53	3859.24	3593.58	3593.48	3593.47	3593.48	3593.46	3873.47
932.5	3752.45	3606.33	3852.36	3594.14	3594.04	3594.03	3594.03	3594.02	3864.83
932.4	3806.57	3605.34	3844.15	3594.69	3594.59	3594.59	3594.59	3594.58	3855.07
932.3	3801.5	3604.55	3834.72	3595.25	3595.15	3595.14	3595.15	3595.14	3844.28
932.2	3626.5	3603.93	3824.3	3595.8	3595.71	3595.7	3595.71	3595.69	3832.68
932.1	3613.17	3603.46	3813.08	3596.36	3596.27	3596.26	3596.27	3596.25	3820.44
932	3847.76	3603.13	3801.23	3596.92	3596.82	3596.82	3596.82	3596.81	3807.69
931.9	3620.72	3602.92	3788.97	3597.47	3597.38	3597.38	3597.38	3597.37	3794.66
931.8	3754.7	3602.82	3776.47	3598.03	3597.94	3597.93	3597.94	3597.93	3781.5
931.7	3539.92	3602.8	3763.93	3598.58	3598.5	3598.49	3598.5	3598.48	3768.38
931.6	3519.88	3602.87	3751.51	3599.14	3599.06	3599.05	3599.06	3599.04	3755.46
931.5	3688.2	3603	3739.35	3599.69	3599.61	3599.61	3599.61	3599.6	3742.87
931.4	3823.25	3603.19	3727.59	3600.25	3600.17	3600.17	3600.17	3600.16	3730.74
931.3	3600.27	3603.42	3716.34	3600.8	3600.73	3600.72	3600.73	3600.72	3719.17
931.2	3596.09	3603.71	3705.67	3601.36	3601.29	3601.28	3601.29	3601.27	3708.22
931.1	3666.67	3604.02	3695.68	3601.91	3601.84	3601.84	3601.84	3601.83	3697.98
931	3586.36	3604.37	3686.38	3602.47	3602.4	3602.4	3602.4	3602.39	3688.47
930.9	3634.25	3604.75	3677.81	3603.03	3602.96	3602.96	3602.96	3602.95	3679.71
930.8	3398.36	3605.14	3669.99	3603.58	3603.52	3603.51	3603.52	3603.51	3671.74
930.7	3611.02	3605.56	3662.91	3604.14	3604.08	3604.07	3604.08	3604.06	3664.51
930.6	3655.76	3605.99	3656.54	3604.69	3604.63	3604.63	3604.63	3604.62	3658.01
930.5	3648.18	3606.44	3650.88	3605.25	3605.19	3605.19	3605.19	3605.18	3652.24
930.4	3713.71	3606.9	3645.87	3605.81	3605.75	3605.74	3605.75	3605.74	3647.13
930.3	3670.67	3607.37	3641.46	3606.36	3606.31	3606.3	3606.31	3606.3	3642.64
930.2	3689.7	3607.85	3637.65	3606.92	3606.86	3606.86	3606.87	3606.85	3638.74
930.1	3538.02	3608.34	3634.35	3607.48	3607.42	3607.42	3607.42	3607.41	3635.37
930	3537.29	3608.83	3631.52	3608.03	3607.98	3607.98	3607.98	3607.97	3632.47
929.9	3745.9	3609.34	3629.12	3608.59	3608.54	3608.53	3608.54	3608.53	3630.02
929.8	3702.01	3609.84	3627.11	3609.15	3609.1	3609.09	3609.1	3609.09	3627.95
929.7	3689.15	3610.35	3625.43	3609.7	3609.65	3609.65	3609.65	3609.64	3626.22
929.6	3747.67	3610.87	3624.06	3610.26	3610.21	3610.21	3610.21	3610.2	3624.81
929.5	3700.98	3611.38	3622.95	3610.82	3610.77	3610.77	3610.77	3610.76	3623.65
929.4	3577.96	3611.91	3622.06	3611.37	3611.33	3611.32	3611.33	3611.32	3622.73
929.3	3680.62	3612.43	3621.37	3611.93	3611.89	3611.88	3611.89	3611.88	3622.01
929.2	3644.36	3612.96	3620.86	3612.49	3612.44	3612.44	3612.44	3612.43	3621.46
929.1	3705.13	3613.49	3620.49	3613.04	3613	3613	3613	3612.99	3621.06
929	3561.22	3614.02	3620.24	3613.6	3613.56	3613.56	3613.56	3613.55	3620.78
928.9	3677.52	3614.55	3620.1	3614.16	3614.12	3614.11	3614.12	3614.11	3620.62
928.8	3616.45	3615.09	3620.06	3614.71	3614.67	3614.67	3614.68	3614.67	3620.55
928.7	3739.97	3615.62	3620.09	3615.27	3615.23	3615.23	3615.23	3615.22	3620.56
928.6	3559.85	3616.16	3620.19	3615.83	3615.79	3615.79	3615.79	3615.78	3620.64
928.5	3510.08	3616.7	3620.35	3616.38	3616.35	3616.34	3616.35	3616.34	3620.78
928.4	3715.09	3617.24	3620.56	3616.94	3616.91	3616.9	3616.91	3616.9	3620.96
928.3	3735.07	3617.78	3620.8	3617.5	3617.46	3617.46	3617.47	3617.46	3621.2
928.2	3777.71	3618.33	3621.09	3618.06	3618.02	3618.02	3618.02	3618.01	3621.46
928.1	3636.75	3618.87	3621.4	3618.61	3618.58	3618.58	3618.58	3618.57	3621.76
928	3631.4	3619.41	3621.74	3619.17	3619.14	3619.13	3619.14	3619.13	3622.09
927.9	3600.79	3619.96	3622.11	3619.73	3619.7	3619.69	3619.7	3619.69	3622.44
927.8	3682.72	3620.51	3622.49	3620.28	3620.25	3620.25	3620.25	3620.25	3622.81
927.7	3758	3621.05	3622.89	3620.84	3620.81	3620.81	3620.81	3620.8	3623.2
927.6	3616.6	3621.6	3623.31	3621.4	3621.37	3621.37	3621.37	3621.36	3623.61
927.5	3668.64	3622.15	3623.74	3621.96	3621.93	3621.92	3621.93	3621.92	3624.03
927.4	3529.51	3622.7	3624.18	3622.51	3622.48	3622.48	3622.49	3622.48	3624.46
927.3	3717.61	3623.25	3624.63	3623.07	3623.04	3623.04	3623.04	3623.04	3624.9
927.2	3474.69	3623.8	3625.1	3623.63	3623.6	3623.6	3623.6	3623.59	3625.35
927.1	3423.92	3624.35	3625.56	3624.19	3624.16	3624.16	3624.16	3624.15	3625.81
927	3481.44	3624.9	3626.04	3624.74	3624.72	3624.71	3624.72	3624.71	3626.28
926.9	3575.16	3625.45	3626.52	3625.3	3625.27	3625.27	3625.28	3625.27	3626.75
926.8	3672.29	3626	3627.01	3625.86	3625.83	3625.83	3625.83	3625.83	3627.24
926.7	3630.03	3630.19	3631.15	3630.06	3630.03	3630.03	3630.04	3630.03	3631.37
926.6	3737.49	3737.66	3738.56	3737.53	3737.5	3737.5	3737.5	3737.49	3738.77
926.5	3716.51	3716.67	3717.52	3716.54	3716.52	3716.52	3716.52	3716.51	3717.72
926.4	3669.62	3669.77	3670.57	3669.65	3669.62	3669.62	3669.63	3669.62	3670.77
926.3	3692.13	3692.27	3693.03	3692.16	3692.13	3692.13	3692.13	3692.13	3693.23
926.2	3675.32	3675.46	3676.18	3675.35	3675.33	3675.32	3675.33	3675.32	3676.37
926.1	3614.82	3614.95	3615.64	3614.85	3614.83	3614.82	3614.83	3614.82	3615.82
926	3735.94	3736.07	3736.73	3735.97	3735.95	3735.95	3735.95	3735.94	3736.9
925.9	3639.73	3639.86	3640.48	3639.76	3639.74	3639.73	3639.74	3639.73	3640.65
925.8	3664.32	3664.44	3665.03	3664.34	3664.32	3664.32	3664.32	3664.32	3665.19
925.7	3694.88	3694.99	3695.56	3694.9	3694.88	3694.88	3694.89	3694.88	3695.72
925.6	3718.94	3719.05	3719.59	3718.96	3718.94	3718.94	3718.95	3718.94	3719.74
925.5	3650.54	3650.64	3651.16	3650.56	3650.54	3650.54	3650.54	3650.54	3651.31
925.4	3562.63	3562.73	3563.22	3562.65	3562.63	3562.63	3562.63	3562.63	3563.37
925.3	3622.42	3622.53	3622.99	3622.45	3622.43	3622.43	3622.43	3622.42	3623.14
925.2	3477.94	3478.04	3478.49	3477.97	3477.95	3477.94	3477.95	3477.94	3478.63
925.1	3489.75	3489.84	3490.27	3489.77	3489.75	3489.75	3489.75	3489.75	3490.4
925	3592.46	3592.56	3592.96	3592.49	3592.47	3592.47	3592.47	3592.46	3593.1
924.9	3582.13	3582.22	3582.61	3582.16	3582.14	3582.14	3582.14	3582.13	3582.74
924.8	3747.7	3747.79	3748.16	3747.72	3747.7	3747.7	3747.71	3747.7	3748.29
924.7	3764.36	3764.44	3764.8	3764.38	3764.36	3764.36	3764.36	3764.36	3764.92
924.6	3551.57	3551.65	3552	3551.59	3551.58	3551.57	3551.58	3551.57	3552.12
924.5	3451.91	3451.99	3452.32	3451.93	3451.91	3451.91	3451.91	3451.91	3452.43
924.4	3551.72	3551.8	3552.12	3551.74	3551.73	3551.72	3551.73	3551.72	3552.23
924.3	3522.16	3522.23	3522.54	3522.18	3522.16	3522.16	3522.17	3522.16	3522.65
924.2	3665.37	3665.44	3665.73	3665.39	3665.37	3665.37	3665.37	3665.37	3665.84
924.1	3656.86	3656.94	3657.22	3656.88	3656.87	3656.87	3656.87	3656.86	3657.33
924	3706.41	3706.48	3706.75	3706.43	3706.41	3706.41	3706.41	3706.41	3706.86
923.9	3667.99	3668.06	3668.32	3668.01	3668	3668	3668	3667.99	3668.43
923.8	3706.13	3706.2	3706.45	3706.15	3706.14	3706.14	3706.14	3706.13	3706.55
923.7	3649.08	3649.15	3649.39	3649.1	3649.09	3649.09	3649.09	3649.08	3649.49
923.6	3658.99	3659.05	3659.29	3659.01	3658.99	3658.99	3658.99	3658.99	3659.38
923.5	3746.37	3746.44	3746.66	3746.39	3746.38	3746.38	3746.38	3746.37	3746.75
923.4	3639.26	3639.32	3639.53	3639.27	3639.26	3639.26	3639.26	3639.26	3639.62
923.3	3594.56	3594.62	3594.83	3594.58	3594.57	3594.57	3594.57	3594.56	3594.92
923.2	3625.25	3625.31	3625.51	3625.27	3625.25	3625.25	3625.26	3625.25	3625.6
923.1	3503.75	3503.81	3504	3503.77	3503.76	3503.75	3503.76	3503.75	3504.09
923	3599.44	3599.49	3599.68	3599.46	3599.44	3599.44	3599.45	3599.44	3599.77

## Sheet: AgCuSANP
Binding Energy (eV)	AgCuSANP
970	8184.74	8184.77	8184.76	8185.18	8185.14	8189.48	8184.87	8184.74	8190.49
969.9	8089.52	8089.54	8089.53	8089.96	8089.93	8094.52	8089.65	8089.52	8095.55
969.8	8027.1	8027.13	8027.12	8027.55	8027.52	8032.39	8027.23	8027.1	8033.45
969.7	7933.23	7933.26	7933.25	7933.69	7933.67	7938.83	7933.37	7933.23	7939.91
969.6	7904.8	7904.83	7904.82	7905.27	7905.25	7910.74	7904.94	7904.8	7911.84
969.5	7913.22	7913.25	7913.23	7913.69	7913.66	7919.52	7913.35	7913.22	7920.63
969.4	8037.48	8037.52	8037.5	8037.97	8037.94	8044.19	8037.63	8037.48	8045.32
969.3	7877.98	7878.01	7878	7878.48	7878.45	7885.12	7878.12	7877.98	7886.28
969.2	7913.85	7913.88	7913.86	7914.35	7914.33	7921.47	7913.99	7913.85	7922.65
969.1	7935.17	7935.21	7935.19	7935.69	7935.67	7943.32	7935.32	7935.17	7944.53
969	7766.01	7766.04	7766.02	7766.54	7766.51	7774.73	7766.15	7766.01	7775.97
968.9	7845.48	7845.51	7845.5	7846.03	7846	7854.85	7845.63	7845.48	7856.12
968.8	7714.21	7714.24	7714.22	7714.77	7714.74	7724.29	7714.36	7714.21	7725.59
968.7	7809.67	7809.71	7809.69	7810.25	7810.22	7820.55	7809.83	7809.67	7821.88
968.6	7748.35	7748.38	7748.37	7748.94	7748.91	7760.1	7748.5	7748.35	7761.46
968.5	7673.94	7673.97	7673.96	7674.54	7674.52	7686.68	7674.1	7673.94	7688.07
968.4	7666.24	7666.27	7666.26	7666.85	7666.83	7680.08	7666.39	7666.24	7681.5
968.3	7772.7	7772.73	7772.72	7773.33	7773.31	7787.78	7772.86	7772.7	7789.23
968.2	7597.02	7597.05	7597.04	7597.66	7597.65	7613.49	7597.18	7597.02	7614.98
968.1	7530.56	7530.6	7530.58	7531.22	7531.21	7548.6	7530.73	7530.56	7550.12
968	7468.13	7468.16	7468.15	7468.8	7468.8	7487.93	7468.29	7468.13	7489.49
967.9	7493.98	7494.01	7494	7494.66	7494.67	7515.78	7494.15	7493.98	7517.38
967.8	7496.28	7496.31	7496.3	7496.97	7496.99	7520.35	7496.45	7496.28	7521.98
967.7	7567.29	7567.32	7567.31	7568	7568.02	7593.92	7567.46	7567.29	7595.6
967.6	7508.46	7508.5	7508.48	7509.19	7509.22	7538	7508.64	7508.46	7539.72
967.5	7537.3	7537.34	7537.33	7538.05	7538.08	7570.15	7537.48	7537.3	7571.91
967.4	7472.38	7472.42	7472.4	7473.15	7473.18	7508.97	7472.56	7472.38	7510.78
967.3	7410.93	7410.97	7410.96	7411.73	7411.76	7451.77	7411.12	7410.93	7453.63
967.2	7529.49	7529.53	7529.51	7530.31	7530.35	7575.12	7529.68	7529.49	7577.04
967.1	7500.6	7500.64	7500.62	7501.44	7501.49	7551.68	7500.79	7500.6	7553.66
967	7525.51	7489.04	7489.03	7489.87	7489.92	7546.24	7489.2	7489.01	7548.27
966.9	7439.66	7439.69	7439.68	7440.54	7440.6	7503.81	7439.85	7439.66	7505.89
966.8	7582.45	7428.59	7428.58	7429.46	7429.53	7500.52	7428.75	7428.56	7502.66
966.7	7497.11	7417.53	7417.52	7418.4	7418.51	7498.23	7417.7	7417.5	7500.4
966.6	7423.76	7406.51	7406.49	7407.4	7407.52	7497	7406.67	7406.47	7499.23
966.5	7576.4	7395.51	7395.49	7396.42	7396.55	7496.92	7395.68	7395.47	7499.22
966.4	7414.93	7384.55	7384.54	7385.49	7385.63	7498.15	7384.72	7384.51	7500.52
966.3	7360.53	7360.57	7360.56	7361.54	7361.7	7487.66	7360.74	7360.53	7490.1
966.2	7413.77	7349.82	7349.81	7350.81	7350.99	7491.77	7350	7349.78	7494.28
966.1	7515.4	7339.1	7339.09	7340.12	7340.31	7497.4	7339.28	7339.06	7499.99
966	7574.56	7328.42	7328.4	7329.47	7329.67	7504.62	7328.6	7328.38	7507.28
965.9	7417.38	7317.78	7317.76	7318.86	7319.08	7513.45	7317.96	7317.74	7516.19
965.8	7633.77	7307.17	7307.15	7308.28	7308.52	7523.91	7307.35	7307.13	7526.75
965.7	7436.78	7296.61	7296.59	7297.75	7298.01	7536.12	7296.79	7296.56	7539.05
965.6	7556.12	7286.08	7286.06	7287.25	7287.54	7549.97	7286.27	7286.04	7552.99
965.5	7635.44	7275.59	7275.58	7276.8	7277.12	7565.44	7275.79	7275.55	7568.57
965.4	7511.33	7265.16	7265.14	7266.41	7266.75	7582.53	7265.36	7265.12	7585.76
965.3	7600.22	7254.77	7254.75	7256.05	7256.42	7601.11	7254.97	7254.72	7604.45
965.2	7596.08	7244.42	7244.41	7245.75	7246.15	7621.05	7244.63	7244.38	7624.5
965.1	7768.21	7234.13	7234.11	7235.49	7235.93	7642.18	7234.34	7234.09	7645.76
965	7704.03	7223.9	7223.88	7225.31	7225.78	7664.38	7224.11	7223.86	7668.09
964.9	7458.28	7213.73	7213.71	7215.18	7215.7	7687.37	7213.94	7213.69	7691.21
964.8	7733.98	7203.6	7203.58	7205.1	7205.65	7710.86	7203.82	7203.55	7714.84
964.7	7752.25	7193.53	7193.52	7195.08	7195.68	7734.62	7193.75	7193.49	7738.74
964.6	7668.31	7183.53	7183.51	7185.13	7185.78	7758.3	7183.75	7183.48	7762.58
964.5	7767.07	7173.59	7173.57	7175.24	7175.95	7781.57	7173.82	7173.54	7786.02
964.4	7813.08	7163.71	7163.7	7165.42	7166.18	7804.1	7163.94	7163.67	7808.72
964.3	7928.6	7153.91	7153.89	7155.67	7156.5	7825.46	7154.14	7153.86	7830.27
964.2	7785.06	7144.19	7144.17	7146.01	7146.92	7845.35	7144.43	7144.14	7850.35
964.1	7873.74	7134.54	7134.52	7136.42	7137.41	7863.39	7134.78	7134.49	7868.6
964	7923.2	7124.97	7124.95	7126.92	7127.99	7879.2	7125.22	7124.92	7884.63
963.9	7922.39	7115.49	7115.47	7117.5	7118.66	7892.41	7115.73	7115.44	7898.08
963.8	7850.73	7106.09	7106.07	7108.17	7109.43	7902.81	7106.34	7106.04	7908.72
963.7	8004.86	7096.76	7096.74	7098.93	7100.3	7910.1	7097.02	7096.71	7916.28
963.6	8035.51	7087.53	7087.51	7089.77	7091.27	7913.91	7087.79	7087.48	7920.38
963.5	7955.26	7078.4	7078.38	7080.72	7082.35	7914.19	7078.66	7078.35	7920.97
963.4	7942.91	7069.36	7069.33	7071.76	7073.54	7910.82	7069.62	7069.3	7917.93
963.3	7993.66	7060.4	7060.38	7062.9	7064.83	7903.65	7060.67	7060.34	7911.11
963.2	8102.8	7051.54	7051.52	7054.13	7056.25	7892.6	7051.82	7051.48	7900.44
963.1	7923.75	7042.78	7042.76	7045.47	7047.79	7877.84	7043.06	7042.72	7886.09
963	7865.42	7034.11	7034.09	7036.91	7039.45	7859.45	7034.4	7034.05	7868.14
962.9	7687.42	7025.52	7025.5	7028.44	7031.22	7837.38	7025.82	7025.46	7846.55
962.8	7756.98	7017	7016.98	7020.04	7023.1	7811.97	7017.31	7016.95	7821.67
962.7	7763.85	7008.56	7008.54	7011.72	7015.09	7783.48	7008.87	7008.5	7793.74
962.6	7880.3	7000.2	7000.17	7003.49	7007.21	7752.14	7000.51	7000.14	7763.02
962.5	7751.15	6991.92	6991.9	6995.35	6999.46	7718.22	6992.24	6991.86	7729.78
962.4	7617.68	6983.72	6983.69	6987.29	6991.85	7682.14	6984.04	6983.66	7694.46
962.3	7712.22	6975.58	6975.56	6979.31	6984.38	7644.26	6975.91	6975.52	7657.39
962.2	7450.7	6967.52	6967.5	6971.42	6977.06	7604.86	6967.86	6967.46	7618.91
962.1	7440.05	6959.51	6959.49	6963.58	6969.88	7564.37	6959.85	6959.45	7579.43
962	7400.05	6951.55	6951.53	6955.81	6962.85	7523.14	6951.9	6951.49	7539.33
961.9	7493.93	6943.64	6943.62	6948.1	6955.99	7481.52	6943.99	6943.58	7498.97
961.8	7343.61	6935.79	6935.76	6940.45	6949.33	7439.85	6936.15	6935.73	7458.71
961.7	7356.44	6927.98	6927.96	6932.87	6942.87	7398.44	6928.34	6927.92	7418.88
961.6	7425.27	6920.22	6920.19	6925.35	6936.64	7357.58	6920.59	6920.15	7379.8
961.5	7187.82	6912.51	6912.48	6917.89	6930.67	7317.54	6912.88	6912.44	7341.76
961.4	7370.47	6904.83	6904.81	6910.49	6924.99	7278.53	6905.21	6904.77	7305.03
961.3	7174.16	6897.2	6897.18	6903.15	6919.62	7240.72	6897.6	6897.14	7269.79
961.2	7229	6889.61	6889.58	6895.87	6914.62	7204.28	6890.01	6889.54	7236.26
961.1	7213.57	6882.05	6882.02	6888.64	6910.02	7169.37	6882.46	6881.98	7204.67
961	7253.12	6874.53	6874.5	6881.48	6905.88	7136.02	6874.95	6874.46	7175.07
960.9	7144.24	6867.05	6867.02	6874.39	6902.27	7104.29	6867.48	6866.97	7147.62
960.8	7222.02	6859.6	6859.57	6867.36	6899.22	7074.27	6860.03	6859.52	7122.42
960.7	7323.36	6852.18	6852.16	6860.41	6896.84	7045.92	6852.63	6852.11	7099.59
960.6	7061.73	6844.82	6844.79	6853.53	6895.2	7019.22	6845.28	6844.75	7079.11
960.5	7014.89	6837.48	6837.45	6846.73	6894.36	6994.12	6837.95	6837.41	7061.06
960.4	7070.68	6830.17	6830.14	6840	6894.42	6970.62	6830.64	6830.09	7045.53
960.3	7065.46	6822.88	6822.85	6833.35	6895.43	6948.59	6823.35	6822.8	7032.44
960.2	7142.82	6815.62	6815.59	6826.78	6897.55	6927.96	6816.1	6815.54	7021.9
960.1	7041.95	6808.39	6808.36	6820.32	6900.82	6908.69	6808.88	6808.31	7013.9
960	7179.66	6801.19	6801.16	6813.96	6905.38	6890.67	6801.69	6801.11	7008.5
959.9	7306.68	6794.03	6794	6807.72	6911.29	6873.8	6794.54	6793.95	7005.64
959.8	7163.9	6786.92	6786.89	6801.64	6918.64	6858.01	6787.44	6786.84	7005.35
959.7	7114.23	6779.84	6779.81	6795.71	6927.54	6843.24	6780.38	6779.76	7007.71
959.6	7074.35	6772.8	6772.77	6789.94	6937.97	6829.34	6773.35	6772.72	7012.57
959.5	7081.7	6765.8	6765.77	6784.35	6950.08	6816.25	6766.35	6765.71	7020.03
959.4	7170.99	6758.82	6758.79	6778.97	6963.78	6803.89	6759.39	6758.74	7029.96
959.3	7057.55	6751.89	6751.86	6773.82	6979.15	6792.21	6752.47	6751.8	7042.38
959.2	7129.53	6744.98	6744.95	6768.93	6996.13	6781.11	6745.58	6744.9	7057.2
959.1	7129.34	6738.12	6738.09	6764.34	7014.63	6770.54	6738.72	6738.03	7074.29
959	7055.72	6731.29	6731.26	6760.09	7034.64	6760.46	6731.91	6731.2	7093.64
958.9	7195	6724.5	6724.46	6756.22	7055.94	6750.79	6725.13	6724.41	7115.01
958.8	7235.71	6717.75	6717.71	6752.79	7078.44	6741.5	6718.4	6717.66	7138.31
958.7	7296.08	6711.05	6711.01	6749.89	7101.89	6732.56	6711.71	6710.95	7163.33
958.6	7281.46	6704.4	6704.37	6747.55	7126.07	6723.94	6705.08	6704.31	7189.87
958.5	7152.24	6697.81	6697.77	6745.91	7150.71	6715.59	6698.5	6697.71	7217.73
958.4	7187.99	6691.26	6691.23	6744.99	7175.48	6707.49	6691.97	6691.16	7246.6
958.3	7346.82	6684.76	6684.72	6744.93	7200.03	6699.62	6685.48	6684.66	7276.24
958.2	7339.38	6678.32	6678.28	6745.86	7224.04	6691.95	6679.06	6678.22	7306.42
958.1	7212.19	6671.93	6671.9	6747.87	7247.1	6684.48	6672.7	6671.83	7336.81
958	7407.41	6665.6	6665.57	6751.15	7268.84	6677.17	6666.38	6665.5	7367.21
957.9	7269.11	6659.34	6659.3	6755.79	7288.91	6670.03	6660.14	6659.24	7397.33
957.8	7257.44	6653.13	6653.09	6762.02	7306.83	6663.04	6653.95	6653.03	7426.92
957.7	7273.62	6646.98	6646.94	6769.94	7322.38	6656.18	6647.82	6646.87	7455.87
957.6	7408.88	6640.88	6640.84	6779.75	7335.07	6649.45	6641.74	6640.78	7483.86
957.5	7344.95	6634.86	6634.82	6791.7	7344.75	6642.84	6635.73	6634.75	7510.96
957.4	7419.22	6628.89	6628.85	6805.85	7351.11	6636.36	6629.79	6628.78	7536.95
957.3	7531.48	6623	6622.96	6822.58	7353.93	6629.99	6623.92	6622.89	7561.94
957.2	7464.5	6617.19	6617.15	6841.9	7353.2	6623.74	6618.14	6617.08	7585.93
957.1	7499.49	6611.45	6611.41	6864.09	7348.59	6617.61	6612.43	6611.34	7608.88
957	7395.25	6605.8	6605.76	6889.26	7340.36	6611.59	6606.79	6605.68	7631.14
956.9	7441.25	6600.21	6600.17	6917.5	7328.33	6605.66	6601.23	6600.09	7652.64
956.8	7505.2	6594.7	6594.66	6949.04	7312.73	6599.84	6595.75	6594.58	7673.82
956.7	7722.79	6589.27	6589.23	6983.77	7293.73	6594.13	6590.35	6589.15	7694.72
956.6	7604.55	6583.94	6583.9	7021.91	7271.47	6588.53	6585.04	6583.82	7715.7
956.5	7760.38	6578.7	6578.66	7063.27	7246.36	6583.04	6579.83	6578.57	7736.98
956.4	7651.58	6573.56	6573.52	7107.82	7218.55	6577.68	6574.73	6573.44	7758.67
956.3	7783.66	6568.52	6568.48	7155.42	7188.51	6572.42	6569.72	6568.39	7781.11
956.2	7801.72	6563.58	6563.54	7205.75	7156.57	6567.29	6564.81	6563.45	7804.27
956.1	7867.13	6558.76	6558.71	7258.66	7123.1	6562.28	6560.02	6558.63	7828.4
956	7833.55	6554.04	6554	7313.62	7088.53	6557.39	6555.34	6553.91	7853.37
955.9	7862.89	6549.44	6549.4	7370.26	7053.2	6552.63	6550.78	6549.31	7879.16
955.8	8000.16	6544.96	6544.91	7428.01	7017.52	6547.99	6546.33	6544.82	7905.61
955.7	8064.05	6540.6	6540.55	7486.29	6981.84	6543.48	6542.01	6540.46	7932.47
955.6	8019.5	6536.37	6536.32	7544.44	6946.49	6539.12	6537.83	6536.23	7959.43
955.5	7938.98	6532.28	6532.23	7601.8	6911.78	6534.9	6533.77	6532.13	7986.09
955.4	7966.18	6528.3	6528.25	7657.51	6877.97	6530.81	6529.84	6528.16	8011.9
955.3	7958.71	6524.45	6524.4	7710.92	6845.25	6526.84	6526.04	6524.3	8036.39
955.2	8175.44	6520.73	6520.68	7761.18	6813.9	6523.01	6522.37	6520.58	8058.98
955.1	8201.65	6517.15	6517.1	7807.55	6784.01	6519.33	6518.84	6516.99	8078.99
955	8175.74	6513.71	6513.66	7849.42	6755.74	6515.8	6515.45	6513.56	8095.99
954.9	8149.46	6510.42	6510.37	7885.82	6729.16	6512.42	6512.22	6510.27	8109.08
954.8	8139.88	6507.27	6507.22	7916.5	6704.28	6509.19	6509.13	6507.12	8118.01
954.7	8154.68	6504.27	6504.22	7940.57	6681.2	6506.1	6506.18	6504.11	8122
954.6	8147.63	6501.41	6501.35	7957.84	6659.82	6503.16	6503.38	6501.24	8120.74
954.5	8180.55	6498.69	6498.63	7967.92	6640.2	6500.36	6500.72	6498.52	8113.93
954.4	8073.01	6496.11	6496.06	7970.46	6622.21	6497.72	6498.22	6495.94	8101.07
954.3	7973.97	6493.68	6493.62	7965.71	6605.82	6495.22	6495.85	6493.5	8082.38
954.2	7968.22	6491.37	6491.31	7953.18	6590.95	6492.84	6493.62	6491.19	8057.3
954.1	8260.74	6489.19	6489.13	7933.53	6577.47	6490.6	6491.51	6489.01	8026.38
954	8005.73	6487.16	6487.1	7906.79	6565.39	6488.52	6489.56	6486.98	7989.62
953.9	8013.35	6485.26	6485.21	7873.43	6554.51	6486.56	6487.75	6485.08	7947.32
953.8	7953.58	6483.5	6483.44	7834.04	6544.8	6484.75	6486.08	6483.32	7900.03
953.7	7828.47	6481.86	6481.81	7788.96	6536.12	6483.06	6484.53	6481.68	7847.97
953.6	7884.03	6480.34	6480.29	7739.15	6528.39	6481.49	6483.11	6480.15	7792
953.5	7722.02	6478.95	6478.89	7685.05	6521.54	6480.05	6481.81	6478.75	7732.53
953.4	7672.87	6477.66	6477.6	7627.6	6515.45	6478.71	6480.63	6477.46	7670.35
953.3	7571.11	6476.47	6476.41	7567.5	6510.07	6477.48	6479.56	6476.27	7606.13
953.2	7688.68	6475.38	6475.32	7505.49	6505.29	6476.35	6478.58	6475.18	7540.52
953.1	7496.06	6474.39	6474.33	7442.38	6501.08	6475.32	6477.72	6474.19	7474.29
953	7483.54	6473.5	6473.43	7378.84	6497.36	6474.39	6476.95	6473.28	7408.04
952.9	7328.45	6472.69	6472.62	7315.57	6494.08	6473.54	6476.28	6472.47	7342.41
952.8	7263.41	6471.95	6471.88	7253.18	6491.18	6472.76	6475.69	6471.73	7277.99
952.7	7223.06	6471.28	6471.21	7192.21	6488.62	6472.06	6475.17	6471.06	7215.26
952.6	7113.3	6470.68	6470.61	7133.13	6486.35	6471.43	6474.73	6470.45	7154.66
952.5	7166.48	6470.13	6470.06	7076.4	6484.34	6470.85	6474.36	6469.9	7096.63
952.4	6962.95	6469.64	6469.58	7022.25	6482.56	6470.33	6474.05	6469.41	7041.35
952.3	6937.75	6469.2	6469.13	6971.08	6480.97	6469.85	6473.8	6468.96	6989.22
952.2	6843.36	6468.8	6468.73	6922.93	6479.56	6469.42	6473.6	6468.56	6940.25
952.1	6764.77	6468.43	6468.36	6877.98	6478.29	6469.02	6473.45	6468.18	6894.61
952	6858.52	6468.08	6468.01	6836.29	6477.15	6468.65	6473.33	6467.83	6852.34
951.9	6847.41	6467.77	6467.7	6797.77	6476.12	6468.31	6473.27	6467.52	6813.35
951.8	6654.39	6467.49	6467.42	6762.57	6475.2	6468.01	6473.25	6467.24	6777.76
951.7	6669.28	6467.23	6467.16	6730.37	6474.37	6467.72	6473.27	6466.97	6745.26
951.6	6838.05	6466.99	6466.91	6701.21	6473.61	6467.45	6473.32	6466.72	6715.88
951.5	6744.59	6466.78	6466.7	6674.87	6472.92	6467.21	6473.43	6466.5	6689.39
951.4	6683.7	6466.59	6466.51	6651.18	6472.31	6467	6473.58	6466.31	6665.62
951.3	6550.87	6466.42	6466.34	6630.03	6471.76	6466.81	6473.78	6466.14	6644.45
951.2	6661.92	6466.26	6466.18	6611.1	6471.24	6466.63	6474.02	6465.97	6625.57
951.1	6635.01	6466.11	6466.03	6594.36	6470.77	6466.46	6474.3	6465.82	6608.94
951	6617.72	6465.99	6465.9	6579.5	6470.35	6466.31	6474.63	6465.69	6594.24
950.9	6553.6	6465.87	6465.79	6566.39	6469.96	6466.17	6475.01	6465.56	6581.36
950.8	6587.41	6465.76	6465.68	6554.84	6469.6	6466.04	6475.44	6465.45	6570.11
950.7	6492.05	6465.66	6465.58	6544.67	6469.26	6465.92	6475.93	6465.35	6560.29
950.6	6688.99	6465.57	6465.48	6535.77	6468.95	6465.81	6476.47	6465.25	6551.82
950.5	6641.91	6465.49	6465.4	6527.95	6468.68	6465.71	6477.09	6465.16	6544.5
950.4	6737.06	6465.43	6465.34	6521.13	6468.43	6465.63	6477.78	6465.1	6538.26
950.3	6539.12	6465.4	6465.31	6515.17	6468.22	6465.58	6478.57	6465.05	6532.96
950.2	6490.5	6465.37	6465.28	6509.96	6468.02	6465.53	6479.44	6465.02	6528.5
950.1	6630.18	6465.34	6465.25	6505.39	6467.84	6465.5	6480.4	6464.98	6524.8
950	6542.1	6465.32	6465.23	6501.39	6467.69	6465.46	6481.46	6464.96	6521.75
949.9	6546.73	6465.32	6465.23	6497.9	6467.54	6465.44	6482.64	6464.95	6519.33
949.8	6480.94	6465.32	6465.23	6494.83	6467.42	6465.42	6483.95	6464.94	6517.45
949.7	6451.46	6465.32	6465.23	6492.13	6467.3	6465.4	6485.39	6464.94	6516.08
949.6	6524.21	6465.33	6465.23	6489.75	6467.19	6465.38	6486.97	6464.93	6515.19
949.5	6419.13	6483.62	6483.52	6505.93	6485.38	6483.66	6507.01	6483.22	6533.02
949.4	6507.18	6483.52	6483.42	6503.96	6485.18	6483.54	6508.83	6483.11	6532.89
949.3	6473.36	6483.49	6483.38	6502.25	6485.04	6483.48	6510.92	6483.07	6533.23
949.2	6422.4	6483.22	6483.12	6500.5	6484.69	6483.2	6513	6482.8	6533.76
949.1	6547.99	6482.94	6482.83	6498.88	6484.32	6482.9	6515.31	6482.5	6534.68
949	6586.48	6482.48	6482.37	6497.23	6483.77	6482.42	6517.72	6482.03	6535.83
948.9	6433.23	6482.27	6482.16	6495.94	6483.49	6482.2	6520.67	6481.81	6537.66
948.8	6562.57	6481.91	6481.81	6494.62	6483.06	6481.82	6523.8	6481.45	6539.77
948.7	6414.47	6481.62	6481.52	6493.45	6482.69	6481.52	6527.36	6481.15	6542.42
948.6	6520.94	6481.45	6481.35	6492.47	6482.45	6481.33	6531.45	6480.97	6545.67
948.5	6482.75	6481.45	6481.35	6491.75	6482.39	6481.32	6536.15	6480.96	6549.6
948.4	6579.4	6481.02	6480.91	6490.64	6481.89	6480.86	6540.87	6480.52	6553.63
948.3	6509.64	6480.9	6480.79	6489.91	6481.71	6480.72	6546.42	6480.38	6558.54
948.2	6537.29	6480.66	6480.54	6489.1	6481.4	6480.46	6552.41	6480.13	6563.94
948.1	6467.66	6480.62	6480.5	6488.54	6481.3	6480.4	6559.22	6480.07	6570.21
948	6576.45	6480.19	6480.07	6487.63	6480.82	6479.95	6566.29	6479.64	6576.79
947.9	6592.97	6479.7	6479.57	6486.69	6480.27	6479.44	6573.98	6479.12	6584.01
947.8	6555.17	6479.36	6479.24	6485.94	6479.89	6479.08	6582.56	6478.78	6592.18
947.7	6539.81	6479.1	6478.98	6485.3	6479.57	6478.8	6592.02	6478.5	6601.25
947.6	6621.97	6478.47	6478.35	6484.3	6478.89	6478.15	6601.97	6477.86	6610.83
947.5	6481.37	6478.46	6478.35	6483.96	6478.84	6478.12	6613.42	6477.84	6621.95
947.4	6607.46	6477.89	6477.78	6483.08	6478.22	6477.53	6625.22	6477.26	6633.44
947.3	6617.84	6477.27	6477.16	6482.16	6477.55	6476.89	6637.93	6476.62	6645.86
947.2	6597.66	6476.74	6476.63	6481.36	6476.98	6476.34	6651.74	6476.07	6659.41
947.1	6596.62	6476.22	6476.1	6480.57	6476.4	6475.79	6666.61	6475.53	6674.04
947	6546.54	6475.91	6475.79	6480.02	6476.06	6475.47	6682.76	6475.21	6689.97
946.9	6573.41	6475.49	6475.37	6479.36	6475.59	6475.02	6699.86	6474.77	6706.85
946.8	6681.84	6474.58	6474.45	6478.22	6474.62	6474.08	6717.54	6473.83	6724.34
946.7	6627.07	6473.9	6473.77	6477.34	6473.91	6473.38	6736.57	6473.14	6743.18
946.6	6598.34	6473.36	6473.22	6476.59	6473.32	6472.81	6756.83	6472.57	6763.27
946.5	6792.58	6471.93	6471.8	6474.98	6471.85	6471.36	6777.27	6471.13	6783.56
946.4	6715.01	6470.85	6470.72	6473.72	6470.73	6470.26	6799.07	6470.03	6805.22
946.3	6777.89	6469.48	6469.36	6472.17	6469.32	6468.86	6821.56	6468.63	6827.58
946.2	6874.1	6467.67	6467.55	6470.2	6467.47	6467.03	6844.55	6466.8	6850.45
946.1	6938.85	6465.55	6465.45	6467.93	6465.32	6464.89	6868.13	6464.67	6873.91
946	6990.83	6463.2	6463.1	6465.43	6462.92	6462.51	6892.22	6462.29	6897.9
945.9	6918.19	6461.17	6461.04	6463.25	6460.84	6460.45	6917.29	6460.24	6922.86
945.8	7067.54	6458.46	6458.32	6460.39	6458.08	6457.7	6942.23	6457.49	6947.72
945.7	7131.45	6455.44	6455.31	6457.24	6455.02	6454.65	6967.31	6454.45	6972.73
945.6	7123.04	6452.45	6452.32	6454.12	6451.99	6451.63	6992.71	6451.43	6998.07
945.5	7014.49	6449.94	6449.8	6451.47	6449.43	6449.08	7018.72	6448.89	7024.02
945.4	7163.87	6446.74	6446.61	6448.15	6446.19	6445.85	7044.01	6445.66	7049.26
945.3	7286.47	6442.98	6442.84	6444.27	6442.37	6442.05	7068.53	6441.86	7073.75
945.2	7243.07	6439.39	6439.26	6440.56	6438.74	6438.43	7092.85	6438.24	7098.03
945.1	7219.47	6435.89	6435.77	6436.95	6435.2	6434.9	7116.66	6434.71	7121.81
945	7279.42	6432.11	6431.99	6433.06	6431.37	6431.08	7139.41	6430.9	7144.54
944.9	7032.54	6429.42	6429.31	6430.27	6428.64	6428.36	7162.31	6428.18	7167.42
944.8	7239.83	6425.79	6425.69	6426.53	6424.96	6424.69	7183.11	6424.51	7188.21
944.7	7240.42	6422.13	6422.05	6422.78	6421.28	6421	7202.54	6420.83	7207.65
944.6	7296.89	6418.23	6418.14	6418.76	6417.31	6417.04	7220.1	6416.87	7225.23
944.5	7420.16	6413.75	6413.66	6414.17	6412.77	6412.51	7235.38	6412.34	7240.54
944.4	7194.16	6410.27	6410.18	6410.58	6409.23	6408.97	7249.8	6408.81	7254.99
944.3	7201.9	6406.74	6406.65	6406.94	6405.63	6405.39	7262.15	6405.23	7267.38
944.2	7216.41	6403.13	6403.05	6403.22	6401.96	6401.72	7272.23	6401.56	7277.5
944.1	7203.9	6399.56	6399.48	6399.55	6398.32	6398.09	7279.96	6397.94	7285.28
944	7167.05	6396.09	6396.07	6396.02	6394.84	6394.62	7285.47	6394.46	7290.79
943.9	7104.69	6392.94	6392.94	6392.77	6391.62	6391.41	7288.77	6391.26	7294.16
943.8	7203.72	6389.33	6389.34	6389.05	6387.94	6387.73	7289.1	6387.59	7294.56
943.7	7086.73	6386.23	6386.26	6385.85	6384.78	6384.57	7287.34	6384.43	7292.89
943.6	7201.18	6382.6	6382.65	6382.12	6381.08	6380.88	7282.37	6380.74	7288.01
943.5	7238.29	6378.79	6378.86	6378.21	6377.2	6377.01	7274.65	6376.87	7280.39
943.4	7264.7	6374.85	6374.94	6374.16	6373.18	6373	7264.28	6372.86	7270.13
943.3	7256.21	6370.93	6371.05	6370.13	6369.19	6369	7251.46	6368.87	7257.44
943.2	7243.36	6367.06	6367.21	6366.15	6365.23	6365.05	7236.26	6364.92	7242.37
943.1	7136.58	6363.65	6363.83	6362.63	6361.74	6361.56	7219.13	6361.43	7225.39
943	7171.76	6360.07	6360.29	6358.93	6358.07	6357.9	7199.67	6357.77	7206.08
942.9	7315.63	6355.83	6356.09	6354.57	6353.74	6353.57	7177.51	6353.44	7184.1
942.8	7181.1	6352.19	6352.48	6350.81	6349.99	6349.83	7154.07	6349.71	7160.84
942.7	7159.6	6348.63	6348.97	6347.12	6346.33	6346.17	7128.97	6346.05	7135.94
942.6	7003.43	6345.76	6346.16	6344.12	6343.35	6343.2	7102.95	6343.08	7110.14
942.5	7051.33	6342.67	6343.12	6340.89	6340.15	6340	7075.36	6339.88	7082.79
942.4	7074.46	6339.46	6339.98	6337.55	6336.82	6336.68	7046.49	6336.56	7054.18
942.3	7206.16	6335.65	6336.25	6333.6	6332.89	6332.75	7016.05	6332.63	7024
942.2	7061.95	6332.48	6333.16	6330.28	6329.59	6329.46	6985.44	6329.34	6993.7
942.1	7076.5	6329.24	6330.01	6326.88	6326.21	6326.08	6954.16	6325.97	6962.74
942	6957.15	6326.53	6327.4	6324	6323.35	6323.23	6923	6323.12	6931.94
941.9	7022.51	6323.52	6324.5	6320.85	6320.19	6320.07	6891.33	6319.96	6900.68
941.8	6890.93	6321.1	6322.21	6318.25	6317.61	6317.49	6860.2	6317.38	6869.96
941.7	6877.22	6318.74	6319.99	6315.7	6315.08	6314.96	6829.24	6314.85	6839.45
941.6	6822.35	6316.62	6318.03	6313.38	6312.78	6312.66	6798.81	6312.56	6809.5
941.5	6955.26	6313.9	6315.5	6310.45	6309.87	6309.76	6768.19	6309.65	6779.41
941.4	6760.36	6312.07	6313.87	6308.4	6307.83	6307.72	6738.99	6307.62	6750.78
941.3	6673.4	6310.63	6312.66	6306.72	6306.18	6306.07	6710.83	6305.97	6723.25
941.2	6783.96	6308.7	6310.99	6304.54	6304.01	6303.91	6682.92	6303.81	6696.03
941.1	6697.44	6307.16	6309.75	6302.74	6302.23	6302.13	6656.29	6302.03	6670.15
941	6623.82	6305.97	6308.9	6301.28	6300.77	6300.67	6630.89	6300.58	6645.6
940.9	6540.21	6305.16	6308.48	6300.18	6299.69	6299.59	6606.85	6299.49	6622.48
940.8	6621.33	6304	6307.78	6298.71	6298.23	6298.13	6583.45	6298.04	6600.1
940.7	6420.23	6303.77	6308.06	6298.15	6297.67	6297.58	6562.01	6297.49	6579.8
940.6	6412.87	6303.59	6308.49	6297.61	6297.15	6297.06	6541.72	6296.97	6560.78
940.5	6572.77	6302.71	6308.31	6296.35	6295.9	6295.81	6521.8	6295.72	6542.27
940.4	6487.72	6302.24	6308.66	6295.47	6295.03	6294.94	6503.33	6294.85	6525.4
940.3	6424.21	6302.08	6309.47	6294.88	6294.44	6294.36	6486.21	6294.27	6510.08
940.2	6376.53	6302.17	6310.71	6294.49	6294.07	6293.99	6470.36	6293.9	6496.29
940.1	6407.62	6302.15	6312.06	6293.96	6293.55	6293.47	6455.45	6293.38	6483.72
940	6352.99	6302.42	6313.94	6293.68	6293.28	6293.2	6441.78	6293.12	6472.73
939.9	6357.63	6302.72	6316.17	6293.38	6292.98	6292.91	6429.05	6292.82	6463.08
939.8	6320.37	6303.23	6318.99	6293.24	6292.86	6292.78	6417.4	6292.7	6455
939.7	6574.79	6302.66	6321.18	6291.95	6291.58	6291.51	6405.48	6291.43	6447.22
939.6	6381.01	6303.01	6324.85	6291.53	6291.17	6291.1	6395.32	6291.02	6441.88
939.5	6320.86	6303.72	6329.54	6291.38	6291.04	6290.97	6386.2	6290.89	6438.41
939.4	6537.16	6303.53	6334.13	6290.26	6289.92	6289.85	6376.85	6289.77	6435.68
939.3	6499.37	6303.6	6339.95	6289.31	6288.97	6288.91	6368.36	6288.83	6434.95
939.2	6501.13	6303.76	6347.01	6288.34	6288.01	6287.95	6360.5	6287.87	6436.22
939.1	6574.18	6303.72	6355.21	6287.04	6286.71	6286.65	6352.94	6286.58	6439.4
939	6481.9	6304.23	6365.57	6286.15	6285.83	6285.77	6346.35	6285.69	6445.43
938.9	6444.56	6305.08	6378.11	6285.42	6285.11	6285.05	6340.43	6284.98	6454.32
938.8	6664.34	6305.12	6391.99	6283.7	6283.39	6283.34	6333.99	6283.26	6465.21
938.7	6635.47	6305.51	6408.64	6282.1	6281.8	6281.74	6328.1	6281.67	6479.53
938.6	6596.47	6306.34	6428.46	6280.67	6280.38	6280.32	6322.81	6280.25	6497.72
938.5	6555.45	6307.67	6451.81	6279.42	6279.13	6279.08	6318.04	6279.01	6520.12
938.4	6597.82	6309.18	6478.67	6277.97	6277.69	6277.64	6313.42	6277.57	6546.72
938.3	6779.51	6310.31	6508.72	6275.7	6275.42	6275.37	6308.26	6275.3	6577.27
938.2	6691.74	6312.36	6543.47	6273.81	6273.54	6273.49	6303.76	6273.42	6613.33
938.1	6731.86	6314.87	6582.57	6271.73	6271.47	6271.42	6299.33	6271.35	6654.64
938	6868.82	6317.52	6625.73	6269.02	6268.77	6268.72	6294.49	6268.65	6700.99
937.9	6833.23	6321.24	6673.77	6266.46	6266.21	6266.17	6289.99	6266.1	6753.34
937.8	6903.68	6325.73	6726.16	6263.58	6263.33	6263.29	6285.35	6263.22	6811.33
937.7	7019.28	6331.02	6782.43	6260.16	6259.92	6259.87	6280.33	6259.81	6874.69
937.6	6974.69	6338.08	6842.89	6256.92	6256.69	6256.64	6275.66	6256.58	6943.99
937.5	6971.32	6347.04	6906.81	6253.69	6253.46	6253.41	6271.11	6253.35	7018.77
937.4	7139.85	6357.5	6972.64	6249.68	6249.45	6249.41	6265.91	6249.35	7097.85
937.3	7120.34	6370.71	7040.3	6245.74	6245.51	6245.47	6260.88	6245.41	7181.56
937.2	7343.88	6386.05	7107.61	6240.77	6240.55	6240.51	6254.92	6240.45	7268.16
937.1	7324.65	6405.13	7174.41	6235.87	6235.65	6235.61	6249.11	6235.55	7358.03
937	7284.75	6428.64	7239.45	6231.13	6230.91	6230.87	6243.54	6230.82	7450.48
936.9	7501.36	6456.06	7300.16	6225.38	6225.17	6225.13	6237.04	6225.08	7543.56
936.8	7616.74	6488.5	7355.53	6219.09	6218.89	6218.85	6230.05	6218.79	7636.95
936.7	7743.28	6526.62	7404.09	6212.2	6212	6211.96	6222.52	6211.91	7729.86
936.6	7696.77	6571.89	7445.21	6205.49	6205.29	6205.25	6215.22	6205.2	7822.36
936.5	7822.25	6624.22	7476.98	6198.18	6197.99	6197.95	6207.37	6197.9	7913.21
936.4	7833.51	6684.76	7498.9	6190.79	6190.6	6190.56	6199.48	6190.51	8002.54
936.3	8047.59	6753.1	7509.29	6182.39	6182.21	6182.17	6190.62	6182.12	8089.19
936.2	8094.06	6830.45	7508.41	6173.75	6173.57	6173.54	6181.55	6173.48	8173.85
936.1	8213.25	6916.7	7495.7	6164.53	6164.36	6164.32	6171.94	6164.27	8256.19
936	8255.18	7012.14	7471.62	6155.09	6154.91	6154.88	6162.12	6154.83	8336.62
935.9	8311.1	7116.43	7436.49	6145.34	6145.17	6145.14	6152.03	6145.09	8415.16
935.8	8472.3	7228.5	7390.51	6134.83	6134.66	6134.63	6141.2	6134.58	8491.43
935.7	8621.71	7347.48	7334.64	6123.59	6123.42	6123.39	6129.66	6123.34	8565.47
935.6	8484.2	7473.39	7271.31	6112.93	6112.76	6112.73	6118.71	6112.68	8638.42
935.5	8819.79	7602.44	7199.67	6100.69	6100.53	6100.5	6106.22	6100.45	8707.78
935.4	8838.55	7734.06	7122.5	6088.32	6088.16	6088.14	6093.6	6088.09	8774.35
935.3	8990.03	7865.37	7040.7	6075.21	6075.06	6075.03	6080.26	6074.98	8836.72
935.2	9074.8	7994.07	6956.01	6061.66	6061.51	6061.48	6066.49	6061.43	8894.06
935.1	8992.52	8118.17	6870.56	6048.42	6048.27	6048.24	6053.04	6048.19	8945.73
935	9044.1	8234.13	6785.04	6034.88	6034.73	6034.71	6039.31	6034.66	8989.51
934.9	9043.7	8339.27	6700.83	6021.29	6021.14	6021.12	6025.54	6021.07	9023.83
934.8	9016.11	8430.95	6619.04	6007.76	6007.61	6007.59	6011.83	6007.54	9047.07
934.7	9046.52	8506.35	6540.24	5994.03	5993.89	5993.86	5997.94	5993.82	9057.22
934.6	8997.86	8563.56	6465.41	5980.45	5980.32	5980.29	5984.21	5980.25	9053.01
934.5	9078.6	8600.17	6394.44	5966.46	5966.32	5966.3	5970.07	5966.25	9032.49
934.4	8963.34	8615.73	6328.5	5952.92	5952.78	5952.76	5956.39	5952.72	8995.5
934.3	8892.17	8609.25	6267.53	5939.64	5939.51	5939.48	5942.98	5939.44	8941.19
934.2	8893.92	8580.23	6211.25	5926.29	5926.16	5926.14	5929.51	5926.1	8869.09
934.1	8761.54	8529.68	6160.11	5913.48	5913.35	5913.33	5916.58	5913.29	8780.1
934	8553.62	8458.97	6114.26	5901.55	5901.43	5901.41	5904.54	5901.36	8675.34
933.9	8565.19	8368.64	6072.44	5889.52	5889.4	5889.37	5892.4	5889.33	8555.11
933.8	8482.03	8261.09	6034.77	5877.81	5877.68	5877.66	5880.58	5877.62	8421.49
933.7	8167.35	8139.74	6001.96	5867.46	5867.34	5867.32	5870.14	5867.28	8277.56
933.6	8082.36	8006.34	5972.61	5857.45	5857.34	5857.32	5860.04	5857.28	8124.72
933.5	8108.17	7863.22	5945.89	5847.28	5847.17	5847.15	5849.79	5847.11	7964.95
933.4	7943.95	7714.14	5922.32	5837.81	5837.7	5837.68	5840.23	5837.64	7801.68
933.3	7820.05	7561.77	5901.39	5828.85	5828.74	5828.72	5831.19	5828.68	7637.25
933.2	7469.32	7409.83	5883.84	5821.44	5821.33	5821.31	5823.7	5821.27	7475.08
933.1	7435.61	7259.36	5867.99	5814.15	5814.04	5814.02	5816.33	5813.98	7315.98
933	7276.22	7113.12	5854.17	5807.54	5807.43	5807.42	5809.66	5807.38	7162.45
932.9	6967.18	6973.65	5842.84	5802.3	5802.2	5802.18	5804.35	5802.14	7016.82
932.8	6842.22	6841.62	5833.01	5797.6	5797.5	5797.48	5799.58	5797.44	6879.58
932.7	6746.21	6718.04	5824.38	5793.31	5793.21	5793.19	5795.23	5793.16	6751.59
932.6	6575.98	6604.06	5817.16	5789.77	5789.67	5789.66	5791.64	5789.62	6633.86
932.5	6403.17	6500.2	5811.26	5787	5786.9	5786.89	5788.81	5786.85	6526.81
932.4	6342.21	6406.06	5806.08	5784.49	5784.39	5784.38	5786.24	5784.34	6429.93
932.3	6235.64	6321.76	5801.76	5782.45	5782.35	5782.34	5784.15	5782.3	6343.29
932.2	6216.29	6246.61	5797.83	5780.49	5780.39	5780.38	5782.13	5780.34	6266.12
932.1	6049.74	6180.82	5794.92	5779.27	5779.18	5779.16	5780.87	5779.13	6198.57
932	6043.87	6123.09	5792.25	5778.07	5777.98	5777.96	5779.62	5777.93	6139.32
931.9	5927.75	6073.28	5790.29	5777.39	5777.3	5777.29	5778.9	5777.25	6088.18
931.8	6077.81	6029.49	5787.81	5776.03	5775.94	5775.93	5777.5	5775.9	6043.21
931.7	5981.9	5992.12	5785.88	5775.1	5775.01	5775	5776.52	5774.97	6004.81
931.6	6048.05	5959.76	5783.77	5773.87	5773.78	5773.77	5775.25	5773.73	5971.53
931.5	5868.41	5932.85	5782.57	5773.44	5773.35	5773.34	5774.78	5773.3	5943.79
931.4	5855.85	5910.03	5781.5	5773.06	5772.98	5772.96	5774.37	5772.93	5920.24
931.3	5845.32	5890.74	5780.55	5772.73	5772.65	5772.64	5774	5772.61	5900.28
931.2	5841.7	5874.41	5779.67	5772.42	5772.34	5772.32	5773.65	5772.29	5883.36
931.1	5900.89	5860.32	5778.58	5771.84	5771.76	5771.74	5773.04	5771.71	5868.72
931	5788.34	5848.85	5778.05	5771.76	5771.68	5771.67	5772.93	5771.64	5856.75
930.9	5815.47	5839.02	5777.43	5771.56	5771.48	5771.47	5772.7	5771.44	5846.47
930.8	5792.94	5830.78	5776.95	5771.46	5771.38	5771.37	5772.57	5771.34	5837.81
930.7	5835.89	5823.57	5776.31	5771.17	5771.09	5771.08	5772.25	5771.05	5830.23
930.6	5813.91	5817.5	5775.8	5770.97	5770.9	5770.89	5772.03	5770.86	5823.8
930.5	5743.16	5812.35	5775.38	5770.85	5770.77	5770.76	5771.87	5770.73	5818.33
930.4	5683.39	5807.65	5774.72	5770.46	5770.38	5770.37	5771.46	5770.34	5813.33
930.3	5777.4	5803.9	5774.44	5770.42	5770.35	5770.34	5771.4	5770.31	5809.3
930.2	5821.43	5800.46	5773.98	5770.19	5770.12	5770.11	5771.14	5770.08	5805.6
930.1	5830.7	5797.4	5773.49	5769.92	5769.84	5769.83	5770.84	5769.81	5802.3
930	5812.93	5794.77	5773.1	5769.72	5769.65	5769.64	5770.62	5769.61	5799.45
929.9	5745.54	5792.52	5772.81	5769.61	5769.54	5769.53	5770.49	5769.5	5796.99
929.8	5843.71	5790.3	5772.31	5769.27	5769.21	5769.2	5770.13	5769.17	5794.57
929.7	5807.43	5788.45	5771.97	5769.1	5769.03	5769.02	5769.94	5768.99	5792.54
929.6	5665.1	5786.5	5771.36	5768.63	5768.57	5768.56	5769.45	5768.53	5790.42
929.5	5817.88	5784.94	5771	5768.41	5768.34	5768.33	5769.21	5768.31	5788.7
929.4	5829.47	5783.46	5770.6	5768.13	5768.07	5768.06	5768.91	5768.03	5787.07
929.3	5864.29	5781.95	5770.04	5767.69	5767.63	5767.62	5768.46	5767.6	5785.42
929.2	5683.82	5780.6	5769.55	5767.32	5767.26	5767.25	5768.06	5767.22	5783.93
929.1	5795.53	5779.58	5769.32	5767.19	5767.13	5767.12	5767.92	5767.09	5782.79
929	5764	5778.76	5769.2	5767.17	5767.11	5767.1	5767.89	5767.08	5781.85
928.9	5739.23	5777.9	5768.99	5767.05	5766.99	5766.98	5767.74	5766.95	5780.87
928.8	5696.32	5776.91	5768.58	5766.73	5766.67	5766.66	5767.41	5766.64	5779.78
928.7	5837.4	5775.97	5768.18	5766.41	5766.35	5766.34	5767.08	5766.32	5778.74
928.6	5840.38	5775.07	5767.76	5766.08	5766.02	5766.01	5766.72	5765.98	5777.74
928.5	5869.68	5774.08	5767.22	5765.61	5765.55	5765.54	5766.24	5765.52	5776.66
928.4	5680.68	5773.22	5766.77	5765.23	5765.17	5765.16	5765.85	5765.14	5775.71
928.3	5682.78	5772.4	5766.34	5764.86	5764.8	5764.79	5765.46	5764.77	5774.81
928.2	5727.22	5771.82	5766.11	5764.69	5764.63	5764.62	5765.28	5764.6	5774.15
928.1	5785.07	5771.34	5765.96	5764.59	5764.54	5764.53	5765.17	5764.51	5773.6
928	5772.38	5770.95	5765.86	5764.56	5764.5	5764.49	5765.13	5764.47	5773.14
927.9	5696.29	5770.32	5765.51	5764.25	5764.2	5764.19	5764.81	5764.17	5772.43
927.8	5754.16	5769.96	5765.41	5764.2	5764.15	5764.14	5764.75	5764.12	5772.02
927.7	5818.34	5769.43	5765.12	5763.96	5763.91	5763.9	5764.49	5763.88	5771.42
927.6	5862.31	5768.72	5764.63	5763.51	5763.46	5763.45	5764.04	5763.43	5770.65
927.5	5864.05	5768.01	5764.13	5763.06	5763.01	5763	5763.57	5762.98	5769.89
927.4	5744.51	5767.69	5764	5762.97	5762.92	5762.92	5763.48	5762.89	5769.51
927.3	5739.88	5767.37	5763.86	5762.87	5762.82	5762.81	5763.36	5762.79	5769.14
927.2	5803.99	5808.36	5805.02	5804.07	5804.02	5804.01	5804.55	5803.99	5810.08
927.1	5854.45	5858.63	5855.45	5854.53	5854.48	5854.47	5855	5854.45	5860.3
927	5894.59	5898.58	5895.55	5894.66	5894.62	5894.61	5895.14	5894.59	5900.22
926.9	5784.6	5788.42	5785.53	5784.68	5784.63	5784.63	5785.15	5784.6	5790.02
926.8	5862.12	5865.78	5863.02	5862.2	5862.15	5862.15	5862.66	5862.12	5867.34
926.7	5873.98	5877.48	5874.85	5874.05	5874.01	5874	5874.5	5873.98	5879
926.6	5824.65	5828.01	5825.49	5824.72	5824.68	5824.67	5825.16	5824.65	5829.48
926.5	5834.14	5837.36	5834.96	5834.21	5834.17	5834.16	5834.65	5834.14	5838.8
926.4	5698.71	5701.8	5699.52	5698.78	5698.74	5698.73	5699.2	5698.71	5703.22
926.3	5937.53	5940.49	5938.31	5937.59	5937.55	5937.55	5938.01	5937.53	5941.88
926.2	5711.77	5714.63	5712.53	5711.84	5711.8	5711.79	5712.24	5711.77	5715.97
926.1	5764.53	5767.27	5765.26	5764.59	5764.55	5764.55	5764.99	5764.53	5768.57
926	5678.18	5680.82	5678.89	5678.25	5678.21	5678.2	5678.63	5678.18	5682.09
925.9	5670.68	5673.22	5671.36	5670.75	5670.7	5670.7	5671.12	5670.68	5674.45
925.8	5672.85	5675.29	5673.5	5672.92	5672.87	5672.87	5673.28	5672.85	5676.49
925.7	5792.23	5794.58	5792.86	5792.29	5792.25	5792.25	5792.65	5792.23	5795.76
925.6	5760.22	5762.49	5760.85	5760.29	5760.25	5760.24	5760.65	5760.22	5763.65
925.5	5833.77	5835.96	5834.38	5833.84	5833.8	5833.79	5834.19	5833.77	5837.09
925.4	5707.11	5709.22	5707.7	5707.18	5707.14	5707.13	5707.52	5707.11	5710.33
925.3	5879.71	5881.75	5880.29	5879.77	5879.74	5879.73	5880.11	5879.71	5882.83
925.2	5808.72	5810.69	5809.28	5808.79	5808.75	5808.74	5809.12	5808.72	5811.75
925.1	5675.91	5677.81	5676.45	5675.97	5675.93	5675.93	5676.3	5675.91	5678.85
925	5777.07	5778.91	5777.6	5777.13	5777.09	5777.09	5777.46	5777.07	5779.92

## Sheet: AgCuNP
Binding Energy (eV)	AgCuNP
971	17829.4	17829.5	17829.7	17830.3	17829.6	17829.6	17830.3	17829.4	17831.7
970.9	17660.1	17660.1	17660.3	17660.9	17660.3	17660.2	17661	17660.1	17662.4
970.8	18078	18078	18078.2	18078.8	18078.2	18078.1	18078.9	18078	18080.4
970.7	17954.1	17954.2	17954.4	17955	17954.4	17954.3	17955.1	17954.1	17956.6
970.6	17570.4	17570.4	17570.6	17571.3	17570.6	17570.5	17571.4	17570.4	17572.9
970.5	18142.2	18142.2	18142.4	18143	18142.4	18142.3	18143.2	18142.2	18144.8
970.4	17772	17772	17772.2	17772.9	17772.2	17772.2	17773.1	17772	17774.7
970.3	17762.4	17762.4	17762.6	17763.3	17762.6	17762.5	17763.6	17762.4	17765.1
970.2	18293.4	18293.4	18293.7	18294.3	18293.7	18293.6	18294.7	18293.4	18296.3
970.1	17727.6	17727.6	17727.8	17728.5	17727.8	17727.7	17728.9	17727.6	17730.5
970	18004.8	18004.8	18005	18005.7	18005	18004.9	18006.1	18004.8	18007.8
969.9	18273.1	18273.1	18273.4	18274.1	18273.4	18273.3	18274.6	18273.1	18276.2
969.8	17828.9	17828.9	17829.1	17829.8	17829.1	17829	17830.4	17828.9	17832.1
969.7	18254.7	18254.7	18255	18255.7	18255	18254.9	18256.3	18254.7	18258
969.6	18051.1	18051.1	18051.3	18052	18051.3	18051.2	18052.8	18051.1	18054.5
969.5	18520.9	18520.9	18521.1	18521.8	18521.1	18521	18522.7	18520.9	18524.4
969.4	17868	17868.1	17868.3	17869	17868.3	17868.2	17870	17868	17871.8
969.3	18586.1	18586.2	18586.4	18587.1	18586.4	18586.3	18588.2	18586.1	18590
969.2	18145.3	18145.3	18145.6	18146.3	18145.6	18145.5	18147.5	18145.3	18149.3
969.1	17946.4	17946.5	17946.7	17947.5	17946.7	17946.6	17948.8	17946.4	17950.6
969	17961.6	17961.7	17961.9	17962.7	17961.9	17961.8	17964.1	17961.6	17966
968.9	17860.3	17860.4	17860.6	17861.4	17860.7	17860.5	17863	17860.3	17864.9
968.8	17743.8	17743.8	17744.1	17744.9	17744.1	17744	17746.7	17743.8	17748.6
968.7	17915.7	17893.3	17893.5	17894.4	17893.6	17893.5	17896.3	17893.3	17898.3
968.6	18020.9	17892.2	17892.5	17893.3	17892.5	17892.4	17895.5	17892.2	17897.5
968.5	18032.5	17891	17891.3	17892.1	17891.3	17891.2	17894.5	17891	17896.5
968.4	18144.1	17888.9	17889.1	17890	17889.2	17889.1	17892.6	17888.8	17894.7
968.3	17966.1	17888.2	17888.5	17889.3	17888.5	17888.4	17892.3	17888.2	17894.4
968.2	17751.1	17887.1	17887.3	17888.2	17887.4	17887.3	17891.5	17887	17893.6
968.1	17701.2	17885.5	17885.8	17886.7	17885.9	17885.7	17890.3	17885.5	17892.4
968	17609.4	17883.2	17883.5	17884.4	17883.6	17883.4	17888.4	17883.2	17890.6
967.9	17816.6	17882.7	17882.9	17883.9	17883	17882.9	17888.3	17882.6	17890.5
967.8	17995.4	17881.7	17882	17882.9	17882.1	17881.9	17887.9	17881.7	17890.1
967.7	18085.8	17880	17880.2	17881.2	17880.3	17880.2	17886.7	17879.9	17889
967.6	18074	17878.3	17878.6	17879.6	17878.7	17878.6	17885.8	17878.3	17888.1
967.5	18048.3	17876.9	17877.1	17878.1	17877.3	17877.1	17885.1	17876.8	17887.5
967.4	17989.2	17875.9	17876.2	17877.2	17876.3	17876.2	17885	17875.9	17887.4
967.3	17946.5	17875.3	17875.6	17876.6	17875.7	17875.6	17885.5	17875.3	17887.9
967.2	18068.2	17873.7	17874	17875	17874.1	17873.9	17885	17873.6	17887.5
967.1	17340.8	17869.2	17869.5	17870.5	17869.7	17869.5	17882	17869.2	17884.5
967	18087.1	17867.4	17867.7	17868.7	17867.8	17867.7	17881.8	17867.3	17884.4
966.9	18214.6	17864.4	17864.7	17865.8	17864.9	17864.7	17880.9	17864.4	17883.5
966.8	18261.9	17861	17861.3	17862.4	17861.5	17861.3	17880	17861	17882.6
966.7	17954.3	17860.3	17860.5	17861.6	17860.7	17860.6	17882.2	17860.2	17884.8
966.6	18260.6	17856.9	17857.1	17858.2	17857.3	17857.2	17882.5	17856.8	17885.2
966.5	18590.5	17850.6	17850.9	17852	17851.1	17850.9	17880.9	17850.6	17883.7
966.4	17969.7	17849.6	17849.9	17851	17850.1	17849.9	17885.7	17849.6	17888.6
966.3	17741.1	17848.7	17849	17850.2	17849.2	17849	17892.3	17848.7	17895.2
966.2	18437.3	17843.7	17844	17845.2	17844.2	17844.1	17896.8	17843.7	17899.7
966.1	17398.4	17840	17840.3	17841.5	17840.5	17840.3	17905.3	17839.9	17908.3
966	17921.4	17839.3	17839.6	17840.8	17839.9	17839.7	17920.3	17839.2	17923.4
965.9	17764.7	17838.7	17839	17840.2	17839.3	17839	17939.9	17838.6	17943
965.8	17986.7	17837.4	17837.7	17839	17838	17837.8	17964.3	17837.4	17967.4
965.7	18049.5	17835.6	17835.9	17837.2	17836.2	17836	17995.1	17835.6	17998.3
965.6	18227.9	17832.3	17832.6	17833.9	17832.9	17832.7	18032.5	17832.2	18035.8
965.5	18434.4	17827.1	17827.5	17828.8	17827.8	17827.6	18078	17827.1	18081.4
965.4	18298.7	17823.1	17823.5	17824.8	17823.8	17823.6	18135.7	17823.1	18139.1
965.3	18024	17821.4	17821.8	17823.2	17822.1	17821.9	18208	17821.4	18211.5
965.2	18213.3	17818.1	17818.4	17819.9	17818.8	17818.6	18291.9	17818.1	18295.4
965.1	18295.8	17814	17814.4	17815.8	17814.8	17814.5	18388.3	17814	18391.8
965	18584.1	17807.5	17807.8	17809.3	17808.3	17808	18495	17807.4	18498.7
964.9	18597	17800.8	17801.1	17802.6	17801.6	17801.3	18612.8	17800.7	18616.5
964.8	18361.7	17796	17796.4	17797.8	17796.8	17796.6	18741.2	17796	18745
964.7	18985	17785.9	17786.3	17787.8	17786.8	17786.5	18869	17785.9	18872.9
964.6	19395.2	17772.2	17772.6	17774.1	17773.1	17772.8	18993.5	17772.2	18997.5
964.5	19151.6	17760.5	17760.9	17762.4	17761.4	17761.1	19114.6	17760.5	19118.6
964.4	18643.3	17753	17753.4	17754.9	17753.9	17753.7	19228.5	17753	19232.6
964.3	19514.6	17738	17738.4	17740	17739	17738.7	19317.7	17738	19321.9
964.2	19397.4	17723.9	17724.3	17725.9	17724.9	17724.6	19385.1	17723.9	19389.4
964.1	19309.7	17710.5	17710.8	17712.5	17711.5	17711.2	19425.8	17710.4	19430.2
964	19788.3	17692.8	17693.2	17694.9	17693.8	17693.5	19432	17692.8	19436.5
963.9	19429	17678.1	17678.4	17680.1	17679.1	17678.8	19409.4	17678	19414
963.8	19366.7	17663.7	17664.1	17665.8	17664.8	17664.5	19356	17663.6	19360.8
963.7	18846.4	17653.6	17654	17655.8	17654.8	17654.5	19277.8	17653.6	19282.6
963.6	19591.5	17637.2	17637.6	17639.4	17638.4	17638	19168.1	17637.1	19173.1
963.5	19112.2	17624.6	17625.1	17626.9	17625.9	17625.5	19042.1	17624.6	19047.1
963.4	18915.7	17613.7	17614.1	17615.9	17614.9	17614.6	18903.4	17613.6	18908.5
963.3	18626.3	17605.1	17605.5	17607.4	17606.4	17606	18758.6	17605	18763.9
963.2	18750.5	17595.3	17595.8	17597.7	17596.7	17596.3	18610.1	17595.3	18615.6
963.1	18255.9	17589.7	17590.1	17592.1	17591.1	17590.8	18468.4	17589.7	18474
963	18259.8	17584	17584.5	17586.4	17585.5	17585.1	18333.5	17584	18339.2
962.9	18096.9	17579.7	17580.1	17582.1	17581.2	17580.8	18209.8	17579.6	18215.7
962.8	17845.2	17577.4	17577.9	17579.9	17579	17578.6	18100.5	17577.3	18106.5
962.7	17986	17573.9	17574.4	17576.5	17575.6	17575.2	18003	17573.9	18009.2
962.6	18343.6	17567.4	17567.8	17570	17569.1	17568.7	17915.9	17567.3	17922.3
962.5	18362.3	17560.6	17561.1	17563.3	17562.4	17562	17841.3	17560.6	17847.8
962.4	17951.7	17557.3	17557.8	17560	17559.1	17558.7	17781.9	17557.3	17788.7
962.3	17472.2	17556.6	17557.1	17559.3	17558.5	17558.1	17735.6	17556.5	17742.5
962.2	18333.2	17550	17550.5	17552.8	17552	17551.6	17692.5	17549.9	17699.6
962.1	17565.1	17549.9	17550.4	17552.7	17552	17551.5	17663.3	17549.8	17670.7
962	17629	17549.2	17549.7	17552.1	17551.4	17550.9	17639.8	17549.1	17647.4
961.9	17451.9	17548.4	17548.9	17551.3	17550.7	17550.2	17621.2	17548.3	17629
961.8	17460.4	17547.7	17548.2	17550.6	17550	17549.5	17606.6	17547.6	17614.6
961.7	17549.9	17547.6	17548.1	17550.7	17550.1	17549.6	17595.7	17547.6	17604.1
961.6	17039.5	17543.4	17543.9	17546.5	17545.9	17545.5	17583.1	17543.3	17591.6
961.5	16682.4	17536.2	17536.7	17539.3	17538.8	17538.4	17569.3	17536.1	17578.1
961.4	17142.5	17532.9	17533.4	17536.1	17535.7	17535.3	17560.7	17532.8	17569.9
961.3	17443.6	17532.2	17532.7	17535.4	17535.1	17534.6	17555.9	17532.1	17565.3
961.2	17209.6	17529.5	17530	17532.8	17532.5	17532	17549.8	17529.4	17559.6
961.1	17105.8	17525.9	17526.5	17529.3	17529.1	17528.6	17543.6	17525.9	17553.7
961	16855.1	17520.3	17520.9	17523.8	17523.7	17523.1	17535.7	17520.3	17546.3
960.9	17012.1	17516.1	17516.6	17519.6	17519.6	17519.1	17529.6	17516	17540.6
960.8	16882.7	17510.8	17511.4	17514.4	17514.4	17513.9	17522.8	17510.7	17534.1
960.7	17210.1	17508.3	17508.9	17511.9	17512	17511.6	17519	17508.2	17530.7
960.6	17578.2	17507.7	17508.3	17511.4	17511.7	17511.2	17517.3	17507.6	17529.5
960.5	16862.4	17502.3	17502.9	17506.1	17506.5	17506.1	17510.9	17502.2	17523.7
960.4	16882.5	17497.1	17497.7	17501	17501.6	17501.1	17504.9	17497	17518.3
960.3	16775.4	17491.1	17491.7	17495	17495.8	17495.4	17498.2	17491	17512.1
960.2	17411.4	17490.4	17491	17494.5	17495.3	17495	17496.9	17490.3	17511.3
960.1	17502.6	17490.3	17490.9	17494.4	17495.4	17495.2	17496.2	17490.2	17511.3
960	17146.6	17487.5	17488.1	17491.6	17492.8	17492.6	17492.8	17487.4	17508.7
959.9	16913.7	17482.7	17483.3	17486.9	17488.3	17488.2	17487.6	17482.6	17504.2
959.8	17563	17482	17482.6	17486.3	17488	17487.9	17486.5	17481.9	17503.9
959.7	16980.5	17477.8	17478.4	17482.2	17484.1	17484.2	17482	17477.7	17500.3
959.6	17109.6	17474.7	17475.4	17479.3	17481.4	17481.6	17478.6	17474.6	17497.9
959.5	16775.8	17468.9	17469.5	17473.5	17476	17476.3	17472.4	17468.8	17492.8
959.4	17335.9	17467.8	17468.4	17472.5	17475.3	17475.8	17471.1	17467.7	17492.6
959.3	17265.8	17466.1	17466.8	17470.9	17474.1	17474.8	17469.2	17466	17491.9
959.2	17237.3	17464.2	17464.9	17469.1	17472.7	17473.6	17467	17464.1	17491.2
959.1	16934.1	17459.7	17460.4	17464.8	17468.9	17470	17462.4	17459.6	17488.1
959	16822.9	17454.4	17455.1	17459.6	17464.2	17465.7	17456.9	17454.3	17484.3
958.9	17437.2	17454.3	17455	17459.6	17464.7	17466.6	17456.6	17454.2	17485.8
958.8	17598.8	17453	17453.8	17458.5	17464.2	17466.5	17455.2	17452.9	17486.5
958.7	17483.1	17452.8	17453.5	17458.3	17464.7	17467.7	17454.8	17452.7	17488.4
958.6	17501.9	17452.4	17453.1	17458	17465.2	17468.8	17454.3	17452.3	17490.5
958.5	17088.6	17449.3	17450.1	17455.1	17463.1	17467.6	17451.1	17449.2	17490.3
958.4	17467.3	17449.2	17450	17455.1	17464.1	17469.5	17450.9	17449.1	17493.3
958.3	17649.8	17447.5	17448.3	17453.5	17463.6	17470.2	17449.1	17447.4	17495.3
958.2	17345.7	17446.6	17447.4	17452.8	17464	17472.2	17448.1	17446.5	17498.7
958.1	17357.3	17445.9	17446.7	17452.2	17464.8	17474.9	17447.3	17445.8	17502.9
958	17845.5	17442.5	17443.3	17449	17463	17475.5	17443.8	17442.4	17505.3
957.9	17512.2	17441.9	17442.7	17448.6	17464.3	17479.9	17443.1	17441.8	17511.6
957.8	17647.2	17440.2	17441	17447	17464.7	17484.2	17441.3	17440	17518.1
957.7	18048.5	17435	17435.8	17442	17461.9	17486.5	17436.1	17434.9	17523
957.6	18042.7	17429.8	17430.7	17437	17459.4	17490.8	17430.9	17429.7	17530.1
957.5	17889.1	17425.9	17426.8	17433.3	17458.6	17499	17426.9	17425.8	17541.5
957.4	18129.7	17419.9	17420.8	17427.5	17456.2	17508.4	17420.9	17419.8	17554.6
957.3	18249.6	17412.9	17413.8	17420.6	17453.2	17521.4	17413.8	17412.8	17571.9
957.2	18296	17405.4	17406.3	17413.3	17450.5	17539.8	17406.2	17405.3	17595.3
957.1	18314.1	17397.7	17398.6	17405.8	17448.5	17565.9	17398.5	17397.5	17627.2
957	18484.1	17388.4	17389.4	17396.8	17445.9	17600.8	17389.2	17388.3	17669
956.9	18501.3	17379	17379.9	17387.5	17444.5	17648.6	17379.7	17378.8	17725
956.8	18649.5	17368.2	17369.2	17377	17443.4	17711.6	17368.9	17368	17797.9
956.7	18774.9	17356.2	17357.2	17365.2	17443.3	17793.6	17356.9	17356.1	17892.1
956.6	18860.3	17343.4	17344.4	17352.7	17445.4	17899	17344.1	17343.3	18012.5
956.5	18562.1	17333.1	17334.1	17342.6	17453.6	18034.7	17333.7	17332.9	18167
956.4	19288.6	17316.5	17317.5	17326.3	17460.6	18195.6	17317	17316.3	18351.8
956.3	19101.5	17301.3	17302.3	17311.4	17475.7	18391.5	17301.8	17301.2	18578.2
956.2	19547.5	17282.2	17283.3	17292.6	17495.7	18617.3	17282.7	17282.1	18843.4
956.1	19793	17260.9	17261.9	17271.5	17525.2	18873.1	17261.3	17260.7	19150.3
956	20004	17237.6	17238.7	17248.5	17568.3	19154.4	17238	17237.4	19498.3
955.9	20226.3	17212.2	17213.3	17223.4	17629.4	19453.5	17212.6	17212	19884.3
955.8	20185.3	17186.9	17188	17198.5	17716.3	19761.8	17187.3	17186.7	20305.1
955.7	20141.9	17161.8	17162.9	17173.7	17835.8	20065.5	17162.1	17161.6	20753.8
955.6	21040.7	17128.8	17130	17141.1	17987.2	20341.4	17129.2	17128.7	21214.4
955.5	21290.4	17093.4	17094.6	17106.1	18184.2	20578.6	17093.8	17093.3	21684.4
955.4	21301.8	17057.7	17058.9	17070.8	18436.3	20763.6	17058	17057.5	22157.6
955.3	21672.4	17018.5	17019.7	17032	18746.9	20879.6	17018.7	17018.3	22623.9
955.2	22073.7	16975.5	16976.7	16989.4	19120.5	20916.7	16975.8	16975.3	23078
955.1	22972.5	16924.5	16925.8	16938.9	19554	20865.7	16924.8	16924.4	23511.9
955	22985.5	16873	16874.3	16887.9	20052	20733.9	16873.3	16872.8	23930.1
954.9	24230	16810.5	16811.8	16825.8	20595.2	20516.1	16810.7	16810.3	24318.5
954.8	24042.1	16749	16750.4	16764.9	21180.4	20233.7	16749.2	16748.9	24683.3
954.7	25427.6	16675.3	16676.6	16691.6	21773	19887.3	16675.5	16675.1	25003.9
954.6	25829.4	16597.5	16598.9	16614.4	22354.9	19500.6	16597.6	16597.3	25277.4
954.5	25355.8	16523	16524.4	16540.6	22902.6	19097.3	16523.2	16522.9	25496.8
954.4	25845	16443.8	16445.2	16462	23375	18684.6	16444	16443.6	25636.4
954.3	26459.1	16358.7	16360.1	16377.5	23740.1	18274.9	16358.8	16358.5	25677.6
954.2	26326.1	16274	16275.5	16293.5	23977	17885.6	16274.1	16273.8	25610.7
954.1	26653.3	16185.8	16187.3	16206	24061.8	17520.4	16185.9	16185.6	25419.1
954	25380.7	16107.6	16109.1	16128.6	23996.6	17197.3	16107.7	16107.4	25109.9
953.9	24731.5	16034.3	16035.9	16056.1	23774.5	16913.1	16034.4	16034.1	24677.6
953.8	24265	15964.4	15966	15987	23404.4	16665.6	15964.5	15964.2	24130.9
953.7	23742.5	15898.3	15899.9	15921.8	22906.1	16453.5	15898.3	15898.1	23487.5
953.6	22131.6	15845.3	15846.9	15869.7	22315.1	16282.4	15845.4	15845.1	22779.4
953.5	21931.3	15793.6	15795.3	15819	21650.2	16136.8	15793.6	15793.4	22021.6
953.4	20122.5	15756.8	15758.5	15783.3	20957.5	16026.3	15756.8	15756.6	21256.3
953.3	20040.1	15720.4	15722.1	15748	20253.8	15932.6	15720.4	15720.2	20496.4
953.2	19864.6	15685.2	15686.9	15713.9	19567.4	15853.3	15685.2	15684.9	19767.2
953.1	19248.5	15654.9	15656.7	15684.9	18924.1	15789.2	15654.9	15654.7	19091.3
953	18248	15632.9	15634.7	15664.2	18343.1	15741.2	15632.8	15632.6	18485.7
952.9	17434.9	15617.5	15619.4	15650.3	17832.6	15705.9	15617.5	15617.3	17956.7
952.8	17443.7	15602	15603.9	15636.3	17390.1	15674.9	15602	15601.8	17500.4
952.7	17318.4	15587.4	15589.4	15623.4	17015.7	15648.3	15587.4	15587.2	17115.7
952.6	17000.5	15575.4	15577.4	15613.1	16706.8	15626.8	15575.4	15575.2	16799.1
952.5	16850.1	15564.6	15566.6	15604.1	16455.6	15608.5	15564.5	15564.3	16542.2
952.4	16658.5	15555.3	15557.3	15596.8	16254.8	15593.1	15555.2	15555	16337.4
952.3	16439.3	15547.8	15549.9	15591.4	16097	15580.7	15547.7	15547.5	16176.8
952.2	16620.8	15538.7	15540.8	15584.5	15971.2	15567.5	15538.6	15538.4	16049.3
952.1	16776	15528.2	15530.3	15576.5	15870.7	15553.6	15528.1	15527.9	15947.8
952	16036	15523.9	15526	15574.8	15797.2	15546.4	15523.7	15523.6	15874.2
951.9	15634.2	15522.9	15525.2	15576.7	15743.3	15543	15522.8	15522.6	15820.7
951.8	15916.8	15519.6	15521.9	15576.3	15699.2	15537.6	15519.4	15519.3	15777.6
951.7	16072.7	15514.9	15517.2	15574.9	15663	15531.1	15514.7	15514.6	15743
951.6	16022.9	15510.6	15513	15574.1	15634.2	15525.2	15510.4	15510.3	15716.2
951.5	16271.9	15504.1	15506.5	15571.4	15608.4	15517.4	15503.9	15503.8	15692.9
951.4	15672.4	15502.7	15505.2	15574.1	15591.7	15514.8	15502.5	15502.4	15679.1
951.3	15559.3	15502.2	15504.7	15578	15578.9	15513.2	15502	15501.9	15669.7
951.2	15416.3	15501.5	15504.1	15582.1	15568.2	15511.6	15501.3	15501.2	15662.9
951.1	15523.7	15501.3	15504	15587	15559.7	15510.5	15501.1	15501	15658.8
951	15188.9	15498.7	15501.4	15590	15550.2	15507.2	15498.5	15498.4	15654.2
950.9	15586.4	15497.9	15500.7	15595.2	15543.7	15505.8	15497.7	15497.6	15653
950.8	15663.8	15496.5	15499.4	15600.3	15537.4	15503.7	15496.3	15496.2	15652.7
950.7	15504.9	15496.5	15499.4	15607.3	15533.1	15503.1	15496.2	15496.1	15654.9
950.6	15284.3	15494.7	15497.6	15613.1	15527.7	15500.9	15494.5	15494.3	15656.7
950.5	15303.5	15493.1	15496.1	15619.7	15522.9	15498.8	15492.9	15492.8	15659.7
950.4	15278.8	15491.3	15494.4	15626.8	15518.4	15496.6	15491.1	15491	15663.7
950.3	15917.6	15487.7	15490.8	15632.7	15512.3	15492.6	15487.4	15487.3	15666.9
950.2	15596.8	15486.8	15490	15642.1	15509.2	15491.4	15486.5	15486.4	15674
950.1	15610.5	15485.8	15489	15652.2	15506.3	15490	15485.5	15485.4	15682
950	16002	15481.4	15484.7	15659.9	15500.2	15485.3	15481.1	15481	15687.8
949.9	15299	15479.9	15483.3	15671.4	15497.2	15483.5	15479.5	15479.4	15697.6
949.8	15299.2	15478.4	15481.9	15683.9	15494.3	15481.8	15478	15477.9	15708.6
949.7	15213.6	15476.2	15479.8	15696.7	15490.9	15479.4	15475.8	15475.7	15720.2
949.6	15487.9	15476.1	15479.8	15712.8	15489.7	15479	15475.7	15475.6	15735
949.5	15725.3	15725.8	15729.6	15980	15738.4	15728.6	15725.4	15725.3	16001.2
949.4	15586.6	15587	15591	15860	15598.8	15589.6	15586.7	15586.6	15880.1
949.3	15489.6	15490.1	15493.9	15783.1	15501	15492.5	15489.7	15489.6	15802.2
949.2	15563.4	15463.6	15467.6	15778.2	15473.8	15465.9	15463.2	15463.1	15796.6
949.1	15069.7	15070.2	15074.3	15407.7	15079.7	15072.3	15069.8	15069.7	15425.4
949	15339.6	15046.4	15050.5	15408.6	15055.2	15048.3	15045.9	15045.9	15425.6
948.9	15713.4	15022.5	15026.7	15410.9	15030.7	15024.4	15022	15022	15427.4
948.8	15414.5	14998.5	15002.9	15415	15006.2	15000.3	14998.1	14998	15431
948.7	15454.7	14974.6	14979.1	15420.8	14981.8	14976.2	14974.1	14974	15436.4
948.6	15206.5	14950.6	14955.2	15428.5	14957.3	14952.1	14950.1	14950	15443.6
948.5	15539.9	14926.5	14931.2	15438.1	14932.8	14927.9	14926	14926	15452.8
948.4	15597.5	14902.4	14907.3	15449.5	14908.4	14903.7	14901.9	14901.9	15463.9
948.3	15249	14878.3	14883.3	15463.1	14883.9	14879.5	14877.8	14877.7	15477.2
948.2	15485.9	14854.2	14859.3	15478.7	14859.4	14855.3	14853.6	14853.6	15492.5
948.1	15597.2	14830	14835.2	15496.3	14834.9	14831	14829.4	14829.4	15510
948	15238.1	14805.8	14811.1	15516.2	14810.4	14806.7	14805.2	14805.1	15529.7
947.9	15493.8	14781.5	14787	15538	14785.8	14782.4	14780.9	14780.9	15551.3
947.8	15456.1	14757.2	14762.9	15562.2	14761.4	14758	14756.6	14756.6	15575.5
947.7	15582.8	14732.9	14738.7	15588.5	14736.8	14733.6	14732.3	14732.2	15601.6
947.6	15092.2	14708.5	14714.5	15616.9	14712.2	14709.2	14707.9	14707.9	15630
947.5	15287.9	14684.2	14690.3	15647.4	14687.6	14684.7	14683.5	14683.5	15660.4
947.4	15647.1	14659.7	14666.1	15679.9	14662.9	14660.2	14659.1	14659	15692.8
947.3	15558.5	14635.3	14641.8	15714.7	14638.3	14635.7	14634.6	14634.6	15727.6
947.2	15290.4	14610.8	14617.5	15751.2	14613.7	14611.2	14610.1	14610.1	15764.1
947.1	15463.4	14586.3	14593.2	15789.7	14589	14586.7	14585.6	14585.6	15802.7
947	15725.7	14561.8	14568.9	15829.9	14564.3	14562.1	14561.1	14561	15842.9
946.9	15679.4	14537.3	14544.6	15871.6	14539.6	14537.5	14536.5	14536.5	15884.8
946.8	15575.2	14512.7	14520.3	15915	14514.9	14512.9	14512	14511.9	15928.2
946.7	15809.5	14488.2	14495.9	15959.7	14490.2	14488.3	14487.4	14487.3	15972.9
946.6	15917.7	14463.6	14471.6	16005.5	14465.5	14463.6	14462.8	14462.7	16018.9
946.5	16111.3	14439	14447.3	16052.4	14440.8	14439	14438.2	14438.2	16065.9
946.4	15915.6	14414.5	14423	16099.9	14416.1	14414.4	14413.6	14413.6	16113.7
946.3	15823.3	14389.9	14398.7	16148.1	14391.4	14389.8	14389	14389	16162
946.2	16931.8	14365.4	14374.4	16196.6	14366.7	14365.2	14364.4	14364.4	16210.7
946.1	16421.7	14340.8	14350.2	16245.1	14342.1	14340.6	14339.9	14339.8	16259.5
946	16575.3	14316.3	14326	16293.4	14317.5	14316	14315.3	14315.3	16308
945.9	16740	14291.8	14301.8	16341.3	14292.9	14291.5	14290.8	14290.8	16356.2
945.8	17186.5	14267.4	14277.7	16388.4	14268.3	14267	14266.4	14266.3	16403.6
945.7	17038.9	14243	14253.7	16434.6	14243.8	14242.6	14242	14241.9	16450
945.6	17211.5	14218.7	14229.7	16479.2	14219.4	14218.2	14217.6	14217.5	16495
945.5	17175.7	14194.4	14205.8	16522.4	14195	14193.8	14193.3	14193.2	16538.6
945.4	16821.3	14170.2	14182	16563.5	14170.7	14169.6	14169	14169	16580.1
945.3	17227	14146	14158.2	16602.4	14146.4	14145.3	14144.8	14144.8	16619.3
945.2	16934.5	14121.9	14134.5	16638.8	14122.2	14121.1	14120.6	14120.6	16656.2
945.1	17243.8	14097.8	14110.9	16672.2	14098	14097	14096.5	14096.5	16690
945	17027.7	14073.8	14087.4	16702.6	14073.9	14073	14072.5	14072.5	16721
944.9	16789.6	14049.8	14064	16729.4	14049.9	14049	14048.5	14048.5	16748.3
944.8	16619.6	14025.9	14040.6	16752.7	14025.9	14025	14024.6	14024.5	16772.1
944.7	16673.4	14002.1	14017.3	16772	14002	14001.1	14000.7	14000.6	16792
944.6	16530.3	13978.3	13994.1	16786.9	13978.1	13977.2	13976.8	13976.8	16807.6
944.5	16645.4	13954.5	13971	16797.9	13954.2	13953.4	13953	13953	16819.2
944.4	16402.7	13930.8	13947.9	16803.8	13930.4	13929.6	13929.2	13929.2	16825.8
944.3	16568.3	13907.1	13924.9	16805.2	13906.7	13905.9	13905.5	13905.5	16827.9
944.2	15917.9	13883.5	13902	16801.7	13882.9	13882.2	13881.8	13881.8	16825.3
944.1	16466.4	13859.9	13879.2	16793	13859.2	13858.5	13858.2	13858.1	16817.4
944	16405	13836.3	13856.5	16779.7	13835.6	13834.9	13834.5	13834.5	16805
943.9	16387	13812.8	13833.9	16760.6	13812	13811.3	13811	13810.9	16786.9
943.8	16437.6	13789.4	13811.3	16736.8	13788.4	13787.8	13787.5	13787.4	16764.1
943.7	16360.5	13766	13788.9	16707.7	13764.9	13764.3	13764	13763.9	16736
943.6	16556.5	13742.6	13766.6	16673.4	13741.5	13740.9	13740.5	13740.5	16702.8
943.5	16474.9	13719.3	13744.4	16634.3	13718	13717.5	13717.2	13717.1	16665
943.4	16912.3	13696	13722.3	16589.8	13694.7	13694.1	13693.8	13693.8	16621.8
943.3	16477.5	13672.8	13700.4	16540.8	13671.4	13670.9	13670.6	13670.5	16574.2
943.2	16374.2	13649.7	13678.6	16486.9	13648.2	13647.6	13647.4	13647.3	16521.7
943.1	16242.9	13626.7	13657	16428.5	13625	13624.5	13624.2	13624.2	16465
943	16196.4	13603.6	13635.5	16365.9	13601.9	13601.4	13601.1	13601.1	16404.1
942.9	16829.2	13580.7	13614.2	16298.9	13578.8	13578.3	13578	13578	16338.8
942.8	16809.5	13557.8	13593.1	16228.3	13555.8	13555.3	13555	13555	16270.2
942.7	17021.5	13535	13572.2	16153.8	13532.8	13532.4	13532.1	13532.1	16197.8
942.6	16358.4	13512.2	13551.5	16076.1	13510	13509.5	13509.3	13509.3	16122.3
942.5	16416.4	13489.6	13531.1	15995.3	13487.2	13486.8	13486.5	13486.5	16044
942.4	16767	13467	13510.9	15911.6	13464.5	13464	13463.8	13463.8	15962.9
942.3	15770.3	13444.5	13491	15825.6	13441.8	13441.4	13441.2	13441.1	15879.7
942.2	16390.1	13422	13471.3	15737.1	13419.2	13418.8	13418.6	13418.5	15794.3
942.1	15994.1	13399.7	13452	15646.9	13396.6	13396.3	13396	13396	15707.4
942	16271.5	13377.3	13433	15555.1	13374.1	13373.8	13373.6	13373.5	15619.2
941.9	15659.6	13355	13414.4	15462	13351.7	13351.3	13351.1	13351.1	15530
941.8	14923.4	13332.8	13396.2	15367.9	13329.3	13329	13328.8	13328.7	15440.3
941.7	14743.6	13310.7	13378.5	15273	13306.9	13306.6	13306.4	13306.4	15350.2
941.6	14893.5	13288.5	13361.2	15177.7	13284.6	13284.2	13284	13284	15260.2
941.5	14520.9	13266.4	13344.4	15082.3	13262.2	13261.9	13261.7	13261.7	15170.5
941.4	14324.8	13244.2	13328.3	14987	13239.9	13239.5	13239.4	13239.3	15081.5
941.3	14395.2	13222.1	13312.8	14891.9	13217.5	13217.2	13217	13217	14993.5
941.2	14182.1	13200	13298.1	14797.5	13195.2	13194.9	13194.7	13194.7	14907
941.1	14232.5	13178	13284.2	14703.9	13172.8	13172.5	13172.4	13172.3	14822.1
941	14758.9	13155.9	13271.3	14611.3	13150.5	13150.2	13150	13150	14739.3
940.9	14396.1	13133.9	13259.6	14519.9	13128.1	13127.8	13127.7	13127.7	14658.7
940.8	14355.2	13111.9	13249.1	14429.9	13105.8	13105.5	13105.4	13105.3	14580.9
940.7	14258.3	13089.9	13240.1	14341.5	13083.5	13083.2	13083.1	13083	14506.1
940.6	14005.1	13067.9	13232.8	14254.7	13061.2	13060.9	13060.7	13060.7	14434.5
940.5	14096.1	13045.9	13227.4	14169.8	13038.8	13038.6	13038.4	13038.4	14366.9
940.4	13972.6	13024.1	13224.1	14086.7	13016.5	13016.3	13016.1	13016.1	14303.2
940.3	14281.7	13002.3	13223.2	14005.6	12994.2	12994	12993.8	12993.8	14244.1
940.2	14360	12980.4	13225.2	13926.7	12971.9	12971.7	12971.5	12971.5	14189.9
940.1	14109.5	12958.6	13230.3	13849.7	12949.6	12949.4	12949.2	12949.2	14140.7
940	14501.9	12936.8	13238.9	13775.1	12927.3	12927.1	12927	12926.9	14097.5
939.9	14582.4	12915.1	13251.5	13702.5	12905.1	12904.8	12904.7	12904.7	14060.2
939.8	14296.9	12893.5	13268.6	13632.2	12882.8	12882.6	12882.5	12882.5	14030
939.7	14516.4	12872.2	13290.8	13564.2	12860.6	12860.4	12860.3	12860.2	14007.1
939.6	14217	12850.8	13318.5	13498.2	12838.4	12838.2	12838.1	12838.1	13991.9
939.5	14080.9	12829	13352.3	13434.6	12816.2	12816	12815.9	12815.9	13984.7
939.4	15022.8	12807.8	13392.8	13373	12794.1	12793.9	12793.8	12793.8	13986.5
939.3	14392.3	12786.6	13441	13313.6	12772	12771.8	12771.7	12771.7	13998.3
939.2	14515.9	12765.5	13497.3	13256.2	12749.9	12749.7	12749.6	12749.6	14020.4
939.1	14939.3	12744.6	13562.4	13200.8	12727.9	12727.7	12727.6	12727.6	14053.2
939	14409.2	12723.9	13636.9	13147.5	12705.9	12705.7	12705.6	12705.6	14097.6
938.9	14554.9	12703.2	13721.5	13096	12683.9	12683.8	12683.6	12683.6	14153.9
938.8	14838.1	12682.8	13817.1	13046.4	12662	12661.8	12661.7	12661.7	14223.4
938.7	14405.7	12662.6	13924.2	12998.5	12640.2	12640	12639.9	12639.9	14306
938.6	14789.1	12642.6	14043.2	12952.3	12618.3	12618.2	12618.1	12618.1	14402.4
938.5	15452.3	12622.8	14174.4	12907.8	12596.6	12596.4	12596.3	12596.3	14512.8
938.4	14712.6	12603.3	14318.2	12864.8	12574.9	12574.7	12574.6	12574.6	14637.5
938.3	14883.2	12584.2	14475.3	12823.4	12553.3	12553.1	12553	12553	14777.2
938.2	15194.4	12565.4	14645.2	12783.2	12531.7	12531.5	12531.4	12531.4	14931.4
938.1	15284.6	12547	14827.9	12744.5	12510.2	12510	12510	12509.9	15099.9
938	15347.8	12529.1	15022.9	12707.1	12488.8	12488.6	12488.5	12488.5	15282.5
937.9	15657.5	12511.8	15229.8	12670.8	12467.5	12467.3	12467.2	12467.2	15478.3
937.8	15881	12495.1	15448.1	12635.8	12446.2	12446.1	12446	12446	15687.4
937.7	15896.2	12479.2	15676.4	12601.8	12425.1	12425	12424.9	12424.9	15908
937.6	15587.9	12464.1	15913.5	12568.9	12404.1	12403.9	12403.9	12403.8	16139.2
937.5	15744.6	12450.1	16157.8	12537	12383.2	12383	12382.9	12382.9	16379.3
937.4	16512.2	12437.4	16407.5	12505.9	12362.3	12362.2	12362.1	12362.1	16626.9
937.3	16594	12426.1	16660.9	12475.8	12341.7	12341.5	12341.5	12341.4	16880.2
937.2	17102.4	12416.7	16915.5	12446.5	12321.1	12321	12320.9	12320.9	17137.2
937.1	17214.7	12409.6	17168.9	12418	12300.8	12300.6	12300.6	12300.5	17395.8
937	17407.5	12405.4	17418.6	12390.3	12280.5	12280.4	12280.3	12280.3	17654
936.9	17596.6	12404.8	17662	12363.3	12260.5	12260.4	12260.3	12260.3	17909.9
936.8	17871.3	12409.1	17895.9	12337.1	12240.7	12240.5	12240.5	12240.5	18161.4
936.7	18329.6	12419.7	18117.8	12311.5	12221	12220.9	12220.8	12220.8	18407.6
936.6	17892.3	12438.9	18324.9	12286.6	12201.6	12201.4	12201.4	12201.4	18647.9
936.5	18018.7	12470.1	18514.6	12262.2	12182.3	12182.2	12182.1	12182.1	18883
936.4	18354.3	12517.9	18684.4	12238.5	12163.3	12163.2	12163.1	12163.1	19114.9
936.3	18724.3	12588.9	18831	12215.3	12144.5	12144.3	12144.3	12144.3	19347
936.2	19512.3	12692.9	18953	12192.7	12125.9	12125.8	12125.7	12125.7	19587.5
936.1	20377.1	12843.2	19048.8	12170.6	12107.5	12107.4	12107.4	12107.4	19848.2
936	20171.5	13058.2	19116.8	12149.1	12089.5	12089.4	12089.4	12089.4	20145.7
935.9	21252.8	13361.9	19155.8	12128.2	12071.8	12071.7	12071.6	12071.6	20502.9
935.8	21210.8	13784.3	19164	12107.8	12054.4	12054.3	12054.2	12054.2	20947.9
935.7	22022.2	14361.5	19142.2	12087.9	12037.3	12037.2	12037.2	12037.2	21517.5
935.6	23767.3	15131.6	19090.5	12068.7	12020.6	12020.5	12020.5	12020.5	22250.1
935.5	24225.3	16132.4	19009.4	12050	12004.4	12004.3	12004.2	12004.2	23183.5
935.4	24369.1	17393.9	18899.6	12031.9	11988.5	11988.4	11988.4	11988.4	24348.8
935.3	26486.3	18930.6	18761.6	12014.4	11973.2	11973.1	11973	11973	25760.9
935.2	27065.1	20732.9	18598.2	11997.6	11958.3	11958.3	11958.2	11958.2	27412.6
935.1	28754.4	22758.3	18411.3	11981.5	11944.1	11944	11943.9	11943.9	29263.5
935	31032.1	24927.4	18203.1	11966.2	11930.4	11930.3	11930.3	11930.3	31236.3
934.9	32876.9	27124	17975.9	11951.6	11917.5	11917.4	11917.3	11917.3	33217.1
934.8	34488	29202.7	17732.2	11938	11905.3	11905.2	11905.2	11905.2	35062.7
934.7	35666.7	31004.6	17475.3	11925.2	11894	11893.9	11893.9	11893.8	36617.6
934.6	37979.7	32376.8	17207.9	11913.4	11883.5	11883.5	11883.4	11883.4	37731.6
934.5	38371.7	33194.2	16933	11902.7	11874.1	11874	11873.9	11873.9	38282.2
934.4	38990.4	33378.4	16653.2	11893.1	11865.6	11865.5	11865.5	11865.5	38194
934.3	37525.4	32910.8	16371.3	11884.5	11858.1	11858	11858	11858	37450.8
934.2	35972.6	31834.8	16089.7	11876.9	11851.6	11851.5	11851.5	11851.5	36098.7
934.1	34919.8	30249.7	15810.9	11870.3	11846	11845.9	11845.9	11845.8	34239.4
934	32376.6	28296.8	15536.8	11864.6	11841.2	11841.1	11841.1	11841.1	32016.2
933.9	29289.6	26133.9	15269.5	11859.7	11837.2	11837.1	11837.1	11837.1	29589.1
933.8	27560.4	23916.2	15010.6	11855.6	11833.9	11833.8	11833.7	11833.7	27115
933.7	24061.9	21777.8	14761.3	11852	11831.1	11831	11831	11831	24729.3
933.6	22381.1	19820.2	14522.8	11848.9	11828.8	11828.7	11828.7	11828.7	22534.7
933.5	20430.5	18107.3	14295.8	11846.3	11826.9	11826.8	11826.8	11826.8	20596
933.4	18752.1	16667.8	14081.2	11844	11825.3	11825.2	11825.2	11825.2	18942.9
933.3	17095.4	15500.3	13879.7	11842.1	11823.9	11823.9	11823.8	11823.8	17574.6
933.2	16030.2	14582.2	13691	11840.3	11822.8	11822.7	11822.7	11822.7	16468.3
933.1	15404.2	13879.2	13515.2	11838.7	11821.8	11821.8	11821.7	11821.7	15589.9
933	15217.7	13352.6	13352.3	11837.3	11821	11820.9	11820.9	11820.9	14900.6
932.9	14382.1	12964.8	13202.2	11836.1	11820.2	11820.2	11820.1	11820.1	14363
932.8	13741.5	12682.5	13064.5	11834.9	11819.6	11819.6	11819.5	11819.5	13943.1
932.7	13292.7	12478.1	12938.6	11833.9	11819.1	11819	11819	11818.9	13612.9
932.6	12883.4	12330.1	12823.8	11832.9	11818.6	11818.5	11818.5	11818.4	13350.1
932.5	13224.2	12222.1	12719.6	11832	11818.1	11818	11818	11818	13137.9
932.4	13048.4	12142.4	12625.5	11831.2	11817.7	11817.6	11817.6	11817.6	12964.1
932.3	12616	12082.7	12540.9	11830.4	11817.3	11817.3	11817.2	11817.2	12819.6
932.2	12674.3	12037.2	12464.7	11829.7	11817	11816.9	11816.9	11816.9	12698
932.1	12184.8	12002	12396.5	11829	11816.7	11816.6	11816.6	11816.6	12594.5
932	12175	11974.3	12335.4	11828.3	11816.4	11816.3	11816.3	11816.3	12505.5
931.9	12703.4	11952	12281	11827.7	11816.1	11816.1	11816	11816	12428.8
931.8	12446.5	11933.8	12232.7	11827.1	11815.9	11815.8	11815.8	11815.8	12362.2
931.7	12391.2	11918.8	12189.7	11826.6	11815.6	11815.6	11815.6	11815.6	12304.1
931.6	12730.7	11906.3	12151.5	11826.1	11815.4	11815.4	11815.4	11815.4	12253.3
931.5	12237	11895.8	12117.6	11825.6	11815.3	11815.2	11815.2	11815.2	12208.7
931.4	12446.3	11886.8	12087.6	11825.2	11815.1	11815.1	11815.1	11815	12169.7
931.3	11994.2	11879.1	12061.1	11824.8	11815	11815	11814.9	11814.9	12135.4
931.2	11674.5	11872.5	12037.7	11824.4	11814.9	11814.8	11814.8	11814.8	12105.1
931.1	11981.8	11866.8	12016.8	11824	11814.8	11814.7	11814.7	11814.7	12078.4
931	12137.5	11861.8	11998.3	11823.7	11814.7	11814.6	11814.6	11814.6	12054.7
930.9	12032	11857.4	11981.9	11823.4	11814.6	11814.5	11814.5	11814.5	12033.8
930.8	11893.6	11853.5	11967.4	11823	11814.5	11814.4	11814.4	11814.4	12015.3
930.7	12102.2	11850	11954.4	11822.7	11814.4	11814.3	11814.3	11814.3	11998.7
930.6	12209.9	11847	11942.9	11822.4	11814.3	11814.2	11814.2	11814.2	11984
930.5	11934.5	11844.3	11932.6	11822.2	11814.2	11814.2	11814.2	11814.2	11970.8
930.4	11583.5	11841.9	11923.4	11821.9	11814.2	11814.1	11814.1	11814.1	11959.1
930.3	11746.3	11839.7	11915.1	11821.7	11814.1	11814.1	11814	11814	11948.5
930.2	11992.2	11837.7	11907.7	11821.4	11814	11814	11814	11814	11939
930.1	11733.3	11835.9	11901	11821.2	11814	11814	11813.9	11813.9	11930.3
930	11439.5	11834.3	11894.9	11821	11813.9	11813.9	11813.9	11813.9	11922.6
929.9	11699.9	11832.9	11889.4	11820.7	11813.9	11813.9	11813.8	11813.8	11915.5
929.8	12206.3	11831.5	11884.5	11820.5	11813.8	11813.8	11813.8	11813.8	11909.1
929.7	12043.8	11830.3	11880	11820.3	11813.8	11813.8	11813.7	11813.7	11903.2
929.6	11855	11829.2	11875.9	11820.1	11813.8	11813.7	11813.7	11813.7	11897.9
929.5	11962.5	11828.2	11872.1	11820	11813.7	11813.7	11813.7	11813.7	11893
929.4	11820.4	11827.3	11868.7	11819.8	11813.7	11813.7	11813.7	11813.7	11888.6
929.3	11820.1	11826.8	11865.5	11819.6	11813.7	11813.7	11813.6	11813.6	11884.8
929.2	11750.6	11826	11862.6	11819.5	11813.7	11813.6	11813.6	11813.6	11881
929.1	11517.2	11825.2	11859.9	11819.3	11813.7	11813.6	11813.6	11813.6	11877.3
929	11630.8	11824.3	11857.4	11819.2	11813.6	11813.6	11813.6	11813.6	11873.9
928.9	12145.8	11823.7	11855.1	11819	11813.6	11813.6	11813.5	11813.5	11870.9
928.8	11558.5	11823.2	11853	11818.9	11813.6	11813.6	11813.5	11813.5	11868.2
928.7	12056.4	11822.8	11851	11818.8	11813.6	11813.6	11813.5	11813.5	11865.6
928.6	11557.8	11822.3	11849.2	11818.7	11813.6	11813.6	11813.5	11813.5	11863.2
928.5	11329.6	11821.8	11847.5	11818.6	11813.6	11813.6	11813.5	11813.5	11860.9
928.4	11668	11821.3	11845.9	11818.5	11813.6	11813.6	11813.5	11813.5	11858.7
928.3	11750.7	11820.8	11844.4	11818.4	11813.6	11813.6	11813.5	11813.5	11856.6
928.2	12021.9	12028.9	12051.3	12026.6	12021.9	12021.9	12021.9	12021.9	12063.1
928.1	11753.7	11760.4	11781.8	11758.3	11753.7	11753.7	11753.7	11753.7	11793.2
928	11633.1	11639.5	11660	11637.6	11633.2	11633.1	11633.1	11633.1	11671
927.9	11607.7	11613.8	11633.4	11612.1	11607.7	11607.7	11607.7	11607.7	11644.1
927.8	11589.5	11595.3	11614.2	11593.9	11589.6	11589.6	11589.5	11589.5	11624.4
927.7	12033.5	12039	12057.1	12037.8	12033.6	12033.5	12033.5	12033.5	12067
927.6	11724.1	11729.4	11746.8	11728.3	11724.2	11724.2	11724.1	11724.1	11756.2
927.5	11560.5	11565.5	11582.2	11564.6	11560.6	11560.5	11560.5	11560.5	11591.4
927.4	11350.6	11355.5	11371.5	11354.7	11350.7	11350.7	11350.6	11350.6	11380.4
927.3	11578.3	11583	11598.4	11582.3	11578.4	11578.4	11578.3	11578.3	11607
927.2	11832.3	11836.8	11851.6	11836.2	11832.4	11832.4	11832.3	11832.3	11859.9
927.1	11674.8	11679	11693.3	11678.6	11674.8	11674.8	11674.8	11674.8	11701.4
927	11893.2	11897.2	11911	11896.9	11893.2	11893.2	11893.2	11893.2	11918.8
926.9	11567	11570.9	11584.2	11570.7	11567.1	11567	11567	11567	11591.7
926.8	11733	11736.8	11749.6	11736.6	11733.1	11733.1	11733	11733	11756.9
926.7	11484.8	11488.4	11500.8	11488.4	11484.9	11484.9	11484.8	11484.8	11507.9
926.6	11872.3	11875.7	11887.6	11875.7	11872.3	11872.3	11872.3	11872.3	11894.6
926.5	11544.6	11547.9	11559.4	11548	11544.6	11544.6	11544.6	11544.6	11566.1
926.4	11371.4	11374.6	11385.7	11374.8	11371.5	11371.5	11371.5	11371.4	11392.3
926.3	11533.1	11536.1	11546.9	11536.3	11533.1	11533.1	11533.1	11533.1	11553.2
926.2	11615.8	11618.8	11629.2	11619	11615.9	11615.9	11615.9	11615.8	11635.4
926.1	11630	11632.8	11642.9	11633.1	11630	11630	11630	11630	11648.9
926	11546.8	11549.6	11559.3	11549.9	11546.9	11546.8	11546.8	11546.8	11565.2
