# Supplementary material for: Cascade electrocatalysis via AgCu single-atom alloy and Ag nanoparticles in CO2 electroreduction toward multicarbon products
Source: Nat Commun. 2023 Oct 5;14:6142. doi: 10.1038/s41467-023-41871-w (PMC10556094; doi:10.1038/s41467-023-41871-w)
Supplement: Supplementary file 3 — Source Data [file 41467_2023_41871_MOESM3_ESM.zip › 6. Source Data/Figure 2D. Ag_Kedge_XANES_spectra.xlsx]

## Sheet: Sheet1
Energy (eV)	AgCuSANP	Ag foil
25275	0.01599	0.00835
25285.3	0.015	0.00739
25296.7	0.01431	0.00639
25304.3	0.0014	0.00576
25316.1	-0.01049	0.00479
25325.7	-0.000853515	0.00388
25334.5	0.00679	0.00322
25345.9	-0.00402	0.0024
25355.7	-0.00783	0.00178
25364.7	0.00327	0.00121
25375.8	0.00519	0.000509302
25384.7	-0.000725327	-3.84214e-05
25394.1	0.0033	-0.000496864
25405.3	0.00114	-0.000860741
25414	-0.00231	-0.000972985
25424.8	-0.00398	-0.000867305
25435.3	0.00544	-0.000477979
25444.3	-0.00258	0.000148827
25454.7	-0.000917967	0.00185
25465.8	-0.00168	0.00451
25473.5	0.01326	0.00859
25485.4	0.0293	0.01918
25494.9	0.06512	0.04167
25496.2	0.05461	0.04567
25497.4	0.06049	0.05029
25498.2	0.06315	0.05424
25499.4	0.07322	0.06033
25500.4	0.07913	0.06684
25501.2	0.0916	0.07368
25502.1	0.09163	0.08234
25503.1	0.11377	0.09352
25504.4	0.12806	0.11537
25505.7	0.15872	0.14394
25507	0.198	0.18532
25508.2	0.26318	0.239
25509.4	0.33673	0.29944
25510.8	0.4234	0.38119
25512.3	0.51507	0.45724
25513.5	0.5765	0.52775
25514.8	0.65123	0.59258
25516.3	0.74558	0.66406
25518	0.81635	0.74456
25519.1	0.85185	0.79585
25520.4	0.90133	0.84729
25521.7	0.9273	0.88739
25522.9	0.93926	0.91673
25523.9	0.96642	0.93228
25525.2	0.96898	0.94317
25525.9	0.97252	0.94493
25526.7	0.96825	0.94412
25527.6	0.95323	0.94072
25528.3	0.96083	0.93572
25529.5	0.95777	0.92573
25530.3	0.9493	0.91711
25531.5	0.94253	0.90539
25532.8	0.92863	0.8957
25534.2	0.9267	0.89036
25535.9	0.9286	0.89389
25537.6	0.94448	0.90664
25538.9	0.95494	0.92349
25540.4	0.97487	0.94701
25541.9	1.00141	0.97662
25543.1	0.99867	1.00092
25544.5	1.03371	1.0251
25545.8	1.03491	1.03854
25547	1.04481	1.04213
25548.1	1.03331	1.03793
25549.1	1.0323	1.02753
25550.6	1.02184	1.00676
25551.6	0.99874	0.98913
25552.6	1.00311	0.97027
25553.6	0.97953	0.95265
25554.6	0.96694	0.93871
25555.6	0.95784	0.92566
25556.7	0.96489	0.91411
25557.7	0.96262	0.90734
25558.7	0.95503	0.90357
25559.9	0.94901	0.90358
25561	0.95854	0.90716
25562.5	0.9515	0.91676
25563.8	0.95814	0.92759
25564.3	0.95727	0.93138
25565.4	0.97629	0.94324
25566.8	0.98475	0.95629
25568.1	0.98473	0.96664
25569.2	0.99741	0.97435
25571.1	1.01843	0.98468
25572.8	1.00652	0.99456
25574.3	1.01049	1.00373
25576.1	1.02413	1.01713
25577.6	1.03162	1.02929
25579	1.03805	1.0412
25580.5	1.03577	1.04969
25581.8	1.04054	1.05312
25583.2	1.04044	1.0512
25584.2	1.04821	1.04533
25585.2	1.03468	1.03603
25586.4	1.01703	1.02047
25587.5	1.00187	1.00471
25589.1	0.99066	0.98365
25590.7	0.98445	0.96703
25592.9	0.97793	0.95087
25594.9	0.96651	0.94432
25596.9	0.97701	0.94288
25598.9	0.96418	0.94634
25600.8	0.98064	0.95309
25602.2	0.97665	0.95968
25603.8	0.98097	0.96815
25605.8	0.98434	0.97735
25607.6	1.00017	0.98476
25609.3	1.00476	0.99087
25610.9	1.00315	0.99569
25612.3	0.9971	0.99959
25613.9	1.0167	1.00385
25615.2	1.00985	1.00701
25616.8	1.00697	1.01091
25618.5	1.00355	1.01538
25620.6	1.01045	1.01947
25622.4	1.0189	1.022
25624.6	1.02457	1.02192
25626.6	1.01052	1.01842
25628.9	1.00541	1.01224
25631.4	1.00837	1.00556
25633.8	0.99709	0.99925
25636	1.00326	0.99404
25638	0.99712	0.99006
25639.8	0.98847	0.98701
25641.5	0.99291	0.98514
25642.8	0.99577	0.98408
25644.4	0.98967	0.98359
25646.1	0.99185	0.98469
25648.5	0.9922	0.98852
25651.1	0.99717	0.99463
25653.8	0.9998	1.00183
25656.6	0.99486	1.00809
25659	1.0069	1.01186
25661.2	1.00727	1.01416
25663.5	1.00355	1.01523
25665.4	1.01114	1.01531
25667.4	1.01185	1.01424
25669.6	1.00581	1.01326
25671.2	1.00715	1.01236
25673.7	1.00113	1.01061
25675.8	1.00729	1.0084
25678.3	1.00866	1.0055
25681.2	1.00238	1.00293
25683.8	1.00008	1.00097
25686.7	0.99573	0.999
25689.6	0.99146	0.99702
25692.5	0.9872	0.99503
25695.2	0.98783	0.99385
25697.3	0.99049	0.99289
25699.2	0.9934	0.99224
25701.1	0.99083	0.99193
25703.2	0.99187	0.99195
25705.9	0.99684	0.99273
25709.1	1.00529	0.99529
25712.7	0.99889	0.99946
25715.8	1.00592	1.00388
25718.6	0.99992	1.00782
25721.5	1.00342	1.01114
25724	1.00811	1.0126
25726.1	1.00644	1.01355
25728.5	1.00486	1.01445
25730.8	1.00475	1.01506
25733	1.00949	1.01521
25736	1.00847	1.01488
25739.4	1.00204	1.0131
25742.6	0.9976	1.00975
25746.1	1.00274	1.00511
25749.5	0.99103	1.00023
25752.8	0.98964	0.99559
25755.3	0.99363	0.99247
25757.8	0.99756	0.99012
25759.5	0.98668	0.98851
25762	0.98216	0.9871
25765.2	0.99369	0.98659
25768.9	0.99028	0.98718
25772.7	0.987	0.98832
25775.8	0.99447	0.98963
25779.1	0.98884	0.99155
25781.9	0.99475	0.99345
25784.4	0.99635	0.99556
25787	0.99047	0.99815
25789.6	0.98964	1.00072
25793	1.00411	1.00426
25796.7	1.00174	1.0078
25800.3	1.00785	1.01011
25804.1	1.00106	1.0113
25807.8	1.00666	1.01118
25811.6	0.99733	1.01016
25814.4	1.00832	1.00905
25816.8	1.00388	1.00752
25819.4	0.99897	1.00447
25822.8	0.99424	1.00101
25826.9	0.99729	0.99721
25831.1	1.00355	0.99426
25834.7	0.98925	0.99231
25837.9	0.99593	0.99108
25840.8	0.99107	0.99078
25843.9	0.98977	0.99087
25846.7	0.98918	0.99126
25849.8	0.98629	0.99187
25854.2	0.98746	0.99293
25858	0.99509	0.99354
25861.9	0.98883	0.99366
25866	0.99076	0.99432
25870	0.99494	0.99524
25873.5	0.99778	0.99648
25876.1	1.0001	0.99791
25879.2	0.99796	0.99946
25883.2	1.00818	1.00096
25887.9	1.00485	1.0028
25891.9	0.99759	1.00415
25895.8	0.99667	1.00474
25899.1	0.99762	1.00502
25902.2	0.99962	1.00493
25905.2	1.00077	1.00516
25908.9	0.99808	1.00434
25913.3	0.99903	1.00239
25917.5	0.99209	0.99952
25922	0.99656	0.99692
25926.3	0.9969	0.99491
25930	0.99722	0.9934
25933.4	1.00498	0.99291
25936.3	0.99935	0.99308
25940	0.99646	0.99369
25945.1	1.00034	0.99476
25950.5	0.99391	0.99557
25954.5	0.99962	0.99622
25958.3	0.99415	0.9966
25961.7	1.00087	0.99727
25964.9	0.99914	0.99778
25968.6	1.0062	0.99843
25973.5	0.99134	0.99967
25977.9	0.99876	1.00094
25982.8	1.00389	1.00214
25987.4	1.00093	1.00262
25991.1	0.99976	1.00284
25994.3	1.00134	1.00324
25997.8	0.99716	1.00338
26003	1.00193	1.00327
26008.5	1.00492	1.0027
26013	1.00555	1.00194
26017.5	0.99428	1.00109
26021.4	1.00828	1.00063
26024.9	1.00304	1.00013
26029.4	1.00095	0.99953
26034.2	1.00394	0.99889
26039.2	1.00199	0.99829
26044.6	1.00066	0.99858
26049.1	1.00275	0.99866
26052.7	1.00552	0.99881
26056.1	1.0078	0.99904
26060.4	1.00026	0.99917
26066.3	1.00467	0.99985
26071.4	1.00254	1.00031
26076	1.00567	1.00086
26080	1.0078	1.00128
26083.6	1.00748	1.00208
26088	1.0115	1.00273
26092.9	1.00748	1.00323
26098	1.00846	1.00328
26103.6	0.99621	1.0032
26108.5	1.00176	1.00289
26112.6	1.0082	1.00274
26116.2	1.00682	1.00232
26121.4	1.00023	1.00212
26127.3	1.00938	1.00205
26132.5	1.00776	1.00174
26137	1.00188	1.00143
26141.1	1.00238	1.00099
26145	0.99917	1.00075
26150	1.00611	1.00035
26155.2	1.00468	0.99987
26161	1.00155	0.99983
26166.4	1.00576	0.99985
26170.8	1.00561	0.99976
26174.4	1.00403	0.99992
26178.6	1.00064	1.00006
26184.8	1.00812	1.00049
26190.8	1.00115	1.00094
26195.4	1.00054	1.00131
26199.7	1.00801	1.00135
26203.4	1.00644	1.00147
26208.3	1.00882	1.00172
26214.2	1.00108	1.00211
26220	1.00443	1.00171
26225.7	1.00793	1.00174
26230.6	0.99771	1.00145
26234.2	1.00543	1.00147
26239.1	0.99813	1.00118
26245.6	1.00932	1.00111
26251.5	1.00252	1.00109
26256.5	1.00071	1.00087
26260.8	0.99876	1.00069
26265	0.99767	1.00031
26271.2	0.99562	1.00006
26277.2	0.9978	0.99976
26282.9	0.99744	0.99994
26288.6	1.00495	0.99968
26293.1	0.99814	0.99981
26297.7	0.99588	0.9998
26303.6	0.99717	0.99959
26310.2	0.99819	0.99939
26315.5	0.99781	0.99948
26320.2	0.99492	0.99924
26324.5	0.9967	0.99897
26330.5	0.99799	0.99901
26336.4	0.99254	0.99867
26342.7	0.99316	0.99829
26348.5	0.99016	0.99829
26353.2	0.99214	0.99835
26357.8	0.99175	0.99812
26364.4	0.98899	0.998
26370.6	0.99005	0.99781
26375.7	0.99062	0.99751
