# Supplementary material for: Cascade electrocatalysis via AgCu single-atom alloy and Ag nanoparticles in CO2 electroreduction toward multicarbon products
Source: Nat Commun. 2023 Oct 5;14:6142. doi: 10.1038/s41467-023-41871-w (PMC10556094; doi:10.1038/s41467-023-41871-w)
Supplement: Supplementary file 3 — Source Data [file 41467_2023_41871_MOESM3_ESM.zip › 6. Source Data/Figure 3E. CORR_-0.65V.xlsx]

## Sheet: Sheet1
	C2H4	Error bar (C2H4)		EOH	Error bar (EOH)		Acetate	Error bar (Acetate)		N-proponal	Error bar (N-proponal)
FE (CuNP)	30.6493	1.88705		25.9951	2.99997		28.2283	2.94336		2.62175	6.16831
FE (AgCuSAA)	37.6806	11.3048		31.3779	0.2405		31.8677	5.0221		1.46997	9.36649
FE (AgCuSANP)	19.8712	0.94212		12.2768	2.41906		32.7749	1.00961		0	0
