# Supplementary material for: Cascade electrocatalysis via AgCu single-atom alloy and Ag nanoparticles in CO2 electroreduction toward multicarbon products
Source: Nat Commun. 2023 Oct 5;14:6142. doi: 10.1038/s41467-023-41871-w (PMC10556094; doi:10.1038/s41467-023-41871-w)
Supplement: Supplementary file 3 — Source Data [file 41467_2023_41871_MOESM3_ESM.zip › 6. Source Data/Figure 3F. Stability_CO2RR.xlsx]

## Sheet: Sheet1
Time (h)	Time (s)	FE (C2+)	FE (C1)
1	3600	97.703	2.99425
2	7200	95.3216	3.76724
3	10800	92.689	5.01268
4	14400	90.5629	3.69422
5	18000	96.8274	4.83995
9	32400	91.9418	3.03817
12	43200	90.5244	5.243
13	46800	88	8.58271

## Sheet: Sheet2
Time (h)	j (A cm-2)		Time (h)	j (A cm-2)		Time (h)	j (A cm-2)		Time (h)	j (A cm-2)		Time (h)	j (A cm-2)
1.38889e-05	-0.063		2.99972	-0.04978		6.01389	-0.02982		9.01278	-0.03914		12.0119	-0.03264
2.77778e-05	-0.06299		2.99974	-0.04979		6.0139	-0.02967		9.01279	-0.03908		12.012	-0.03267
4.16667e-05	-0.1093		2.99975	-0.08214		6.01392	-0.04806		9.01281	-0.06267		12.012	-0.05027
5.55556e-05	-0.1092		2.99976	-0.08201		6.01393	-0.04757		9.01282	-0.06308		12.012	-0.05057
6.94444e-05	-0.1465		2.99978	-0.106		6.01394	-0.06037		9.01283	-0.07903		12.012	-0.06148
8.33333e-05	-0.1463		2.99979	-0.106		6.01396	-0.06016		9.01285	-0.07957		12.012	-0.0619
9.72222e-05	-0.1782		2.99981	-0.1247		6.01397	-0.06977		9.01286	-0.09178		12.012	-0.06971
0.000111111	-0.1779		2.99982	-0.1248		6.01399	-0.06943		9.01288	-0.09203		12.012	-0.07035
0.000125	-0.206		2.99983	-0.1405		6.014	-0.07751		9.01289	-0.1007		12.0121	-0.0759
0.000138889	-0.2054		2.99985	-0.1407		6.01401	-0.07721		9.0129	-0.1017		12.0121	-0.07618
0.000152778	-0.231		2.99986	-0.1541		6.01403	-0.08333		9.01292	-0.1088		12.0121	-0.07978
0.000166667	-0.2308		2.99988	-0.1542		6.01404	-0.08355		9.01293	-0.1097		12.0121	-0.0803
0.000180556	-0.2538		2.99989	-0.1653		6.01406	-0.0882		9.01294	-0.1147		12.0121	-0.08316
0.000194444	-0.2537		2.9999	-0.1659		6.01407	-0.08871		9.01296	-0.1159		12.0121	-0.08353
0.000208333	-0.2752		2.99992	-0.1756		6.01408	-0.09207		9.01297	-0.1202		12.0121	-0.08545
0.000222222	-0.2756		2.99993	-0.1767		6.0141	-0.09265		9.01299	-0.121		12.0122	-0.08586
0.000236111	-0.2951		2.99994	-0.1849		6.01411	-0.09575		9.013	-0.1241		12.0122	-0.08748
0.00025	-0.295		2.99996	-0.186		6.01413	-0.09577		9.01301	-0.1254		12.0122	-0.08749
0.000263889	-0.3136		2.99997	-0.1929		6.01414	-0.09877		9.01303	-0.1281		12.0122	-0.0887
0.000277778	-0.3137		2.99999	-0.1942		6.01415	-0.09904		9.01304	-0.129		12.0122	-0.08878
0.000291667	-0.3319		3	-0.2009		6.01417	-0.1017		9.01306	-0.1311		12.0122	-0.08983
0.000305556	-0.3321		3.00001	-0.2019		6.01418	-0.1015		9.01307	-0.1319		12.0122	-0.08991
0.000319444	-0.349		3.00003	-0.2077		6.01419	-0.1035		9.01308	-0.1333		12.0122	-0.09091
0.000333333	-0.3495		3.00004	-0.2083		6.01421	-0.104		9.0131	-0.1342		12.0123	-0.09084
0.000347222	-0.366		3.00006	-0.2139		6.01422	-0.1055		9.01311	-0.1356		12.0123	-0.0917
0.000361111	-0.3661		3.00007	-0.2148		6.01424	-0.1061		9.01313	-0.1363		12.0123	-0.09179
0.000375	-0.3818		3.00008	-0.2199		6.01425	-0.1073		9.01314	-0.1372		12.0123	-0.09183
0.000388889	-0.3818		3.0001	-0.221		6.01426	-0.1079		9.01315	-0.1381		12.0123	-0.0918
0.000402778	-0.3967		3.00011	-0.2248		6.01428	-0.109		9.01317	-0.139		12.0123	-0.0924
0.000416667	-0.3971		3.00013	-0.2264		6.01429	-0.1101		9.01318	-0.1393		12.0123	-0.09299
0.000430556	-0.411		3.00014	-0.2299		6.01431	-0.1103		9.01319	-0.1399		12.0124	-0.09305
0.000444444	-0.412		3.00015	-0.2316		6.01432	-0.1114		9.01321	-0.1408		12.0124	-0.09329
0.000458333	-0.4248		3.00017	-0.2345		6.01433	-0.1114		9.01322	-0.1411		12.0124	-0.09345
0.000472222	-0.4232		3.00018	-0.2362		6.01435	-0.1125		9.01324	-0.1417		12.0124	-0.09347
0.000486111	-0.4363		3.00019	-0.2387		6.01436	-0.1127		9.01325	-0.1423		12.0124	-0.09358
0.0005	-0.4367		3.00021	-0.2404		6.01438	-0.1139		9.01326	-0.1427		12.0124	-0.09352
0.000513889	-0.4492		3.00022	-0.2427		6.01439	-0.1137		9.01328	-0.1432		12.0124	-0.09388
0.000527778	-0.4507		3.00024	-0.2441		6.0144	-0.1147		9.01329	-0.1434		12.0125	-0.09374
0.000541667	-0.4634		3.00025	-0.2463		6.01442	-0.1144		9.01331	-0.1443		12.0125	-0.09419
0.000555556	-0.4643		3.00026	-0.2477		6.01443	-0.1155		9.01332	-0.1441		12.0125	-0.09386
0.000569444	-0.4773		3.00028	-0.2501		6.01444	-0.1156		9.01333	-0.145		12.0125	-0.09417
0.000583333	-0.4776		3.00029	-0.2512		6.01446	-0.1166		9.01335	-0.1448		12.0125	-0.09377
0.000597222	-0.491		3.00031	-0.2537		6.01447	-0.1161		9.01336	-0.146		12.0125	-0.0946
0.000611111	-0.4923		3.00032	-0.2544		6.01449	-0.117		9.01338	-0.1455		12.0125	-0.09377
0.000625	-0.5041		3.00033	-0.2567		6.0145	-0.1168		9.01339	-0.1461		12.0126	-0.09458
0.000638889	-0.5045		3.00035	-0.257		6.01451	-0.1175		9.0134	-0.1459		12.0126	-0.09384
0.000652778	-0.5161		3.00036	-0.2597		6.01453	-0.1177		9.01342	-0.1465		12.0126	-0.09431
0.000666667	-0.5179		3.00038	-0.2599		6.01454	-0.1181		9.01343	-0.1465		12.0126	-0.09346
0.000680556	-0.529		3.00039	-0.2626		6.01456	-0.1182		9.01344	-0.147		12.0126	-0.09372
0.000694444	-0.5306		3.0004	-0.2627		6.01457	-0.1178		9.01346	-0.1467		12.0126	-0.0936
0.000708333	-0.5412		3.00042	-0.2648		6.01458	-0.1187		9.01347	-0.1474		12.0126	-0.09416
0.000722222	-0.5423		3.00043	-0.2648		6.0146	-0.1193		9.01349	-0.1472		12.0127	-0.09363
0.000736111	-0.5532		3.00044	-0.2672		6.01461	-0.1195		9.0135	-0.1478		12.0127	-0.09443
0.00075	-0.5556		3.00046	-0.2676		6.01463	-0.1193		9.01351	-0.1474		12.0127	-0.09374
0.000763889	-0.5657		3.00047	-0.2697		6.01464	-0.1199		9.01353	-0.1487		12.0127	-0.09408
0.000777778	-0.5668		3.00049	-0.2695		6.01465	-0.1196		9.01354	-0.1478		12.0127	-0.09388
0.000791667	-0.577		3.0005	-0.2714		6.01467	-0.1204		9.01356	-0.1485		12.0127	-0.09418
0.000805556	-0.5785		3.00051	-0.2718		6.01468	-0.12		9.01357	-0.148		12.0127	-0.09384
0.000819444	-0.5889		3.00053	-0.2736		6.01469	-0.121		9.01358	-0.1486		12.0128	-0.09457
0.000833333	-0.5902		3.00054	-0.2739		6.01471	-0.1206		9.0136	-0.1479		12.0128	-0.09411
0.000847222	-0.6006		3.00056	-0.2753		6.01472	-0.1213		9.01361	-0.1487		12.0128	-0.09464
0.000861111	-0.6008		3.00057	-0.2754		6.01474	-0.1209		9.01363	-0.1488		12.0128	-0.09384
0.000875	-0.6112		3.00058	-0.277		6.01475	-0.1219		9.01364	-0.1491		12.0128	-0.09459
0.000888889	-0.6125		3.0006	-0.2773		6.01476	-0.121		9.01365	-0.1487		12.0128	-0.09383
0.000902778	-0.6229		3.00061	-0.2788		6.01478	-0.1222		9.01367	-0.1489		12.0128	-0.09472
0.000916667	-0.6236		3.00063	-0.2795		6.01479	-0.1213		9.01368	-0.1492		12.0129	-0.09438
0.000930556	-0.6341		3.00064	-0.2806		6.01481	-0.123		9.01369	-0.1493		12.0129	-0.09461
0.000944444	-0.6341		3.00065	-0.281		6.01482	-0.1221		9.01371	-0.1493		12.0129	-0.09426
0.000958333	-0.6446		3.00067	-0.2822		6.01483	-0.1236		9.01372	-0.1501		12.0129	-0.09456
0.000972222	-0.6455		3.00068	-0.2829		6.01485	-0.1223		9.01374	-0.1497		12.0129	-0.09424
0.000986111	-0.6558		3.00069	-0.2841		6.01486	-0.1234		9.01375	-0.1497		12.0129	-0.09442
0.001	-0.6558		3.00071	-0.2846		6.01488	-0.1223		9.01376	-0.1501		12.0129	-0.09421
0.00101	-0.6663		3.00072	-0.2855		6.01489	-0.1235		9.01378	-0.1498		12.0129	-0.0946
0.00103	-0.6663		3.00074	-0.2858		6.0149	-0.1232		9.01379	-0.1502		12.013	-0.09374
0.00104	-0.6766		3.00075	-0.2873		6.01492	-0.1241		9.01381	-0.1498		12.013	-0.09447
0.00106	-0.6773		3.00076	-0.2872		6.01493	-0.1233		9.01382	-0.15		12.013	-0.09372
0.00107	-0.6873		3.00078	-0.2885		6.01494	-0.1239		9.01383	-0.1499		12.013	-0.09466
0.00108	-0.6878		3.00079	-0.2882		6.01496	-0.1237		9.01385	-0.1505		12.013	-0.09379
0.0011	-0.6964		3.00081	-0.2897		6.01497	-0.1244		9.01386	-0.15		12.013	-0.095
0.00111	-0.697		3.00082	-0.2898		6.01499	-0.124		9.01388	-0.1504		12.013	-0.09411
0.00113	-0.7074		3.00083	-0.2916		6.015	-0.1245		9.01389	-0.1504		12.0131	-0.0948
0.00114	-0.7072		3.00085	-0.2911		6.01501	-0.1239		9.0139	-0.1503		12.0131	-0.09437
0.00115	-0.7174		3.00086	-0.2924		6.01503	-0.124		9.01392	-0.1507		12.0131	-0.09504
0.00117	-0.717		3.00088	-0.2919		6.01504	-0.1242		9.01393	-0.1503		12.0131	-0.09412
0.00118	-0.7257		3.00089	-0.2938		6.01506	-0.1248		9.01394	-0.1509		12.0131	-0.09475
0.00119	-0.7263		3.0009	-0.2935		6.01507	-0.1243		9.01396	-0.1498		12.0131	-0.09334
0.00121	-0.7361		3.00092	-0.2953		6.01508	-0.1244		9.01397	-0.1512		12.0131	-0.09462
0.00122	-0.7364		3.00093	-0.2947		6.0151	-0.1241		9.01399	-0.1502		12.0131	-0.09341
0.00124	-0.7451		3.00094	-0.2959		6.01511	-0.1244		9.014	-0.1511		12.0132	-0.09462
0.00125	-0.745		3.00096	-0.2955		6.01513	-0.1247		9.01401	-0.1506		12.0132	-0.09382
0.00126	-0.7535		3.00097	-0.2968		6.01514	-0.1243		9.01403	-0.1514		12.0132	-0.0946
0.00128	-0.755		3.00099	-0.2968		6.01515	-0.1248		9.01404	-0.1517		12.0132	-0.09409
0.00129	-0.7635		3.001	-0.2974		6.01517	-0.1243		9.01406	-0.1514		12.0132	-0.09465
0.00131	-0.7635		3.00101	-0.2975		6.01518	-0.125		9.01407	-0.1515		12.0132	-0.09416
0.00132	-0.7718		3.00103	-0.298		6.01519	-0.1251		9.01408	-0.1514		12.0132	-0.09479
0.00133	-0.7717		3.00104	-0.2987		6.01521	-0.1256		9.0141	-0.1518		12.0133	-0.09428
0.00135	-0.7738		3.00106	-0.2994		6.01522	-0.1251		9.01411	-0.1516		12.0133	-0.09439
0.00136	-0.7742		3.00107	-0.2999		6.01524	-0.1255		9.01413	-0.1517		12.0133	-0.09457
0.00138	-0.7823		3.00108	-0.3003		6.01525	-0.125		9.01414	-0.1512		12.0133	-0.09463
0.00139	-0.7824		3.0011	-0.3003		6.01526	-0.1259		9.01415	-0.1516		12.0133	-0.0944
0.0014	-0.7905		3.00111	-0.301		6.01528	-0.1255		9.01417	-0.1518		12.0133	-0.09472
0.00142	-0.7921		3.00113	-0.3012		6.01529	-0.1263		9.01418	-0.1515		12.0134	-0.09459
0.00143	-0.8001		3.00114	-0.3019		6.01531	-0.1251		9.01419	-0.1518		12.0134	-0.09459
0.00144	-0.8014		3.00115	-0.3025		6.01532	-0.1264		9.01421	-0.1518		12.0134	-0.09463
0.00146	-0.8086		3.00117	-0.3029		6.01533	-0.1254		9.01422	-0.1518		12.0134	-0.09478
0.00147	-0.8102		3.00118	-0.3031		6.01535	-0.1267		9.01424	-0.1521		12.0134	-0.09456
0.00149	-0.8172		3.00119	-0.3036		6.01536	-0.1261		9.01425	-0.1522		12.0134	-0.09449
0.0015	-0.82		3.00121	-0.3042		6.01538	-0.1266		9.01426	-0.1522		12.0134	-0.09459
0.00151	-0.8267		3.00122	-0.3047		6.01539	-0.1259		9.01428	-0.1524		12.0134	-0.09444
0.00153	-0.8293		3.00124	-0.3047		6.0154	-0.1264		9.01429	-0.1519		12.0135	-0.09494
0.00154	-0.8354		3.00125	-0.3056		6.01542	-0.1267		9.01431	-0.1525		12.0135	-0.09458
0.00156	-0.8378		3.00126	-0.3055		6.01543	-0.127		9.01432	-0.1527		12.0135	-0.09503
0.00157	-0.8441		3.00128	-0.3065		6.01544	-0.127		9.01433	-0.1529		12.0135	-0.09459
0.00158	-0.8469		3.00129	-0.3066		6.01546	-0.1269		9.01435	-0.1524		12.0135	-0.09509
0.0016	-0.8531		3.00131	-0.3073		6.01547	-0.1269		9.01436	-0.1527		12.0135	-0.09448
0.00161	-0.8543		3.00132	-0.3078		6.01549	-0.1272		9.01438	-0.1528		12.0135	-0.09471
0.00163	-0.8603		3.00133	-0.3077		6.0155	-0.1267		9.01439	-0.153		12.0136	-0.09463
0.00164	-0.8619		3.00135	-0.3085		6.01551	-0.1278		9.0144	-0.153		12.0136	-0.09481
0.00165	-0.8705		3.00136	-0.3086		6.01553	-0.1268		9.01442	-0.153		12.0136	-0.09485
0.00167	-0.8716		3.00138	-0.3093		6.01554	-0.1277		9.01443	-0.1531		12.0136	-0.09472
0.00168	-0.8782		3.00139	-0.3092		6.01556	-0.127		9.01444	-0.1532		12.0136	-0.09499
0.00169	-0.8792		3.0014	-0.3094		6.01557	-0.1279		9.01446	-0.1526		12.0136	-0.09433
0.00171	-0.8855		3.00142	-0.3098		6.01558	-0.1278		9.01447	-0.1533		12.0136	-0.09474
0.00172	-0.8867		3.00143	-0.3099		6.0156	-0.1282		9.01449	-0.153		12.0137	-0.09469
0.00174	-0.8933		3.00144	-0.3105		6.01561	-0.1281		9.0145	-0.1539		12.0137	-0.09512
0.00175	-0.8949		3.00146	-0.3104		6.01563	-0.1278		9.01451	-0.1533		12.0137	-0.09464
0.00176	-0.9018		3.00147	-0.3112		6.01564	-0.1283		9.01453	-0.154		12.0137	-0.09537
0.00178	-0.9026		3.00149	-0.3113		6.01565	-0.1283		9.01454	-0.1539		12.0137	-0.09437
0.00179	-0.9101		3.0015	-0.3117		6.01567	-0.1289		9.01456	-0.1544		12.0137	-0.09524
0.00181	-0.9111		3.00151	-0.3119		6.01568	-0.1284		9.01457	-0.1541		12.0137	-0.09451
0.00182	-0.9187		3.00153	-0.3123		6.01569	-0.1284		9.01458	-0.1543		12.0137	-0.09506
0.00183	-0.9202		3.00154	-0.3119		6.01571	-0.1285		9.0146	-0.1541		12.0138	-0.09459
0.00185	-0.9277		3.00156	-0.3127		6.01572	-0.1289		9.01461	-0.1552		12.0138	-0.09505
0.00186	-0.9284		3.00157	-0.3124		6.01574	-0.1287		9.01463	-0.1541		12.0138	-0.09486
0.00188	-0.9357		3.00158	-0.3136		6.01575	-0.129		9.01464	-0.1547		12.0138	-0.09508
0.00189	-0.9379		3.0016	-0.3136		6.01576	-0.129		9.01465	-0.1543		12.0138	-0.09417
0.0019	-0.9451		3.00161	-0.3135		6.01578	-0.129		9.01467	-0.155		12.0138	-0.095
0.00192	-0.9463		3.00163	-0.3135		6.01579	-0.1288		9.01468	-0.1546		12.0138	-0.09439
0.00193	-0.952		3.00164	-0.3139		6.01581	-0.1295		9.01469	-0.1548		12.0139	-0.09504
0.00194	-0.9555		3.00165	-0.3143		6.01582	-0.129		9.01471	-0.1545		12.0139	-0.09456
0.00196	-0.9603		3.00167	-0.315		6.01583	-0.1294		9.01472	-0.1557		12.0139	-0.09549
0.00197	-0.9641		3.00168	-0.3149		6.01585	-0.1286		9.01474	-0.1548		12.0139	-0.09467
0.00199	-0.9677		3.00169	-0.316		6.01586	-0.129		9.01475	-0.1554		12.0139	-0.09562
0.002	-0.9721		3.00171	-0.3157		6.01588	-0.1293		9.01476	-0.1548		12.0139	-0.09482
0.00201	-0.9759		3.00172	-0.3167		6.01589	-0.1298		9.01478	-0.1559		12.0139	-0.09497
0.00203	-0.9808		3.00174	-0.3176		6.0159	-0.1291		9.01479	-0.1549		12.014	-0.09472
0.00204	-0.9817		3.00175	-0.3176		6.01592	-0.1287		9.01481	-0.1559		12.014	-0.09469
0.00206	-0.9879		3.00176	-0.3183		6.01593	-0.1288		9.01482	-0.1549		12.014	-0.09465
0.00207	-0.9923		3.00178	-0.3178		6.01594	-0.1289		9.01483	-0.156		12.014	-0.09466
0.00208	-0.997		3.00179	-0.3194		6.01596	-0.1292		9.01485	-0.1555		12.014	-0.09503
0.0021	-1		3.00181	-0.3187		6.01597	-0.1292		9.01486	-0.1559		12.014	-0.09494
0.00211	-1		3.00182	-0.3199		6.01599	-0.1288		9.01488	-0.1563		12.014	-0.09493
0.00213	-1.002		3.00183	-0.3197		6.016	-0.1286		9.01489	-0.1562		12.0141	-0.095
0.00214	-1.006		3.00185	-0.3201		6.01601	-0.129		9.0149	-0.1557		12.0141	-0.09496
0.00215	-1.007		3.00186	-0.3203		6.01603	-0.1294		9.01492	-0.1562		12.0141	-0.09506
0.00217	-1.012		3.00188	-0.3211		6.01604	-0.1293		9.01493	-0.1561		12.0141	-0.09509
0.00218	-1.015		3.00189	-0.3214		6.01606	-0.129		9.01494	-0.1562		12.0141	-0.09512
0.00219	-1.015		3.0019	-0.3223		6.01607	-0.1287		9.01496	-0.1561		12.0141	-0.09507
0.00221	-1.011		3.00192	-0.3222		6.01608	-0.1288		9.01497	-0.1565		12.0141	-0.09503
0.00222	-1.019		3.00193	-0.3228		6.0161	-0.129		9.01499	-0.1563		12.0142	-0.09496
0.00224	-1.022		3.00194	-0.3226		6.01611	-0.1298		9.015	-0.1558		12.0142	-0.0948
0.00225	-1.027		3.00196	-0.324		6.01613	-0.1291		9.01501	-0.1562		12.0142	-0.09472
0.00226	-1.03		3.00197	-0.3233		6.01614	-0.1292		9.01503	-0.1562		12.0142	-0.09454
0.00228	-1.036		3.00199	-0.3244		6.01615	-0.1296		9.01504	-0.1565		12.0142	-0.09482
0.00229	-1.039		3.002	-0.3234		6.01617	-0.1293		9.01506	-0.1563		12.0142	-0.09468
0.00231	-1.043		3.00201	-0.3249		6.01618	-0.1302		9.01507	-0.1566		12.0142	-0.09477
0.00232	-1.046		3.00203	-0.3242		6.01619	-0.1291		9.01508	-0.1572		12.0143	-0.09429
0.00233	-1.051		3.00204	-0.3256		6.01621	-0.1299		9.0151	-0.157		12.0143	-0.0946
0.00235	-1.054		3.00206	-0.3251		6.01622	-0.1288		9.01511	-0.1568		12.0143	-0.09423
0.00236	-1.057		3.00207	-0.3261		6.01624	-0.1301		9.01513	-0.1568		12.0143	-0.09505
0.00238	-1.06		3.00208	-0.3255		6.01625	-0.1295		9.01514	-0.157		12.0143	-0.09454
0.00239	-1.065		3.0021	-0.3268		6.01626	-0.1303		9.01515	-0.1571		12.0143	-0.09542
0.0024	-1.069		3.00211	-0.3262		6.01628	-0.1294		9.01517	-0.1573		12.0143	-0.09459
0.00242	-1.074		3.00213	-0.3277		6.01629	-0.1302		9.01518	-0.1573		12.0144	-0.09509
0.00243	-1.077		3.00214	-0.3273		6.01631	-0.1293		9.01519	-0.1577		12.0144	-0.09432
0.00244	-1.08		3.00215	-0.3282		6.01632	-0.1304		9.01521	-0.1577		12.0144	-0.0948
0.00246	-1.084		3.00217	-0.3281		6.01633	-0.1295		9.01522	-0.158		12.0144	-0.09449
0.00247	-1.088		3.00218	-0.3294		6.01635	-0.1304		9.01524	-0.158		12.0144	-0.09499
0.00249	-1.093		3.00219	-0.3286		6.01636	-0.1287		9.01525	-0.1579		12.0144	-0.0946
0.0025	-1.096		3.00221	-0.33		6.01638	-0.1301		9.01526	-0.1583		12.0144	-0.0951
0.00251	-1.098		3.00222	-0.3287		6.01639	-0.1289		9.01528	-0.1582		12.0144	-0.09472
0.00253	-1.101		3.00224	-0.3293		6.0164	-0.1306		9.01529	-0.1587		12.0145	-0.09538
0.00254	-1.104		3.00225	-0.3296		6.01642	-0.1292		9.01531	-0.1593		12.0145	-0.09464
0.00256	-1.101		3.00226	-0.3298		6.01643	-0.13		9.01532	-0.1586		12.0145	-0.09498
0.00257	-1.096		3.00228	-0.3313		6.01644	-0.1292		9.01533	-0.1593		12.0145	-0.09458
0.00258	-1.108		3.00229	-0.3306		6.01646	-0.13		9.01535	-0.159		12.0145	-0.09477
0.0026	-1.112		3.00231	-0.3316		6.01647	-0.1293		9.01536	-0.1597		12.0145	-0.09503
0.00261	-1.115		3.00232	-0.3309		6.01649	-0.1305		9.01538	-0.1591		12.0145	-0.09497
0.00263	-1.12		3.00233	-0.3314		6.0165	-0.1294		9.01539	-0.1597		12.0146	-0.09503
0.00264	-1.125		3.00235	-0.332		6.01651	-0.1302		9.0154	-0.1595		12.0146	-0.09485
0.00265	-1.127		3.00236	-0.3322		6.01653	-0.129		9.01542	-0.1602		12.0146	-0.09472
0.00267	-1.13		3.00238	-0.3322		6.01654	-0.1303		9.01543	-0.1598		12.0146	-0.0951
0.00268	-1.134		3.00239	-0.333		6.01656	-0.1297		9.01544	-0.1602		12.0146	-0.09493
0.00269	-1.137		3.0024	-0.3332		6.01657	-0.1306		9.01546	-0.1604		12.0146	-0.09503
0.00271	-1.142		3.00242	-0.3335		6.01658	-0.1296		9.01547	-0.1604		12.0146	-0.09489
0.00272	-1.144		3.00243	-0.3335		6.0166	-0.1304		9.01549	-0.1605		12.0146	-0.09476
0.00274	-1.147		3.00244	-0.334		6.01661	-0.1295		9.0155	-0.1604		12.0147	-0.09495
0.00275	-1.151		3.00246	-0.3338		6.01663	-0.1305		9.01551	-0.1607		12.0147	-0.09476
0.00276	-1.155		3.00247	-0.3348		6.01664	-0.1298		9.01553	-0.1609		12.0147	-0.09512
0.00278	-1.157		3.00249	-0.3351		6.01665	-0.1308		9.01554	-0.1602		12.0147	-0.09468
0.00279	-1.161		3.0025	-0.3356		6.01667	-0.1293		9.01556	-0.1609		12.0147	-0.09501
0.00281	-1.164		3.00251	-0.3357		6.01668	-0.1299		9.01557	-0.1605		12.0147	-0.09494
0.00282	-1.169		3.00253	-0.335		6.01669	-0.1297		9.01558	-0.1614		12.0147	-0.09521
0.00283	-1.171		3.00254	-0.336		6.01671	-0.1303		9.0156	-0.1608		12.0148	-0.09505
0.00285	-1.174		3.00256	-0.3359		6.01672	-0.1303		9.01561	-0.1614		12.0148	-0.09526
0.00286	-1.177		3.00257	-0.3371		6.01674	-0.1298		9.01563	-0.1615		12.0148	-0.09499
0.00288	-1.182		3.00258	-0.3366		6.01675	-0.1299		9.01564	-0.1617		12.0148	-0.09512
0.00289	-1.179		3.0026	-0.3373		6.01676	-0.1299		9.01565	-0.1616		12.0148	-0.09502
0.0029	-1.18		3.00261	-0.3366		6.01678	-0.1302		9.01567	-0.1618		12.0148	-0.09501
0.00292	-1.181		3.00263	-0.3378		6.01679	-0.1301		9.01568	-0.162		12.0148	-0.09528
0.00293	-1.186		3.00264	-0.3376		6.01681	-0.1302		9.01569	-0.1625		12.0149	-0.09488
0.00294	-1.188		3.00265	-0.3392		6.01682	-0.1299		9.01571	-0.1622		12.0149	-0.09542
0.00296	-1.188		3.00267	-0.3385		6.01683	-0.1302		9.01572	-0.1619		12.0149	-0.0951
0.00297	-1.188		3.00268	-0.3393		6.01685	-0.1299		9.01574	-0.1623		12.0149	-0.09558
0.00299	-1.192		3.00269	-0.3385		6.01686	-0.1308		9.01575	-0.1621		12.0149	-0.09524
0.003	-1.196		3.00271	-0.3396		6.01688	-0.13		9.01576	-0.1627		12.0149	-0.09552
0.00301	-1.201		3.00272	-0.3396		6.01689	-0.1304		9.01578	-0.1625		12.0149	-0.09471
0.00303	-1.203		3.00274	-0.3414		6.0169	-0.1298		9.01579	-0.1631		12.015	-0.09555
0.00304	-1.207		3.00275	-0.3405		6.01692	-0.1304		9.01581	-0.1619		12.015	-0.09506
0.00306	-1.208		3.00276	-0.3415		6.01693	-0.1298		9.01582	-0.1632		12.015	-0.09569
0.00307	-1.214		3.00278	-0.3414		6.01694	-0.1306		9.01583	-0.162		12.015	-0.09506
0.00308	-1.215		3.00279	-0.3411		6.01696	-0.1299		9.01585	-0.1635		12.015	-0.09554
0.0031	-1.22		3.00281	-0.3424		6.01697	-0.1301		9.01586	-0.1623		12.015	-0.09528
0.00311	-1.221		3.00282	-0.3419		6.01699	-0.1298		9.01588	-0.1635		12.015	-0.09621
0.00313	-1.226		3.00283	-0.3434		6.017	-0.1304		9.01589	-0.1628		12.0151	-0.09559
0.00314	-1.227		3.00285	-0.3429		6.01701	-0.1301		9.0159	-0.1637		12.0151	-0.09645
0.00315	-1.233		3.00286	-0.3444		6.01703	-0.1303		9.01592	-0.1634		12.0151	-0.09578
0.00317	-1.234		3.00288	-0.3438		6.01704	-0.1299		9.01593	-0.1643		12.0151	-0.09644
0.00318	-1.237		3.00289	-0.3452		6.01706	-0.1302		9.01594	-0.1637		12.0151	-0.09563
0.00319	-1.227		3.0029	-0.3448		6.01707	-0.1297		9.01596	-0.1643		12.0151	-0.09536
0.00321	-1.229		3.00292	-0.3457		6.01708	-0.1307		9.01597	-0.1638		12.0151	-0.0954
0.00322	-1.232		3.00293	-0.346		6.0171	-0.1303		9.01599	-0.1646		12.0152	-0.0954
0.00324	-1.236		3.00294	-0.3462		6.01711	-0.1306		9.016	-0.1642		12.0152	-0.09526
0.00325	-1.239		3.00296	-0.3461		6.01713	-0.1299		9.01601	-0.1648		12.0152	-0.09525
0.00326	-1.243		3.00297	-0.3467		6.01714	-0.1306		9.01603	-0.1646		12.0152	-0.09536
0.00328	-1.253		3.00299	-0.3465		6.01715	-0.1303		9.01604	-0.165		12.0152	-0.09552
0.00329	-1.254		3.003	-0.3466		6.01717	-0.1309		9.01606	-0.1652		12.0152	-0.09577
0.00331	-1.256		3.00301	-0.3471		6.01718	-0.1306		9.01607	-0.1649		12.0152	-0.09542
0.00332	-1.26		3.00303	-0.3465		6.01719	-0.1306		9.01608	-0.1654		12.0152	-0.09577
0.00333	-1.264		3.00304	-0.3477		6.01721	-0.1307		9.0161	-0.1651		12.0153	-0.0951
0.00335	-1.266		3.00306	-0.3477		6.01722	-0.1307		9.01611	-0.1656		12.0153	-0.09584
0.00336	-1.268		3.00307	-0.351		6.01724	-0.1309		9.01613	-0.1654		12.0153	-0.09528
0.00338	-1.271		3.00308	-0.3508		6.01725	-0.1313		9.01614	-0.1654		12.0153	-0.09581
0.00339	-1.272		3.0031	-0.3516		6.01726	-0.131		9.01615	-0.1655		12.0153	-0.09538
0.0034	-1.274		3.00311	-0.3512		6.01728	-0.1306		9.01617	-0.1656		12.0153	-0.0956
0.00342	-1.276		3.00313	-0.3515		6.01729	-0.131		9.01618	-0.1657		12.0153	-0.09585
0.00343	-1.28		3.00314	-0.3512		6.01731	-0.1308		9.01619	-0.165		12.0154	-0.09623
0.00344	-1.283		3.00315	-0.3515		6.01732	-0.1315		9.01621	-0.1658		12.0154	-0.09572
0.00346	-1.288		3.00317	-0.3517		6.01733	-0.1309		9.01622	-0.1661		12.0154	-0.09617
0.00347	-1.289		3.00318	-0.3525		6.01735	-0.1315		9.01624	-0.1665		12.0154	-0.09576
0.00349	-1.293		3.00319	-0.3523		6.01736	-0.1309		9.01625	-0.1662		12.0154	-0.09569
0.0035	-1.294		3.00321	-0.3525		6.01738	-0.1321		9.01626	-0.1664		12.0154	-0.09599
0.00351	-1.298		3.00322	-0.3531		6.01739	-0.1315		9.01628	-0.1666		12.0154	-0.09585
0.00353	-1.3		3.00324	-0.3516		6.0174	-0.1319		9.01629	-0.167		12.0155	-0.09622
0.00354	-1.305		3.00325	-0.3512		6.01742	-0.1314		9.01631	-0.1663		12.0155	-0.09583
0.00356	-1.307		3.00326	-0.3517		6.01743	-0.132		9.01632	-0.1671		12.0155	-0.09626
0.00357	-1.31		3.00328	-0.3516		6.01744	-0.1315		9.01633	-0.1672		12.0155	-0.09605
0.00358	-1.311		3.00329	-0.3513		6.01746	-0.1318		9.01635	-0.167		12.0155	-0.09611
0.0036	-1.316		3.00331	-0.3524		6.01747	-0.1318		9.01636	-0.1674		12.0155	-0.09634
0.00361	-1.316		3.00332	-0.3513		6.01749	-0.1323		9.01638	-0.1674		12.0155	-0.09642
0.00363	-1.321		3.00333	-0.3521		6.0175	-0.1318		9.01639	-0.1678		12.0156	-0.09633
0.00364	-1.321		3.00335	-0.3515		6.01751	-0.1321		9.0164	-0.1679		12.0156	-0.09649
0.00365	-1.323		3.00336	-0.3516		6.01753	-0.1323		9.01642	-0.1678		12.0156	-0.09667
0.00367	-1.312		3.00338	-0.3513		6.01754	-0.1326		9.01643	-0.168		12.0156	-0.09666
0.00368	-1.315		3.00339	-0.3516		6.01756	-0.1322		9.01644	-0.1681		12.0156	-0.09709
0.00369	-1.317		3.0034	-0.3515		6.01757	-0.1323		9.01646	-0.1684		12.0156	-0.09689
0.00371	-1.321		3.00342	-0.3516		6.01758	-0.1328		9.01647	-0.1683		12.0156	-0.09701
0.00372	-1.321		3.00343	-0.3518		6.0176	-0.1325		9.01649	-0.1686		12.0157	-0.09703
0.00374	-1.326		3.00344	-0.3523		6.01761	-0.1328		9.0165	-0.1683		12.0157	-0.09692
0.00375	-1.328		3.00346	-0.3522		6.01763	-0.1327		9.01651	-0.169		12.0157	-0.09685
0.00376	-1.332		3.00347	-0.3529		6.01764	-0.133		9.01653	-0.1689		12.0157	-0.09679
0.00378	-1.334		3.00349	-0.3528		6.01765	-0.1325		9.01654	-0.1685		12.0157	-0.09664
0.00379	-1.339		3.0035	-0.3531		6.01767	-0.1333		9.01656	-0.1691		12.0157	-0.09667
0.00381	-1.338		3.00351	-0.3531		6.01768	-0.133		9.01657	-0.1693		12.0157	-0.09658
0.00382	-1.344		3.00353	-0.3536		6.01769	-0.1338		9.01658	-0.1698		12.0158	-0.09621
0.00383	-1.344		3.00354	-0.3543		6.01771	-0.1329		9.0166	-0.1695		12.0158	-0.09624
0.00385	-1.348		3.00356	-0.3544		6.01772	-0.1335		9.01661	-0.17		12.0158	-0.09627
0.00386	-1.332		3.00357	-0.3547		6.01774	-0.1334		9.01663	-0.1699		12.0158	-0.09601
0.00388	-1.339		3.00358	-0.3547		6.01775	-0.1336		9.01664	-0.1699		12.0158	-0.09499
0.00389	-1.339		3.0036	-0.3551		6.01776	-0.1333		9.01665	-0.1699		12.0158	-0.09564
0.0039	-1.345		3.00361	-0.3552		6.01778	-0.1337		9.01667	-0.1705		12.0158	-0.09464
0.00392	-1.345		3.00363	-0.3562		6.01779	-0.1335		9.01668	-0.1703		12.0159	-0.09564
0.00393	-1.352		3.00364	-0.3564		6.01781	-0.1338		9.01669	-0.1706		12.0159	-0.09467
0.00394	-1.35		3.00365	-0.3573		6.01782	-0.1335		9.01671	-0.1701		12.0159	-0.09544
0.00396	-1.353		3.00367	-0.3567		6.01783	-0.1345		9.01672	-0.1711		12.0159	-0.0951
0.00397	-1.351		3.00368	-0.3581		6.01785	-0.1339		9.01674	-0.1706		12.0159	-0.09546
0.00399	-1.358		3.00369	-0.3574		6.01786	-0.1342		9.01675	-0.171		12.0159	-0.09578
0.004	-1.358		3.00371	-0.3589		6.01788	-0.1341		9.01676	-0.1712		12.0159	-0.09538
0.00401	-1.365		3.00372	-0.3575		6.01789	-0.1341		9.01678	-0.1707		12.0159	-0.09605
0.00403	-1.363		3.00374	-0.3587		6.0179	-0.1343		9.01679	-0.1716		12.016	-0.09624
0.00404	-1.368		3.00375	-0.358		6.01792	-0.1336		9.01681	-0.1718		12.016	-0.09612
0.00406	-1.363		3.00376	-0.3593		6.01793	-0.1346		9.01682	-0.1721		12.016	-0.09686
0.00407	-1.355		3.00378	-0.3588		6.01794	-0.1337		9.01683	-0.1719		12.016	-0.09584
0.00408	-1.355		3.00379	-0.3592		6.01796	-0.1346		9.01685	-0.1723		12.016	-0.09693
0.0041	-1.362		3.00381	-0.3588		6.01797	-0.134		9.01686	-0.1719		12.016	-0.09609
0.00411	-1.36		3.00382	-0.359		6.01799	-0.1349		9.01688	-0.1723		12.016	-0.09645
0.00413	-1.365		3.00383	-0.3588		6.018	-0.1344		9.01689	-0.1722		12.0161	-0.0962
0.00414	-1.364		3.00385	-0.3595		6.01801	-0.1349		9.0169	-0.1723		12.0161	-0.09595
0.00415	-1.37		3.00386	-0.3593		6.01803	-0.1345		9.01692	-0.1724		12.0161	-0.09628
0.00417	-1.369		3.00388	-0.3597		6.01804	-0.135		9.01693	-0.1728		12.0161	-0.09543
0.00418	-1.372		3.00389	-0.3593		6.01806	-0.1353		9.01694	-0.1728		12.0161	-0.09621
0.00419	-1.37		3.0039	-0.3595		6.01807	-0.1353		9.01696	-0.1732		12.0161	-0.09574
0.00421	-1.376		3.00392	-0.3597		6.01808	-0.1354		9.01697	-0.1734		12.0161	-0.09548
0.00422	-1.374		3.00393	-0.36		6.0181	-0.1353		9.01699	-0.1732		12.0161	-0.09566
0.00424	-1.379		3.00394	-0.3598		6.01811	-0.1355		9.017	-0.1737		12.0162	-0.09533
0.00425	-1.378		3.00396	-0.3599		6.01813	-0.1354		9.01701	-0.1735		12.0162	-0.09557
0.00426	-1.383		3.00397	-0.36		6.01814	-0.1359		9.01703	-0.1737		12.0162	-0.09526
0.00428	-1.382		3.00399	-0.3602		6.01815	-0.1357		9.01704	-0.1735		12.0162	-0.09566
0.00429	-1.387		3.004	-0.36		6.01817	-0.1363		9.01706	-0.175		12.0162	-0.09506
0.00431	-1.382		3.00401	-0.3604		6.01818	-0.1358		9.01707	-0.1783		12.0162	-0.09545
0.00432	-1.369		3.00403	-0.3605		6.01819	-0.1355		9.01708	-0.1765		12.0162	-0.09511
0.00433	-1.37		3.00404	-0.3602		6.01821	-0.1362		9.0171	-0.18		12.0163	-0.09546
0.00435	-1.379		3.00406	-0.3602		6.01822	-0.1364		9.01711	-0.1785		12.0163	-0.095
0.00436	-1.377		3.00407	-0.3605		6.01824	-0.1363		9.01713	-0.1812		12.0163	-0.0953
0.00438	-1.384		3.00408	-0.3613		6.01825	-0.1368		9.01714	-0.1801		12.0163	-0.09461
0.00439	-1.382		3.0041	-0.3608		6.01826	-0.1386		9.01715	-0.1826		12.0163	-0.09543
0.0044	-1.386		3.00411	-0.3611		6.01828	-0.1399		9.01717	-0.1818		12.0163	-0.09533
0.00442	-1.382		3.00413	-0.3611		6.01829	-0.1411		9.01718	-0.1837		12.0163	-0.09604
0.00443	-1.387		3.00414	-0.3613		6.01831	-0.1422		9.01719	-0.1833		12.0164	-0.0959
0.00444	-1.385		3.00415	-0.3617		6.01832	-0.142		9.01721	-0.185		12.0164	-0.09594
0.00446	-1.39		3.00417	-0.3621		6.01833	-0.1417		9.01722	-0.1845		12.0164	-0.09557
0.00447	-1.384		3.00418	-0.3618		6.01835	-0.1409		9.01724	-0.186		12.0164	-0.09603
0.00449	-1.391		3.00419	-0.3613		6.01836	-0.1414		9.01725	-0.1858		12.0164	-0.09574
0.0045	-1.389		3.00421	-0.3619		6.01838	-0.1409		9.01726	-0.1871		12.0164	-0.09553
0.00451	-1.393		3.00422	-0.3622		6.01839	-0.1404		9.01728	-0.1866		12.0164	-0.09762
0.00453	-1.39		3.00424	-0.3623		6.0184	-0.1403		9.01729	-0.1879		12.0165	-0.09745
0.00454	-1.395		3.00425	-0.3622		6.01842	-0.1401		9.01731	-0.1876		12.0165	-0.09908
0.00456	-1.388		3.00426	-0.3619		6.01843	-0.14		9.01732	-0.1885		12.0165	-0.09786
0.00457	-1.393		3.00428	-0.3618		6.01844	-0.1398		9.01733	-0.1886		12.0165	-0.09944
0.00458	-1.392		3.00429	-0.3617		6.01846	-0.1397		9.01735	-0.1893		12.0165	-0.09835
0.0046	-1.392		3.00431	-0.3621		6.01847	-0.14		9.01736	-0.1889		12.0165	-0.09948
0.00461	-1.392		3.00432	-0.3623		6.01849	-0.1392		9.01738	-0.1907		12.0165	-0.09948
0.00463	-1.395		3.00433	-0.3622		6.0185	-0.1395		9.01739	-0.1903		12.0166	-0.09969
0.00464	-1.39		3.00435	-0.3623		6.01851	-0.1391		9.0174	-0.1914		12.0166	-0.1001
0.00465	-1.381		3.00436	-0.3631		6.01853	-0.1395		9.01742	-0.1913		12.0166	-0.09994
0.00467	-1.383		3.00438	-0.3628		6.01854	-0.139		9.01743	-0.1923		12.0166	-0.1
0.00468	-1.387		3.00439	-0.3637		6.01856	-0.1391		9.01744	-0.1921		12.0166	-0.09978
0.00469	-1.387		3.0044	-0.3633		6.01857	-0.1389		9.01746	-0.193		12.0166	-0.1003
0.00471	-1.384		3.00442	-0.3639		6.01858	-0.1392		9.01747	-0.1929		12.0166	-0.1003
0.00472	-1.373		3.00443	-0.3638		6.0186	-0.1387		9.01749	-0.1938		12.0167	-0.1009
0.00474	-1.375		3.00444	-0.3652		6.01861	-0.139		9.0175	-0.1936		12.0167	-0.1005
0.00475	-1.376		3.00446	-0.365		6.01863	-0.1386		9.01751	-0.1945		12.0167	-0.1013
0.00476	-1.378		3.00447	-0.3653		6.01864	-0.1388		9.01753	-0.1945		12.0167	-0.1015
0.00478	-1.38		3.00449	-0.365		6.01865	-0.1385		9.01754	-0.1956		12.0167	-0.1019
0.00479	-1.381		3.0045	-0.3654		6.01867	-0.1387		9.01756	-0.1947		12.0167	-0.1018
0.00481	-1.383		3.00451	-0.3655		6.01868	-0.1387		9.01757	-0.1962		12.0167	-0.1025
0.00482	-1.384		3.00453	-0.3659		6.01869	-0.1387		9.01758	-0.1959		12.0168	-0.1023
0.00483	-1.382		3.00454	-0.3661		6.01871	-0.1394		9.0176	-0.1971		12.0168	-0.1028
0.00485	-1.384		3.00456	-0.3664		6.01872	-0.1387		9.01761	-0.1967		12.0168	-0.1027
0.00486	-1.383		3.00457	-0.3671		6.01874	-0.1395		9.01763	-0.1973		12.0168	-0.1032
0.00488	-1.371		3.00458	-0.3685		6.01875	-0.1391		9.01764	-0.1979		12.0168	-0.1031
0.00489	-1.371		3.0046	-0.3689		6.01876	-0.1394		9.01765	-0.1982		12.0168	-0.1031
0.0049	-1.372		3.00461	-0.3688		6.01878	-0.1391		9.01767	-0.1984		12.0168	-0.103
0.00492	-1.371		3.00463	-0.3696		6.01879	-0.1395		9.01768	-0.199		12.0168	-0.1031
0.00493	-1.371		3.00464	-0.3707		6.01881	-0.1391		9.01769	-0.1994		12.0169	-0.1032
0.00494	-1.372		3.00465	-0.3713		6.01882	-0.1399		9.01771	-0.2		12.0169	-0.1028
0.00496	-1.373		3.00467	-0.3726		6.01883	-0.1395		9.01772	-0.2		12.0169	-0.1027
0.00497	-1.374		3.00468	-0.3724		6.01885	-0.1399		9.01774	-0.2006		12.0169	-0.1026
0.00499	-1.373		3.00469	-0.3737		6.01886	-0.1391		9.01775	-0.2009		12.0169	-0.1024
0.005	-1.374		3.00471	-0.3733		6.01888	-0.1399		9.01776	-0.2016		12.0169	-0.1026
0.00501	-1.375		3.00472	-0.3745		6.01889	-0.1396		9.01778	-0.2016		12.0169	-0.1022
0.00503	-1.377		3.00474	-0.3739		6.0189	-0.1401		9.01779	-0.202		12.017	-0.1024
0.00504	-1.379		3.00475	-0.3754		6.01892	-0.1395		9.01781	-0.2026		12.017	-0.1023
0.00506	-1.381		3.00476	-0.3753		6.01893	-0.1409		9.01782	-0.2026		12.017	-0.1027
0.00507	-1.381		3.00478	-0.3762		6.01894	-0.1397		9.01783	-0.2035		12.017	-0.1022
0.00508	-1.38		3.00479	-0.3755		6.01896	-0.1409		9.01785	-0.2034		12.017	-0.1026
0.0051	-1.38		3.00481	-0.377		6.01897	-0.14		9.01786	-0.204		12.017	-0.1023
0.00511	-1.381		3.00482	-0.3766		6.01899	-0.1412		9.01788	-0.2035		12.017	-0.1027
0.00513	-1.381		3.00483	-0.3777		6.019	-0.14		9.01789	-0.2042		12.0171	-0.1021
0.00514	-1.385		3.00485	-0.3772		6.01901	-0.1414		9.0179	-0.2046		12.0171	-0.1027
0.00515	-1.388		3.00486	-0.3786		6.01903	-0.1406		9.01792	-0.2051		12.0171	-0.1025
0.00517	-1.39		3.00488	-0.3773		6.01904	-0.1415		9.01793	-0.2052		12.0171	-0.1026
0.00518	-1.381		3.00489	-0.3792		6.01906	-0.1409		9.01794	-0.2051		12.0171	-0.1024
0.00519	-1.37		3.0049	-0.3778		6.01907	-0.1417		9.01796	-0.2057		12.0171	-0.1027
0.00521	-1.372		3.00492	-0.3798		6.01908	-0.1418		9.01797	-0.2061		12.0171	-0.1021
0.00522	-1.376		3.00493	-0.3787		6.0191	-0.1446		9.01799	-0.2066		12.0172	-0.1025
0.00524	-1.375		3.00494	-0.3803		6.01911	-0.1453		9.018	-0.207		12.0172	-0.1018
0.00525	-1.375		3.00496	-0.3792		6.01913	-0.1465		9.01801	-0.2067		12.0172	-0.1025
0.00526	-1.376		3.00497	-0.3813		6.01914	-0.148		9.01803	-0.207		12.0172	-0.1021
0.00528	-1.379		3.00499	-0.3801		6.01915	-0.1469		9.01804	-0.2071		12.0172	-0.1026
0.00529	-1.378		3.005	-0.382		6.01917	-0.1468		9.01806	-0.2074		12.0172	-0.1027
0.00531	-1.382		3.00501	-0.3811		6.01918	-0.1459		9.01807	-0.2075		12.0172	-0.1035
0.00532	-1.382		3.00503	-0.3819		6.01919	-0.1464		9.01808	-0.2076		12.0173	-0.1035
0.00533	-1.386		3.00504	-0.3816		6.01921	-0.1456		9.0181	-0.2077		12.0173	-0.1038
0.00535	-1.385		3.00506	-0.3817		6.01922	-0.1457		9.01811	-0.2083		12.0173	-0.1037
0.00536	-1.384		3.00507	-0.3794		6.01924	-0.145		9.01813	-0.2084		12.0173	-0.1039
0.00538	-1.385		3.00508	-0.381		6.01925	-0.145		9.01814	-0.2086		12.0173	-0.1041
0.00539	-1.387		3.0051	-0.3799		6.01926	-0.1444		9.01815	-0.2086		12.0173	-0.1043
0.0054	-1.388		3.00511	-0.3815		6.01928	-0.1447		9.01817	-0.2088		12.0173	-0.1044
0.00542	-1.39		3.00513	-0.3814		6.01929	-0.1441		9.01818	-0.2088		12.0174	-0.1047
0.00543	-1.391		3.00514	-0.3827		6.01931	-0.1444		9.01819	-0.2075		12.0174	-0.104
0.00544	-1.393		3.00515	-0.382		6.01932	-0.1436		9.01821	-0.2086		12.0174	-0.1048
0.00546	-1.391		3.00517	-0.3832		6.01933	-0.1447		9.01822	-0.2084		12.0174	-0.1036
0.00547	-1.393		3.00518	-0.3827		6.01935	-0.1437		9.01824	-0.2088		12.0174	-0.1046
0.00549	-1.382		3.00519	-0.3841		6.01936	-0.1447		9.01825	-0.2093		12.0174	-0.1036
0.0055	-1.371		3.00521	-0.3842		6.01938	-0.144		9.01826	-0.2091		12.0174	-0.1043
0.00551	-1.376		3.00522	-0.3851		6.01939	-0.1446		9.01828	-0.209		12.0174	-0.1038
0.00553	-1.376		3.00524	-0.3847		6.0194	-0.1437		9.01829	-0.2092		12.0175	-0.1042
0.00554	-1.38		3.00525	-0.3857		6.01942	-0.1447		9.01831	-0.2094		12.0175	-0.1043
0.00556	-1.377		3.00526	-0.3855		6.01943	-0.144		9.01832	-0.21		12.0175	-0.1041
0.00557	-1.377		3.00528	-0.3871		6.01944	-0.1444		9.01833	-0.2109		12.0175	-0.1055
0.00558	-1.379		3.00529	-0.387		6.01946	-0.1443		9.01835	-0.2106		12.0175	-0.105
0.0056	-1.378		3.00531	-0.3877		6.01947	-0.1443		9.01836	-0.2117		12.0175	-0.1054
0.00561	-1.377		3.00532	-0.3881		6.01949	-0.1442		9.01838	-0.2122		12.0175	-0.105
0.00563	-1.379		3.00533	-0.3887		6.0195	-0.1447		9.01839	-0.2126		12.0176	-0.105
0.00564	-1.378		3.00535	-0.3887		6.01951	-0.1445		9.0184	-0.2127		12.0176	-0.1053
0.00565	-1.375		3.00536	-0.3895		6.01953	-0.1449		9.01842	-0.2131		12.0176	-0.1051
0.00567	-1.378		3.00538	-0.3896		6.01954	-0.1442		9.01843	-0.2131		12.0176	-0.1052
0.00568	-1.38		3.00539	-0.3896		6.01956	-0.1447		9.01844	-0.2143		12.0176	-0.1051
0.00569	-1.379		3.0054	-0.3898		6.01957	-0.1446		9.01846	-0.2141		12.0176	-0.1054
0.00571	-1.383		3.00542	-0.3907		6.01958	-0.1452		9.01847	-0.215		12.0176	-0.1049
0.00572	-1.382		3.00543	-0.3909		6.0196	-0.1444		9.01849	-0.2145		12.0176	-0.1051
0.00574	-1.369		3.00544	-0.3919		6.01961	-0.1454		9.0185	-0.2157		12.0177	-0.105
0.00575	-1.362		3.00546	-0.3918		6.01963	-0.1446		9.01851	-0.2158		12.0177	-0.1049
0.00576	-1.367		3.00547	-0.3926		6.01964	-0.1453		9.01853	-0.2164		12.0177	-0.1047
0.00578	-1.367		3.00549	-0.3928		6.01965	-0.1447		9.01854	-0.2166		12.0177	-0.1048
0.00579	-1.37		3.0055	-0.3935		6.01967	-0.1455		9.01856	-0.2167		12.0177	-0.1047
0.00581	-1.37		3.00551	-0.3937		6.01968	-0.1447		9.01857	-0.2169		12.0177	-0.1045
0.00582	-1.37		3.00553	-0.3941		6.01969	-0.1454		9.01858	-0.2173		12.0177	-0.1047
0.00583	-1.37		3.00554	-0.3942		6.01971	-0.145		9.0186	-0.2176		12.0178	-0.1048
0.00585	-1.366		3.00556	-0.3932		6.01972	-0.1458		9.01861	-0.2177		12.0178	-0.1049
0.00586	-1.368		3.00557	-0.395		6.01974	-0.145		9.01863	-0.2177		12.0178	-0.1048
0.00588	-1.372		3.00558	-0.3941		6.01975	-0.1458		9.01864	-0.2181		12.0178	-0.1046
0.00589	-1.372		3.0056	-0.3957		6.01976	-0.1453		9.01865	-0.218		12.0178	-0.1049
0.0059	-1.372		3.00561	-0.3971		6.01978	-0.1457		9.01867	-0.2188		12.0178	-0.1043
0.00592	-1.375		3.00563	-0.3993		6.01979	-0.1458		9.01868	-0.2181		12.0178	-0.105
0.00593	-1.377		3.00564	-0.3975		6.01981	-0.1461		9.01869	-0.2191		12.0179	-0.1038
0.00594	-1.38		3.00565	-0.4002		6.01982	-0.1462		9.01871	-0.2185		12.0179	-0.1048
0.00596	-1.38		3.00567	-0.3981		6.01983	-0.148		9.01872	-0.2194		12.0179	-0.1043
0.00597	-1.38		3.00568	-0.4005		6.01985	-0.1497		9.01874	-0.2181		12.0179	-0.1052
0.00599	-1.363		3.00569	-0.399		6.01986	-0.151		9.01875	-0.2198		12.0179	-0.1046
0.006	-1.367		3.00571	-0.4009		6.01988	-0.1524		9.01876	-0.2187		12.0179	-0.1045
0.00601	-1.367		3.00572	-0.399		6.01989	-0.1525		9.01878	-0.2202		12.0179	-0.1043
0.00603	-1.371		3.00574	-0.4018		6.0199	-0.1515		9.01879	-0.2195		12.018	-0.1037
0.00604	-1.371		3.00575	-0.4		6.01992	-0.1509		9.01881	-0.2207		12.018	-0.1038
0.00606	-1.377		3.00576	-0.4019		6.01993	-0.1514		9.01882	-0.2203		12.018	-0.1042
0.00607	-1.377		3.00578	-0.4008		6.01994	-0.1504		9.01883	-0.2213		12.018	-0.1042
0.00608	-1.378		3.00579	-0.4022		6.01996	-0.1511		9.01885	-0.2206		12.018	-0.1045
0.0061	-1.377		3.00581	-0.402		6.01997	-0.1497		9.01886	-0.2213		12.018	-0.1049
0.00611	-1.376		3.00582	-0.403		6.01999	-0.1505		9.01888	-0.2214		12.018	-0.105
0.00613	-1.377		3.00583	-0.4029		6.02	-0.1493		9.01889	-0.2218		12.0181	-0.1049
0.00614	-1.368		3.00585	-0.4038		6.02001	-0.1499		9.0189	-0.2213		12.0181	-0.105
0.00615	-1.356		3.00586	-0.4033		6.02003	-0.1495		9.01892	-0.222		12.0181	-0.1051
0.00617	-1.36		3.00588	-0.4046		6.02004	-0.1496		9.01893	-0.2218		12.0181	-0.105
0.00618	-1.362		3.00589	-0.4042		6.02006	-0.1494		9.01894	-0.2224		12.0181	-0.1056
0.00619	-1.366		3.0059	-0.4057		6.02007	-0.1487		9.01896	-0.2215		12.0181	-0.1054
0.00621	-1.362		3.00592	-0.4047		6.02008	-0.1489		9.01897	-0.2226		12.0181	-0.105
0.00622	-1.362		3.00593	-0.4058		6.0201	-0.1489		9.01899	-0.222		12.0182	-0.105
0.00624	-1.364		3.00594	-0.4054		6.02011	-0.1483		9.019	-0.2225		12.0182	-0.1046
0.00625	-1.362		3.00596	-0.4067		6.02013	-0.1486		9.01901	-0.2223		12.0182	-0.105
0.00626	-1.362		3.00597	-0.4061		6.02014	-0.1487		9.01903	-0.2229		12.0182	-0.1042
0.00628	-1.364		3.00599	-0.4075		6.02015	-0.1478		9.01904	-0.2232		12.0182	-0.1048
0.00629	-1.362		3.006	-0.4073		6.02017	-0.1486		9.01906	-0.2232		12.0182	-0.1043
0.00631	-1.359		3.00601	-0.4087		6.02018	-0.148		9.01907	-0.2234		12.0182	-0.1046
0.00632	-1.36		3.00603	-0.4096		6.02019	-0.1489		9.01908	-0.2242		12.0183	-0.1051
0.00633	-1.363		3.00604	-0.4109		6.02021	-0.1482		9.0191	-0.2234		12.0183	-0.1046
0.00635	-1.363		3.00606	-0.411		6.02022	-0.149		9.01911	-0.2242		12.0183	-0.1055
0.00636	-1.366		3.00607	-0.4118		6.02024	-0.1485		9.01913	-0.2239		12.0183	-0.1047
0.00638	-1.368		3.00608	-0.4115		6.02025	-0.1489		9.01914	-0.2245		12.0183	-0.1053
0.00639	-1.365		3.0061	-0.4124		6.02026	-0.149		9.01915	-0.2243		12.0183	-0.1043
0.0064	-1.364		3.00611	-0.4122		6.02028	-0.149		9.01917	-0.225		12.0183	-0.1048
0.00642	-1.351		3.00613	-0.4133		6.02029	-0.1491		9.01918	-0.225		12.0183	-0.1047
0.00643	-1.348		3.00614	-0.4129		6.02031	-0.1489		9.01919	-0.226		12.0184	-0.1049
0.00644	-1.352		3.00615	-0.4137		6.02032	-0.1491		9.01921	-0.2254		12.0184	-0.1049
0.00646	-1.353		3.00617	-0.4125		6.02033	-0.1489		9.01922	-0.2263		12.0184	-0.1044
0.00647	-1.356		3.00618	-0.4113		6.02035	-0.1492		9.01924	-0.2246		12.0184	-0.1047
0.00649	-1.355		3.00619	-0.4111		6.02036	-0.1489		9.01925	-0.2264		12.0184	-0.1043
0.0065	-1.357		3.00621	-0.4118		6.02038	-0.1491		9.01926	-0.2255		12.0184	-0.105
0.00651	-1.356		3.00622	-0.412		6.02039	-0.1491		9.01928	-0.2266		12.0184	-0.1042
0.00653	-1.359		3.00624	-0.4122		6.0204	-0.1494		9.01929	-0.2259		12.0185	-0.1046
0.00654	-1.354		3.00625	-0.4125		6.02042	-0.1495		9.01931	-0.227		12.0185	-0.1042
0.00656	-1.355		3.00626	-0.4127		6.02043	-0.1494		9.01932	-0.2272		12.0185	-0.1045
0.00657	-1.354		3.00628	-0.4134		6.02044	-0.1496		9.01933	-0.2273		12.0185	-0.1043
0.00658	-1.354		3.00629	-0.4128		6.02046	-0.1495		9.01935	-0.2273		12.0185	-0.105
0.0066	-1.355		3.00631	-0.4136		6.02047	-0.1498		9.01936	-0.228		12.0185	-0.1047
0.00661	-1.356		3.00632	-0.413		6.02049	-0.1498		9.01938	-0.228		12.0185	-0.1051
0.00663	-1.356		3.00633	-0.4142		6.0205	-0.1501		9.01939	-0.2283		12.0186	-0.1046
0.00664	-1.359		3.00635	-0.4132		6.02051	-0.1503		9.0194	-0.2287		12.0186	-0.1051
0.00665	-1.36		3.00636	-0.4146		6.02053	-0.1493		9.01942	-0.229		12.0186	-0.1047
0.00667	-1.354		3.00638	-0.4137		6.02054	-0.1509		9.01943	-0.2289		12.0186	-0.1052
0.00668	-1.346		3.00639	-0.4151		6.02056	-0.1498		9.01944	-0.2296		12.0186	-0.1046
0.00669	-1.349		3.0064	-0.4141		6.02057	-0.1504		9.01946	-0.2299		12.0186	-0.1056
0.00671	-1.351		3.00642	-0.4161		6.02058	-0.1501		9.01947	-0.2299		12.0186	-0.1046
0.00672	-1.352		3.00643	-0.415		6.0206	-0.1505		9.01949	-0.2302		12.0186	-0.1056
0.00674	-1.355		3.00644	-0.4167		6.02061	-0.1509		9.0195	-0.2308		12.0187	-0.1048
0.00675	-1.352		3.00646	-0.4162		6.02063	-0.1486		9.01951	-0.2308		12.0187	-0.1054
0.00676	-1.351		3.00647	-0.4176		6.02064	-0.154		9.01953	-0.2314		12.0187	-0.1047
0.00678	-1.354		3.00649	-0.417		6.02065	-0.1501		9.01954	-0.2306		12.0187	-0.1051
0.00679	-1.355		3.0065	-0.4187		6.02067	-0.1552		9.01956	-0.232		12.0187	-0.1049
0.00681	-1.356		3.00651	-0.4172		6.02068	-0.1523		9.01957	-0.2313		12.0187	-0.1055
0.00682	-1.357		3.00653	-0.4191		6.02069	-0.157		9.01958	-0.2322		12.0188	-0.1048
0.00683	-1.354		3.00654	-0.4181		6.02071	-0.1577		9.0196	-0.2319		12.0188	-0.1051
0.00685	-1.337		3.00656	-0.4199		6.02072	-0.156		9.01961	-0.2321		12.0188	-0.1049
0.00686	-1.342		3.00657	-0.4188		6.02074	-0.1577		9.01963	-0.2325		12.0188	-0.105
0.00688	-1.344		3.00658	-0.4206		6.02075	-0.154		9.01964	-0.2332		12.0188	-0.1053
0.00689	-1.346		3.0066	-0.4194		6.02076	-0.1564		9.01965	-0.2329		12.0188	-0.1055
0.0069	-1.347		3.00661	-0.4203		6.02078	-0.1542		9.01967	-0.2336		12.0188	-0.1053
0.00692	-1.351		3.00663	-0.4198		6.02079	-0.1543		9.01968	-0.2333		12.0189	-0.1059
0.00693	-1.351		3.00664	-0.4215		6.02081	-0.1554		9.01969	-0.2336		12.0189	-0.1054
0.00694	-1.35		3.00665	-0.4209		6.02082	-0.153		9.01971	-0.2334		12.0189	-0.1057
0.00696	-1.355		3.00667	-0.4216		6.02083	-0.1556		9.01972	-0.2347		12.0189	-0.1058
0.00697	-1.356		3.00668	-0.4211		6.02085	-0.1526		9.01974	-0.2341		12.0189	-0.1053
0.00699	-1.357		3.00669	-0.4222		6.02086	-0.1554		9.01975	-0.2343		12.0189	-0.1055
0.007	-1.343		3.00671	-0.4227		6.02088	-0.1534		9.01976	-0.2346		12.0189	-0.1059
0.00701	-1.341		3.00672	-0.4239		6.02089	-0.1559		9.01978	-0.2351		12.0189	-0.1054
0.00703	-1.345		3.00674	-0.4238		6.0209	-0.1545		9.01979	-0.2353		12.019	-0.1058
0.00704	-1.346		3.00675	-0.4241		6.02092	-0.1556		9.01981	-0.2356		12.019	-0.1056
0.00706	-1.343		3.00676	-0.424		6.02093	-0.155		9.01982	-0.236		12.019	-0.1054
0.00707	-1.341		3.00678	-0.425		6.02094	-0.155		9.01983	-0.2363		12.019	-0.1059
0.00708	-1.343		3.00679	-0.4257		6.02096	-0.1546		9.01985	-0.2362		12.019	-0.1059
0.0071	-1.344		3.00681	-0.4265		6.02097	-0.155		9.01986	-0.2362		12.019	-0.1066
0.00711	-1.346		3.00682	-0.4259		6.02099	-0.154		9.01988	-0.2363		12.019	-0.1064
0.00713	-1.346		3.00683	-0.4272		6.021	-0.1511		9.01989	-0.2366		12.0191	-0.1067
0.00714	-1.348		3.00685	-0.4263		6.02101	-0.1503		9.0199	-0.2371		12.0191	-0.1061
0.00715	-1.35		3.00686	-0.4287		6.02103	-0.1511		9.01992	-0.2361		12.0191	-0.1066
0.00717	-1.334		3.00688	-0.4279		6.02104	-0.1528		9.01993	-0.237		12.0191	-0.1066
0.00718	-1.329		3.00689	-0.4299		6.02106	-0.1522		9.01994	-0.237		12.0191	-0.1063
0.00719	-1.333		3.0069	-0.4283		6.02107	-0.1533		9.01996	-0.2373		12.0191	-0.1062
0.00721	-1.336		3.00692	-0.4309		6.02108	-0.1528		9.01997	-0.2374		12.0191	-0.1063
0.00722	-1.339		3.00693	-0.43		6.0211	-0.1533		9.01999	-0.2385		12.0191	-0.1062
0.00724	-1.341		3.00694	-0.4329		6.02111	-0.1554		9.02	-0.238		12.0192	-0.1065
0.00725	-1.346		3.00696	-0.4315		6.02113	-0.1557		9.02001	-0.2378		12.0192	-0.1058
0.00726	-1.342		3.00697	-0.4332		6.02114	-0.156		9.02003	-0.2384		12.0192	-0.1063
0.00728	-1.346		3.00699	-0.4324		6.02115	-0.1556		9.02004	-0.2389		12.0192	-0.1059
0.00729	-1.346		3.007	-0.4343		6.02117	-0.1567		9.02006	-0.2396		12.0192	-0.1062
0.00731	-1.335		3.00701	-0.4339		6.02118	-0.1549		9.02007	-0.2392		12.0192	-0.1061
0.00732	-1.328		3.00703	-0.4352		6.02119	-0.1576		9.02008	-0.2393		12.0192	-0.106
0.00733	-1.334		3.00704	-0.4353		6.02121	-0.1523		9.0201	-0.2392		12.0193	-0.1058
0.00735	-1.332		3.00706	-0.4364		6.02122	-0.1537		9.02011	-0.2398		12.0193	-0.106
0.00736	-1.337		3.00707	-0.4364		6.02124	-0.1523		9.02013	-0.2401		12.0193	-0.1062
0.00738	-1.336		3.00708	-0.4374		6.02125	-0.1576		9.02014	-0.2403		12.0193	-0.1067
0.00739	-1.341		3.0071	-0.4372		6.02126	-0.1574		9.02015	-0.2402		12.0193	-0.1064
0.0074	-1.337		3.00711	-0.4383		6.02128	-0.1635		9.02017	-0.241		12.0193	-0.1072
0.00742	-1.341		3.00713	-0.4389		6.02129	-0.1614		9.02018	-0.241		12.0193	-0.1065
0.00743	-1.339		3.00714	-0.4407		6.02131	-0.1628		9.02019	-0.2406		12.0194	-0.1074
0.00744	-1.343		3.00715	-0.44		6.02132	-0.1604		9.02021	-0.2411		12.0194	-0.1066
0.00746	-1.342		3.00717	-0.4424		6.02133	-0.1608		9.02022	-0.2408		12.0194	-0.1071
0.00747	-1.346		3.00718	-0.4411		6.02135	-0.1602		9.02024	-0.2416		12.0194	-0.1069
0.00749	-1.322		3.00719	-0.4432		6.02136	-0.1591		9.02025	-0.2412		12.0194	-0.1068
0.0075	-1.326		3.00721	-0.4426		6.02138	-0.1603		9.02026	-0.242		12.0194	-0.1069
0.00751	-1.326		3.00722	-0.4443		6.02139	-0.1533		9.02028	-0.2414		12.0194	-0.1066
0.00753	-1.332		3.00724	-0.4432		6.0214	-0.1569		9.02029	-0.2421		12.0195	-0.1071
0.00754	-1.333		3.00725	-0.4459		6.02142	-0.1543		9.02031	-0.2409		12.0195	-0.1063
0.00756	-1.337		3.00726	-0.4442		6.02143	-0.1582		9.02032	-0.2421		12.0195	-0.1067
0.00757	-1.333		3.00728	-0.4464		6.02144	-0.1542		9.02033	-0.2419		12.0195	-0.1063
0.00758	-1.336		3.00729	-0.445		6.02146	-0.1592		9.02035	-0.2428		12.0195	-0.1067
0.0076	-1.337		3.00731	-0.4468		6.02147	-0.1573		9.02036	-0.2431		12.0195	-0.1063
0.00761	-1.335		3.00732	-0.4461		6.02149	-0.1607		9.02038	-0.243		12.0195	-0.1068
0.00763	-1.334		3.00733	-0.4472		6.0215	-0.1587		9.02039	-0.2442		12.0196	-0.107
0.00764	-1.336		3.00735	-0.446		6.02151	-0.1595		9.0204	-0.2438		12.0196	-0.1071
0.00765	-1.333		3.00736	-0.4478		6.02153	-0.1584		9.02042	-0.244		12.0196	-0.1067
0.00767	-1.32		3.00738	-0.4465		6.02154	-0.1587		9.02043	-0.2442		12.0196	-0.1068
0.00768	-1.316		3.00739	-0.4483		6.02156	-0.1614		9.02044	-0.2446		12.0196	-0.107
0.00769	-1.319		3.0074	-0.4474		6.02157	-0.1561		9.02046	-0.2443		12.0196	-0.1076
0.00771	-1.319		3.00742	-0.4491		6.02158	-0.16		9.02047	-0.2454		12.0196	-0.1064
0.00772	-1.323		3.00743	-0.4479		6.0216	-0.1569		9.02049	-0.2455		12.0197	-0.1073
0.00774	-1.321		3.00744	-0.4491		6.02161	-0.159		9.0205	-0.2458		12.0197	-0.1067
0.00775	-1.321		3.00746	-0.4485		6.02163	-0.1588		9.02051	-0.2462		12.0197	-0.1066
0.00776	-1.32		3.00747	-0.4499		6.02164	-0.1572		9.02053	-0.2464		12.0197	-0.1074
0.00778	-1.324		3.00749	-0.4492		6.02165	-0.1597		9.02054	-0.247		12.0197	-0.1068
0.00779	-1.322		3.0075	-0.4506		6.02167	-0.1578		9.02056	-0.2474		12.0197	-0.1076
0.00781	-1.322		3.00751	-0.4505		6.02168	-0.1596		9.02057	-0.2474		12.0197	-0.107
0.00782	-1.319		3.00753	-0.4513		6.02169	-0.1579		9.02058	-0.2479		12.0198	-0.1073
0.00783	-1.325		3.00754	-0.4518		6.02171	-0.1598		9.0206	-0.2471		12.0198	-0.1071
0.00785	-1.32		3.00756	-0.452		6.02172	-0.1592		9.02061	-0.2478		12.0198	-0.1072
0.00786	-1.328		3.00757	-0.4524		6.02174	-0.1612		9.02063	-0.2474		12.0198	-0.1072
0.00788	-1.325		3.00758	-0.4525		6.02175	-0.1606		9.02064	-0.2487		12.0198	-0.1075
0.00789	-1.324		3.0076	-0.4549		6.02176	-0.1631		9.02065	-0.2471		12.0198	-0.1076
0.0079	-1.321		3.00761	-0.4566		6.02178	-0.1618		9.02067	-0.2498		12.0198	-0.1075
0.00792	-1.325		3.00763	-0.4563		6.02179	-0.1636		9.02068	-0.2475		12.0198	-0.1079
0.00793	-1.312		3.00764	-0.4574		6.02181	-0.1624		9.02069	-0.2496		12.0199	-0.1078
0.00794	-1.301		3.00765	-0.4562		6.02182	-0.1639		9.02071	-0.2483		12.0199	-0.1079
0.00796	-1.3		3.00767	-0.4577		6.02183	-0.1632		9.02072	-0.2507		12.0199	-0.1074
0.00797	-1.311		3.00768	-0.4567		6.02185	-0.1642		9.02074	-0.2491		12.0199	-0.1074
0.00799	-1.309		3.00769	-0.4589		6.02186	-0.1643		9.02075	-0.2502		12.0199	-0.1074
0.008	-1.313		3.00771	-0.4573		6.02188	-0.1645		9.02076	-0.2497		12.0199	-0.1074
0.00801	-1.304		3.00772	-0.4592		6.02189	-0.1648		9.02078	-0.251		12.0199	-0.1072
0.00803	-1.312		3.00774	-0.4579		6.0219	-0.165		9.02079	-0.2498		12.02	-0.1074
0.00804	-1.311		3.00775	-0.4599		6.02192	-0.1656		9.02081	-0.2507		12.02	-0.1075
0.00806	-1.315		3.00776	-0.4583		6.02193	-0.1654		9.02082	-0.2501		12.02	-0.1078
0.00807	-1.309		3.00778	-0.4606		6.02194	-0.1659		9.02083	-0.2511		12.02	-0.1078
0.00808	-1.315		3.00779	-0.4585		6.02196	-0.1657		9.02085	-0.2501		12.02	-0.1078
0.0081	-1.311		3.00781	-0.4613		6.02197	-0.1661		9.02086	-0.2521		12.02	-0.1079
0.00811	-1.315		3.00782	-0.4589		6.02199	-0.1663		9.02088	-0.2505		12.02	-0.1077
0.00813	-1.31		3.00783	-0.4622		6.022	-0.1664		9.02089	-0.2525		12.0201	-0.1079
0.00814	-1.315		3.00785	-0.4598		6.02201	-0.1666		9.0209	-0.2514		12.0201	-0.108
0.00815	-1.311		3.00786	-0.4636		6.02203	-0.1669		9.02092	-0.2525		12.0201	-0.1076
0.00817	-1.318		3.00788	-0.4602		6.02204	-0.1663		9.02093	-0.2517		12.0201	-0.1079
0.00818	-1.313		3.00789	-0.4635		6.02206	-0.1672		9.02094	-0.2534		12.0201	-0.1078
0.00819	-1.319		3.0079	-0.4615		6.02207	-0.1667		9.02096	-0.2515		12.0201	-0.108
0.00821	-1.313		3.00792	-0.4647		6.02208	-0.1671		9.02097	-0.2533		12.0201	-0.1078
0.00822	-1.314		3.00793	-0.4623		6.0221	-0.167		9.02099	-0.2518		12.0201	-0.1081
0.00824	-1.294		3.00794	-0.4647		6.02211	-0.167		9.021	-0.2538		12.0202	-0.1088
0.00825	-1.301		3.00796	-0.463		6.02213	-0.1677		9.02101	-0.2527		12.0202	-0.108
0.00826	-1.297		3.00797	-0.4656		6.02214	-0.1674		9.02103	-0.2545		12.0202	-0.1086
0.00828	-1.302		3.00799	-0.4644		6.02215	-0.1676		9.02104	-0.2537		12.0202	-0.1083
0.00829	-1.3		3.008	-0.4663		6.02217	-0.1677		9.02106	-0.2548		12.0202	-0.1082
0.00831	-1.305		3.00801	-0.4653		6.02218	-0.1677		9.02107	-0.2539		12.0202	-0.1083
0.00832	-1.299		3.00803	-0.4663		6.02219	-0.1674		9.02108	-0.2552		12.0203	-0.1082
0.00833	-1.303		3.00804	-0.4652		6.02221	-0.1679		9.0211	-0.255		12.0203	-0.1084
0.00835	-1.301		3.00806	-0.4666		6.02222	-0.1677		9.02111	-0.2559		12.0203	-0.1082
0.00836	-1.304		3.00807	-0.4663		6.02224	-0.1679		9.02113	-0.2552		12.0203	-0.1088
0.00838	-1.304		3.00808	-0.4678		6.02225	-0.1671		9.02114	-0.2573		12.0203	-0.1082
0.00839	-1.309		3.0081	-0.4672		6.02226	-0.1681		9.02115	-0.2565		12.0203	-0.1091
0.0084	-1.305		3.00811	-0.4683		6.02228	-0.1661		9.02117	-0.2576		12.0203	-0.1083
0.00842	-1.305		3.00813	-0.4674		6.02229	-0.167		9.02118	-0.2572		12.0204	-0.1088
0.00843	-1.293		3.00814	-0.4683		6.02231	-0.1657		9.02119	-0.2578		12.0204	-0.1085
0.00844	-1.288		3.00815	-0.4682		6.02232	-0.1653		9.02121	-0.2578		12.0204	-0.1089
0.00846	-1.29		3.00817	-0.4693		6.02233	-0.1642		9.02122	-0.258		12.0204	-0.1083
0.00847	-1.292		3.00818	-0.4695		6.02235	-0.1644		9.02124	-0.2582		12.0204	-0.1092
0.00849	-1.289		3.00819	-0.4713		6.02236	-0.1641		9.02125	-0.2575		12.0204	-0.1079
0.0085	-1.293		3.00821	-0.471		6.02238	-0.1643		9.02126	-0.2555		12.0204	-0.1094
0.00851	-1.291		3.00822	-0.4722		6.02239	-0.1655		9.02128	-0.2573		12.0204	-0.1081
0.00853	-1.293		3.00824	-0.4717		6.0224	-0.1674		9.02129	-0.2566		12.0205	-0.1095
0.00854	-1.291		3.00825	-0.4725		6.02242	-0.1694		9.02131	-0.2574		12.0205	-0.108
0.00856	-1.293		3.00826	-0.4722		6.02243	-0.1702		9.02132	-0.257		12.0205	-0.1094
0.00857	-1.293		3.00828	-0.474		6.02244	-0.1721		9.02133	-0.258		12.0205	-0.1087
0.00858	-1.294		3.00829	-0.476		6.02246	-0.1732		9.02135	-0.257		12.0205	-0.1093
0.0086	-1.295		3.00831	-0.4778		6.02247	-0.1738		9.02136	-0.2585		12.0205	-0.1091
0.00861	-1.294		3.00832	-0.477		6.02249	-0.1755		9.02138	-0.2581		12.0205	-0.109
0.00863	-1.292		3.00833	-0.4777		6.0225	-0.1743		9.02139	-0.26		12.0206	-0.1093
0.00864	-1.292		3.00835	-0.4777		6.02251	-0.1752		9.0214	-0.2597		12.0206	-0.109
0.00865	-1.292		3.00836	-0.4787		6.02253	-0.1764		9.02142	-0.26		12.0206	-0.1095
0.00867	-1.294		3.00838	-0.4778		6.02254	-0.1712		9.02143	-0.2601		12.0206	-0.1091
0.00868	-1.29		3.00839	-0.4775		6.02256	-0.173		9.02144	-0.2608		12.0206	-0.1096
0.00869	-1.28		3.0084	-0.4765		6.02257	-0.1689		9.02146	-0.2602		12.0206	-0.1093
0.00871	-1.274		3.00842	-0.476		6.02258	-0.1702		9.02147	-0.2613		12.0206	-0.1095
0.00872	-1.276		3.00843	-0.4773		6.0226	-0.1668		9.02149	-0.261		12.0206	-0.1092
0.00874	-1.276		3.00844	-0.477		6.02261	-0.1687		9.0215	-0.2616		12.0207	-0.1097
0.00875	-1.275		3.00846	-0.477		6.02263	-0.1654		9.02151	-0.2616		12.0207	-0.1091
0.00876	-1.277		3.00847	-0.4778		6.02264	-0.167		9.02153	-0.262		12.0207	-0.1096
0.00878	-1.275		3.00849	-0.4769		6.02265	-0.1652		9.02154	-0.2626		12.0207	-0.1091
0.00879	-1.277		3.0085	-0.4777		6.02267	-0.167		9.02156	-0.263		12.0207	-0.1095
0.00881	-1.274		3.00851	-0.478		6.02268	-0.169		9.02157	-0.2632		12.0207	-0.1091
0.00882	-1.276		3.00853	-0.4785		6.02269	-0.1703		9.02158	-0.2636		12.0207	-0.1091
0.00883	-1.273		3.00854	-0.479		6.02271	-0.1728		9.0216	-0.2644		12.0208	-0.1092
0.00885	-1.277		3.00856	-0.4791		6.02272	-0.173		9.02161	-0.2643		12.0208	-0.109
0.00886	-1.271		3.00857	-0.4791		6.02274	-0.1754		9.02163	-0.2651		12.0208	-0.109
0.00888	-1.272		3.00858	-0.4793		6.02275	-0.1763		9.02164	-0.2643		12.0208	-0.109
0.00889	-1.269		3.0086	-0.4798		6.02276	-0.178		9.02165	-0.2652		12.0208	-0.1088
0.0089	-1.273		3.00861	-0.4797		6.02278	-0.1781		9.02167	-0.2647		12.0208	-0.1089
0.00892	-1.269		3.00863	-0.4803		6.02279	-0.1786		9.02168	-0.2661		12.0208	-0.1086
0.00893	-1.256		3.00864	-0.4799		6.02281	-0.1779		9.02169	-0.2646		12.0209	-0.1091
0.00894	-1.256		3.00865	-0.48		6.02282	-0.1791		9.02171	-0.2664		12.0209	-0.1087
0.00896	-1.258		3.00867	-0.4797		6.02283	-0.1786		9.02172	-0.2662		12.0209	-0.109
0.00897	-1.259		3.00868	-0.481		6.02285	-0.1802		9.02174	-0.2662		12.0209	-0.1087
0.00899	-1.261		3.00869	-0.4807		6.02286	-0.179		9.02175	-0.2664		12.0209	-0.109
0.009	-1.262		3.00871	-0.4814		6.02288	-0.1794		9.02176	-0.2672		12.0209	-0.1096
0.00901	-1.261		3.00872	-0.4818		6.02289	-0.1754		9.02178	-0.267		12.0209	-0.1095
0.00903	-1.261		3.00874	-0.4819		6.0229	-0.1761		9.02179	-0.2672		12.021	-0.1099
0.00904	-1.263		3.00875	-0.4824		6.02292	-0.1733		9.02181	-0.2669		12.021	-0.1103
0.00906	-1.26		3.00876	-0.4827		6.02293	-0.1727		9.02182	-0.268		12.021	-0.1093
0.00907	-1.259		3.00878	-0.4835		6.02294	-0.1711		9.02183	-0.2672		12.021	-0.1102
0.00908	-1.26		3.00879	-0.4828		6.02296	-0.1711		9.02185	-0.2679		12.021	-0.1098
0.0091	-1.255		3.00881	-0.4832		6.02297	-0.1699		9.02186	-0.2683		12.021	-0.1096
0.00911	-1.243		3.00882	-0.4838		6.02299	-0.1703		9.02188	-0.2683		12.021	-0.11
0.00913	-1.243		3.00883	-0.4843		6.023	-0.169		9.02189	-0.2675		12.0211	-0.1106
0.00914	-1.244		3.00885	-0.485		6.02301	-0.1688		9.0219	-0.2687		12.0211	-0.1099
0.00915	-1.243		3.00886	-0.4843		6.02303	-0.1688		9.02192	-0.2685		12.0211	-0.1106
0.00917	-1.242		3.00888	-0.4847		6.02304	-0.1703		9.02193	-0.2683		12.0211	-0.1107
0.00918	-1.244		3.00889	-0.4852		6.02306	-0.1722		9.02194	-0.2691		12.0211	-0.1106
0.00919	-1.244		3.0089	-0.4852		6.02307	-0.1748		9.02196	-0.2687		12.0211	-0.11
0.00921	-1.244		3.00892	-0.4861		6.02308	-0.1758		9.02197	-0.2701		12.0211	-0.1105
0.00922	-1.244		3.00893	-0.4856		6.0231	-0.1783		9.02199	-0.2691		12.0212	-0.1109
0.00924	-1.244		3.00894	-0.4859		6.02311	-0.179		9.022	-0.2709		12.0212	-0.1105
0.00925	-1.244		3.00896	-0.485		6.02313	-0.1811		9.02201	-0.27		12.0212	-0.1105
0.00926	-1.244		3.00897	-0.487		6.02314	-0.182		9.02203	-0.2715		12.0212	-0.1104
0.00928	-1.246		3.00899	-0.4866		6.02315	-0.1834		9.02204	-0.2707		12.0212	-0.1105
0.00929	-1.246		3.009	-0.4875		6.02317	-0.1835		9.02206	-0.2719		12.0212	-0.1106
0.00931	-1.247		3.00901	-0.4869		6.02318	-0.1841		9.02207	-0.2714		12.0212	-0.1109
0.00932	-1.249		3.00903	-0.487		6.02319	-0.1824		9.02208	-0.2728		12.0213	-0.1107
0.00933	-1.249		3.00904	-0.4873		6.02321	-0.1848		9.0221	-0.2715		12.0213	-0.1107
0.00935	-1.251		3.00906	-0.488		6.02322	-0.1838		9.02211	-0.2739		12.0213	-0.1108
0.00936	-1.251		3.00907	-0.4887		6.02324	-0.186		9.02213	-0.2726		12.0213	-0.111
0.00938	-1.245		3.00908	-0.4891		6.02325	-0.1845		9.02214	-0.2744		12.0213	-0.1109
0.00939	-1.237		3.0091	-0.4891		6.02326	-0.1814		9.02215	-0.2732		12.0213	-0.1107
0.0094	-1.24		3.00911	-0.4896		6.02328	-0.1801		9.02217	-0.2748		12.0213	-0.1112
0.00942	-1.239		3.00913	-0.4896		6.02329	-0.1794		9.02218	-0.2733		12.0213	-0.1107
0.00943	-1.241		3.00914	-0.4906		6.02331	-0.1766		9.02219	-0.275		12.0214	-0.1114
0.00944	-1.24		3.00915	-0.4901		6.02332	-0.1768		9.02221	-0.2743		12.0214	-0.111
0.00946	-1.239		3.00917	-0.4914		6.02333	-0.1748		9.02222	-0.276		12.0214	-0.1113
0.00947	-1.237		3.00918	-0.4909		6.02335	-0.1747		9.02224	-0.2761		12.0214	-0.1111
0.00949	-1.24		3.00919	-0.4928		6.02336	-0.1732		9.02225	-0.2771		12.0214	-0.1112
0.0095	-1.239		3.00921	-0.4908		6.02338	-0.173		9.02226	-0.277		12.0214	-0.1111
0.00951	-1.239		3.00922	-0.4937		6.02339	-0.1719		9.02228	-0.2777		12.0214	-0.1118
0.00953	-1.241		3.00924	-0.4925		6.0234	-0.1723		9.02229	-0.277		12.0215	-0.1112
0.00954	-1.244		3.00925	-0.4935		6.02342	-0.1714		9.02231	-0.2779		12.0215	-0.1113
0.00956	-1.244		3.00926	-0.4922		6.02343	-0.1751		9.02232	-0.2774		12.0215	-0.1116
0.00957	-1.246		3.00928	-0.4942		6.02344	-0.1767		9.02233	-0.2783		12.0215	-0.1109
0.00958	-1.24		3.00929	-0.4927		6.02346	-0.179		9.02235	-0.2779		12.0215	-0.1114
0.0096	-1.241		3.00931	-0.4945		6.02347	-0.1816		9.02236	-0.2789		12.0215	-0.1112
0.00961	-1.241		3.00932	-0.4937		6.02349	-0.1839		9.02238	-0.2789		12.0215	-0.111
0.00963	-1.241		3.00933	-0.4959		6.0235	-0.1854		9.02239	-0.2805		12.0216	-0.1115
0.00964	-1.225		3.00935	-0.4945		6.02351	-0.1869		9.0224	-0.2794		12.0216	-0.1113
0.00965	-1.228		3.00936	-0.4973		6.02353	-0.1882		9.02242	-0.2804		12.0216	-0.1115
0.00967	-1.231		3.00938	-0.4961		6.02354	-0.1876		9.02243	-0.2796		12.0216	-0.1115
0.00968	-1.234		3.00939	-0.4986		6.02356	-0.1896		9.02244	-0.2813		12.0216	-0.1114
0.00969	-1.232		3.0094	-0.4975		6.02357	-0.1876		9.02246	-0.2805		12.0216	-0.112
0.00971	-1.23		3.00942	-0.4995		6.02358	-0.1848		9.02247	-0.2814		12.0216	-0.1112
0.00972	-1.228		3.00943	-0.4983		6.0236	-0.1846		9.02249	-0.2808		12.0216	-0.1121
0.00974	-1.233		3.00944	-0.5013		6.02361	-0.1833		9.0225	-0.2818		12.0217	-0.1116
0.00975	-1.234		3.00946	-0.4989		6.02363	-0.1851		9.02251	-0.2813		12.0217	-0.112
0.00976	-1.235		3.00947	-0.501		6.02364	-0.1862		9.02253	-0.2825		12.0217	-0.1114
0.00978	-1.235		3.00949	-0.4994		6.02365	-0.1819		9.02254	-0.2821		12.0217	-0.1118
0.00979	-1.236		3.0095	-0.503		6.02367	-0.1826		9.02256	-0.2834		12.0217	-0.1115
0.00981	-1.238		3.00951	-0.5022		6.02368	-0.1794		9.02257	-0.2827		12.0217	-0.112
0.00982	-1.242		3.00953	-0.5058		6.02369	-0.18		9.02258	-0.284		12.0218	-0.1117
0.00983	-1.238		3.00954	-0.5043		6.02371	-0.178		9.0226	-0.2826		12.0218	-0.112
0.00985	-1.239		3.00956	-0.5062		6.02372	-0.1782		9.02261	-0.2839		12.0218	-0.1117
0.00986	-1.236		3.00957	-0.5048		6.02374	-0.1766		9.02263	-0.2831		12.0218	-0.1128
0.00988	-1.224		3.00958	-0.508		6.02375	-0.1768		9.02264	-0.2842		12.0218	-0.1125
0.00989	-1.225		3.0096	-0.5054		6.02376	-0.1755		9.02265	-0.2835		12.0218	-0.1127
0.0099	-1.23		3.00961	-0.5077		6.02378	-0.1757		9.02267	-0.2848		12.0218	-0.1125
0.00992	-1.227		3.00963	-0.5056		6.02379	-0.1754		9.02268	-0.2841		12.0219	-0.1123
0.00993	-1.231		3.00964	-0.5088		6.02381	-0.1756		9.02269	-0.2845		12.0219	-0.1124
0.00994	-1.227		3.00965	-0.5073		6.02382	-0.179		9.02271	-0.2838		12.0219	-0.1122
0.00996	-1.23		3.00967	-0.5089		6.02383	-0.18		9.02272	-0.2847		12.0219	-0.1121
0.00997	-1.226		3.00968	-0.5072		6.02385	-0.1827		9.02274	-0.2839		12.0219	-0.1132
0.00999	-1.231		3.00969	-0.5085		6.02386	-0.1859		9.02275	-0.2846		12.0219	-0.1123
0.01	-1.227		3.00971	-0.5075		6.02388	-0.1885		9.02276	-0.2842		12.0219	-0.1127
0.01001	-1.228		3.00972	-0.5098		6.02389	-0.1908		9.02278	-0.2845		12.0219	-0.1118
0.01003	-1.224		3.00974	-0.5082		6.0239	-0.1901		9.02279	-0.2844		12.022	-0.1124
0.01004	-1.229		3.00975	-0.5102		6.02392	-0.1912		9.02281	-0.2846		12.022	-0.1118
0.01006	-1.219		3.00976	-0.5077		6.02393	-0.1919		9.02282	-0.2846		12.022	-0.1123
0.01007	-1.213		3.00978	-0.5119		6.02394	-0.1938		9.02283	-0.2849		12.022	-0.112
0.01008	-1.214		3.00979	-0.5089		6.02396	-0.1945		9.02285	-0.2853		12.022	-0.1119
0.0101	-1.219		3.00981	-0.5134		6.02397	-0.1949		9.02286	-0.2852		12.022	-0.1127
0.01011	-1.219		3.00982	-0.5108		6.02399	-0.1952		9.02288	-0.2854		12.022	-0.1127
0.01013	-1.222		3.00983	-0.5126		6.024	-0.1962		9.02289	-0.2853		12.0221	-0.1125
0.01014	-1.218		3.00985	-0.5101		6.02401	-0.1939		9.0229	-0.2859		12.0221	-0.1127
0.01015	-1.222		3.00986	-0.5125		6.02403	-0.1923		9.02292	-0.2861		12.0221	-0.1123
0.01017	-1.222		3.00988	-0.511		6.02404	-0.1908		9.02293	-0.287		12.0221	-0.1122
0.01018	-1.225		3.00989	-0.514		6.02406	-0.188		9.02294	-0.2858		12.0221	-0.1118
0.01019	-1.224		3.0099	-0.5111		6.02407	-0.1866		9.02296	-0.287		12.0221	-0.1123
0.01021	-1.23		3.00992	-0.5147		6.02408	-0.185		9.02297	-0.287		12.0221	-0.112
0.01022	-1.229		3.00993	-0.5115		6.0241	-0.1839		9.02299	-0.2877		12.0221	-0.1126
0.01024	-1.233		3.00994	-0.5161		6.02411	-0.184		9.023	-0.2871		12.0222	-0.1127
0.01025	-1.225		3.00996	-0.5125		6.02413	-0.1815		9.02301	-0.2864		12.0222	-0.1127
0.01026	-1.222		3.00997	-0.5173		6.02414	-0.182		9.02303	-0.2872		12.0222	-0.113
0.01028	-1.21		3.00999	-0.5136		6.02415	-0.1802		9.02304	-0.287		12.0222	-0.113
0.01029	-1.212		3.01	-0.5169		6.02417	-0.1803		9.02306	-0.2879		12.0222	-0.113
0.01031	-1.212		3.01001	-0.5138		6.02418	-0.1796		9.02307	-0.2882		12.0222	-0.1132
0.01032	-1.218		3.01003	-0.5171		6.02419	-0.1794		9.02308	-0.2871		12.0222	-0.1132
0.01033	-1.215		3.01004	-0.5144		6.02421	-0.1796		9.0231	-0.2877		12.0223	-0.113
0.01035	-1.22		3.01006	-0.5178		6.02422	-0.1794		9.02311	-0.2878		12.0223	-0.1132
0.01036	-1.215		3.01007	-0.5144		6.02424	-0.1811		9.02313	-0.2887		12.0223	-0.1134
0.01038	-1.221		3.01008	-0.5177		6.02425	-0.1836		9.02314	-0.2876		12.0223	-0.1131
0.01039	-1.219		3.0101	-0.5146		6.02426	-0.1858		9.02315	-0.2887		12.0223	-0.1138
0.0104	-1.224		3.01011	-0.5187		6.02428	-0.1888		9.02317	-0.288		12.0223	-0.1131
0.01042	-1.22		3.01013	-0.5159		6.02429	-0.1909		9.02318	-0.2896		12.0223	-0.1136
0.01043	-1.226		3.01014	-0.5194		6.02431	-0.194		9.02319	-0.2887		12.0224	-0.1134
0.01044	-1.224		3.01015	-0.5164		6.02432	-0.194		9.02321	-0.2904		12.0224	-0.1137
0.01046	-1.229		3.01017	-0.5191		6.02433	-0.1961		9.02322	-0.2886		12.0224	-0.1139
0.01047	-1.224		3.01018	-0.517		6.02435	-0.1967		9.02324	-0.2907		12.0224	-0.1138
0.01049	-1.229		3.01019	-0.5195		6.02436	-0.1984		9.02325	-0.2891		12.0224	-0.1138
0.0105	-1.228		3.01021	-0.5176		6.02438	-0.1987		9.02326	-0.2911		12.0224	-0.1146
0.01051	-1.23		3.01022	-0.5204		6.02439	-0.1992		9.02328	-0.2897		12.0224	-0.1137
0.01053	-1.23		3.01024	-0.5201		6.0244	-0.1991		9.02329	-0.2912		12.0225	-0.1143
0.01054	-1.231		3.01025	-0.5231		6.02442	-0.1994		9.02331	-0.2898		12.0225	-0.1135
0.01056	-1.215		3.01026	-0.5215		6.02443	-0.1987		9.02332	-0.2913		12.0225	-0.114
0.01057	-1.221		3.01028	-0.5229		6.02444	-0.1942		9.02333	-0.2906		12.0225	-0.1131
0.01058	-1.219		3.01029	-0.5219		6.02446	-0.1932		9.02335	-0.2917		12.0225	-0.1138
0.0106	-1.224		3.01031	-0.5235		6.02447	-0.191		9.02336	-0.2913		12.0225	-0.1135
0.01061	-1.223		3.01032	-0.5221		6.02449	-0.1895		9.02338	-0.2921		12.0225	-0.1134
0.01063	-1.226		3.01033	-0.5231		6.0245	-0.189		9.02339	-0.2927		12.0226	-0.1135
0.01064	-1.225		3.01035	-0.5223		6.02451	-0.1866		9.0234	-0.2925		12.0226	-0.1142
0.01065	-1.227		3.01036	-0.5235		6.02453	-0.1867		9.02342	-0.293		12.0226	-0.1143
0.01067	-1.225		3.01038	-0.5223		6.02454	-0.1851		9.02343	-0.2927		12.0226	-0.1145
0.01068	-1.23		3.01039	-0.5235		6.02456	-0.1854		9.02344	-0.2928		12.0226	-0.1142
0.01069	-1.229		3.0104	-0.5226		6.02457	-0.1847		9.02346	-0.2931		12.0226	-0.1142
0.01071	-1.233		3.01042	-0.5242		6.02458	-0.1859		9.02347	-0.2928		12.0226	-0.1143
0.01072	-1.232		3.01043	-0.5233		6.0246	-0.189		9.02349	-0.2934		12.0227	-0.1145
0.01074	-1.236		3.01044	-0.5247		6.02461	-0.1905		9.0235	-0.2931		12.0227	-0.1145
0.01075	-1.229		3.01046	-0.5233		6.02463	-0.1935		9.02351	-0.2943		12.0227	-0.1143
0.01076	-1.22		3.01047	-0.5245		6.02464	-0.1944		9.02353	-0.2937		12.0227	-0.1142
0.01078	-1.221		3.01049	-0.5236		6.02465	-0.1967		9.02354	-0.2942		12.0227	-0.1138
0.01079	-1.224		3.0105	-0.5255		6.02467	-0.1975		9.02356	-0.2934		12.0227	-0.1139
0.01081	-1.224		3.01051	-0.5236		6.02468	-0.1985		9.02357	-0.2945		12.0227	-0.1141
0.01082	-1.228		3.01053	-0.5249		6.02469	-0.1995		9.02358	-0.2939		12.0228	-0.1138
0.01083	-1.226		3.01054	-0.5212		6.02471	-0.1996		9.0236	-0.2952		12.0228	-0.1142
0.01085	-1.228		3.01056	-0.5231		6.02472	-0.1994		9.02361	-0.2946		12.0228	-0.1142
0.01086	-1.227		3.01057	-0.5217		6.02474	-0.1992		9.02363	-0.2959		12.0228	-0.1137
0.01088	-1.231		3.01058	-0.5241		6.02475	-0.1976		9.02364	-0.2949		12.0228	-0.115
0.01089	-1.232		3.0106	-0.5215		6.02476	-0.1988		9.02365	-0.2967		12.0228	-0.1143
0.0109	-1.234		3.01061	-0.5255		6.02478	-0.1982		9.02367	-0.2947		12.0228	-0.115
0.01092	-1.236		3.01063	-0.5234		6.02479	-0.1954		9.02368	-0.2966		12.0229	-0.115
0.01093	-1.237		3.01064	-0.5266		6.02481	-0.1938		9.02369	-0.2952		12.0229	-0.1151
0.01094	-1.238		3.01065	-0.5243		6.02482	-0.1931		9.02371	-0.2969		12.0229	-0.1153
0.01096	-1.239		3.01067	-0.5269		6.02483	-0.1909		9.02372	-0.2961		12.0229	-0.1153
0.01097	-1.239		3.01068	-0.5246		6.02485	-0.1909		9.02374	-0.2968		12.0229	-0.1155
0.01099	-1.242		3.01069	-0.5274		6.02486	-0.1893		9.02375	-0.296		12.0229	-0.1154
0.011	-1.241		3.01071	-0.5248		6.02488	-0.1888		9.02376	-0.2975		12.0229	-0.1158
0.01101	-1.241		3.01072	-0.5276		6.02489	-0.1884		9.02378	-0.2966		12.0229	-0.1154
0.01103	-1.242		3.01074	-0.5251		6.0249	-0.1874		9.02379	-0.2974		12.023	-0.1156
0.01104	-1.242		3.01075	-0.5276		6.02492	-0.1875		9.02381	-0.2968		12.023	-0.1154
0.01106	-1.241		3.01076	-0.5258		6.02493	-0.1877		9.02382	-0.2985		12.023	-0.1154
0.01107	-1.224		3.01078	-0.5303		6.02494	-0.1905		9.02383	-0.2974		12.023	-0.1156
0.01108	-1.227		3.01079	-0.5287		6.02496	-0.193		9.02385	-0.2987		12.023	-0.1159
0.0111	-1.23		3.01081	-0.5304		6.02497	-0.1954		9.02386	-0.2954		12.023	-0.1165
0.01111	-1.23		3.01082	-0.5289		6.02499	-0.1979		9.02388	-0.297		12.023	-0.1166
0.01113	-1.232		3.01083	-0.5306		6.025	-0.2005		9.02389	-0.2962		12.0231	-0.1165
0.01114	-1.232		3.01085	-0.529		6.02501	-0.2023		9.0239	-0.2974		12.0231	-0.1165
0.01115	-1.233		3.01086	-0.5314		6.02503	-0.2038		9.02392	-0.2971		12.0231	-0.1166
0.01117	-1.235		3.01088	-0.5296		6.02504	-0.2049		9.02393	-0.2975		12.0231	-0.1169
0.01118	-1.236		3.01089	-0.5309		6.02506	-0.2051		9.02394	-0.2978		12.0231	-0.1167
0.01119	-1.236		3.0109	-0.5295		6.02507	-0.2045		9.02396	-0.2982		12.0231	-0.117
0.01121	-1.237		3.01092	-0.5307		6.02508	-0.2007		9.02397	-0.2976		12.0231	-0.1162
0.01122	-1.232		3.01093	-0.5299		6.0251	-0.2		9.02399	-0.2987		12.0231	-0.1172
0.01124	-1.23		3.01094	-0.5313		6.02511	-0.2001		9.024	-0.2983		12.0232	-0.1159
0.01125	-1.23		3.01096	-0.531		6.02513	-0.2016		9.02401	-0.2991		12.0232	-0.1173
0.01126	-1.232		3.01097	-0.5315		6.02514	-0.2025		9.02403	-0.2994		12.0232	-0.1159
0.01128	-1.233		3.01099	-0.5315		6.02515	-0.2035		9.02404	-0.2998		12.0232	-0.1173
0.01129	-1.234		3.011	-0.5318		6.02517	-0.2039		9.02406	-0.3002		12.0232	-0.1159
0.01131	-1.237		3.01101	-0.533		6.02518	-0.2045		9.02407	-0.3001		12.0232	-0.1171
0.01132	-1.238		3.01103	-0.5327		6.02519	-0.2037		9.02408	-0.302		12.0233	-0.1165
0.01133	-1.238		3.01104	-0.5332		6.02521	-0.2003		9.0241	-0.301		12.0233	-0.1167
0.01135	-1.24		3.01106	-0.5324		6.02522	-0.1994		9.02411	-0.3023		12.0233	-0.1164
0.01136	-1.24		3.01107	-0.5339		6.02524	-0.1979		9.02413	-0.3016		12.0233	-0.1171
0.01138	-1.242		3.01108	-0.534		6.02525	-0.1969		9.02414	-0.3025		12.0233	-0.1157
0.01139	-1.242		3.0111	-0.5346		6.02526	-0.1951		9.02415	-0.3039		12.0233	-0.1162
0.0114	-1.245		3.01111	-0.5332		6.02528	-0.1947		9.02417	-0.3045		12.0233	-0.1161
0.01142	-1.234		3.01113	-0.5345		6.02529	-0.1932		9.02418	-0.304		12.0234	-0.1166
0.01143	-1.231		3.01114	-0.5335		6.02531	-0.194		9.02419	-0.3052		12.0234	-0.1166
0.01144	-1.231		3.01115	-0.5349		6.02532	-0.1917		9.02421	-0.3044		12.0234	-0.1159
0.01146	-1.236		3.01117	-0.5347		6.02533	-0.1932		9.02422	-0.3062		12.0234	-0.117
0.01147	-1.235		3.01118	-0.5349		6.02535	-0.1941		9.02424	-0.3048		12.0234	-0.1168
0.01149	-1.238		3.01119	-0.5347		6.02536	-0.1974		9.02425	-0.3063		12.0234	-0.117
0.0115	-1.237		3.01121	-0.5351		6.02538	-0.199		9.02426	-0.3059		12.0234	-0.117
0.01151	-1.239		3.01122	-0.5352		6.02539	-0.2027		9.02428	-0.307		12.0234	-0.1166
0.01153	-1.239		3.01124	-0.5363		6.0254	-0.2042		9.02429	-0.3055		12.0235	-0.1162
0.01154	-1.241		3.01125	-0.536		6.02542	-0.2062		9.02431	-0.307		12.0235	-0.1161
0.01156	-1.239		3.01126	-0.5361		6.02543	-0.2075		9.02432	-0.3059		12.0235	-0.1158
0.01157	-1.241		3.01128	-0.5359		6.02544	-0.2096		9.02433	-0.3075		12.0235	-0.1163
0.01158	-1.241		3.01129	-0.5367		6.02546	-0.2094		9.02435	-0.3065		12.0235	-0.1162
0.0116	-1.246		3.01131	-0.5363		6.02547	-0.2114		9.02436	-0.3077		12.0235	-0.1166
0.01161	-1.245		3.01132	-0.5377		6.02549	-0.2104		9.02438	-0.3068		12.0235	-0.1164
0.01163	-1.251		3.01133	-0.5373		6.0255	-0.2111		9.02439	-0.3083		12.0236	-0.1169
0.01164	-1.243		3.01135	-0.5394		6.02551	-0.2105		9.0244	-0.3078		12.0236	-0.1174
0.01165	-1.246		3.01136	-0.5398		6.02553	-0.2122		9.02442	-0.309		12.0236	-0.1171
0.01167	-1.245		3.01138	-0.541		6.02554	-0.2109		9.02443	-0.3081		12.0236	-0.1182
0.01168	-1.247		3.01139	-0.5412		6.02556	-0.2088		9.02444	-0.3094		12.0236	-0.1174
0.01169	-1.247		3.0114	-0.542		6.02557	-0.2064		9.02446	-0.3083		12.0236	-0.118
0.01171	-1.249		3.01142	-0.5419		6.02558	-0.2039		9.02447	-0.3092		12.0236	-0.1177
0.01172	-1.237		3.01143	-0.5425		6.0256	-0.2034		9.02449	-0.3091		12.0236	-0.1178
0.01174	-1.235		3.01144	-0.5424		6.02561	-0.2009		9.0245	-0.311		12.0237	-0.1175
0.01175	-1.236		3.01146	-0.5446		6.02563	-0.2003		9.02451	-0.3099		12.0237	-0.1178
0.01176	-1.239		3.01147	-0.5447		6.02564	-0.1989		9.02453	-0.3113		12.0237	-0.117
0.01178	-1.24		3.01149	-0.5456		6.02565	-0.1987		9.02454	-0.3096		12.0237	-0.1183
0.01179	-1.242		3.0115	-0.5452		6.02567	-0.1969		9.02456	-0.3119		12.0237	-0.117
0.01181	-1.24		3.01151	-0.5454		6.02568	-0.1973		9.02457	-0.3101		12.0237	-0.1185
0.01182	-1.242		3.01153	-0.5446		6.02569	-0.1964		9.02458	-0.3122		12.0237	-0.117
0.01183	-1.244		3.01154	-0.5445		6.02571	-0.1983		9.0246	-0.3109		12.0238	-0.1179
0.01185	-1.245		3.01156	-0.5456		6.02572	-0.2008		9.02461	-0.3127		12.0238	-0.1171
0.01186	-1.244		3.01157	-0.5448		6.02574	-0.2034		9.02463	-0.3114		12.0238	-0.118
0.01188	-1.246		3.01158	-0.5464		6.02575	-0.2061		9.02464	-0.313		12.0238	-0.1174
0.01189	-1.246		3.0116	-0.5456		6.02576	-0.2084		9.02465	-0.3117		12.0238	-0.1183
0.0119	-1.249		3.01161	-0.5469		6.02578	-0.2101		9.02467	-0.3134		12.0238	-0.1178
0.01192	-1.248		3.01163	-0.5461		6.02579	-0.2117		9.02468	-0.3115		12.0238	-0.1186
0.01193	-1.251		3.01164	-0.5479		6.02581	-0.2137		9.02469	-0.3133		12.0239	-0.1184
0.01194	-1.251		3.01165	-0.5475		6.02582	-0.2139		9.02471	-0.3134		12.0239	-0.1182
0.01196	-1.25		3.01167	-0.5487		6.02583	-0.2155		9.02472	-0.3143		12.0239	-0.1186
0.01197	-1.249		3.01168	-0.5475		6.02585	-0.2144		9.02474	-0.3141		12.0239	-0.1176
0.01199	-1.249		3.01169	-0.5497		6.02586	-0.2162		9.02475	-0.314		12.0239	-0.118
0.012	-1.249		3.01171	-0.5491		6.02588	-0.2153		9.02476	-0.3142		12.0239	-0.1175
0.01201	-1.251		3.01172	-0.5509		6.02589	-0.2173		9.02478	-0.3145		12.0239	-0.1182
0.01203	-1.25		3.01174	-0.55		6.0259	-0.2166		9.02479	-0.3146		12.024	-0.118
0.01204	-1.247		3.01175	-0.5517		6.02592	-0.2179		9.02481	-0.3153		12.024	-0.1186
0.01206	-1.237		3.01176	-0.5503		6.02593	-0.2153		9.02482	-0.3145		12.024	-0.1187
0.01207	-1.239		3.01178	-0.5526		6.02594	-0.2134		9.02483	-0.3154		12.024	-0.1186
0.01208	-1.241		3.01179	-0.551		6.02596	-0.2092		9.02485	-0.3148		12.024	-0.1187
0.0121	-1.243		3.01181	-0.5529		6.02597	-0.2105		9.02486	-0.3163		12.024	-0.1187
0.01211	-1.242		3.01182	-0.5522		6.02599	-0.2061		9.02488	-0.3153		12.024	-0.1187
0.01213	-1.246		3.01183	-0.5539		6.026	-0.2076		9.02489	-0.317		12.0241	-0.1189
0.01214	-1.246		3.01185	-0.5531		6.02601	-0.2041		9.0249	-0.3154		12.0241	-0.1187
0.01215	-1.25		3.01186	-0.5543		6.02603	-0.2057		9.02492	-0.3173		12.0241	-0.1187
0.01217	-1.25		3.01188	-0.5511		6.02604	-0.2023		9.02493	-0.3164		12.0241	-0.1188
0.01218	-1.248		3.01189	-0.5523		6.02606	-0.2038		9.02494	-0.3176		12.0241	-0.1188
0.01219	-1.251		3.0119	-0.5518		6.02607	-0.2015		9.02496	-0.3174		12.0241	-0.1187
0.01221	-1.254		3.01192	-0.5535		6.02608	-0.2029		9.02497	-0.3181		12.0241	-0.1186
0.01222	-1.256		3.01193	-0.5523		6.0261	-0.2046		9.02499	-0.3178		12.0242	-0.1186
0.01224	-1.257		3.01194	-0.5539		6.02611	-0.2068		9.025	-0.3175		12.0242	-0.1188
0.01225	-1.257		3.01196	-0.5526		6.02613	-0.2092		9.02501	-0.3178		12.0242	-0.1186
0.01226	-1.237		3.01197	-0.5545		6.02614	-0.2114		9.02503	-0.3187		12.0242	-0.1188
0.01228	-1.241		3.01199	-0.5536		6.02615	-0.2143		9.02504	-0.3185		12.0242	-0.1182
0.01229	-1.242		3.012	-0.5554		6.02617	-0.2156		9.02506	-0.3193		12.0242	-0.1186
0.01231	-1.245		3.01201	-0.554		6.02618	-0.2171		9.02507	-0.3188		12.0242	-0.1186
0.01232	-1.245		3.01203	-0.5557		6.02619	-0.2182		9.02508	-0.3184		12.0243	-0.1193
0.01233	-1.245		3.01204	-0.5515		6.02621	-0.2192		9.0251	-0.319		12.0243	-0.1187
0.01235	-1.244		3.01206	-0.5539		6.02622	-0.2209		9.02511	-0.3186		12.0243	-0.1191
0.01236	-1.247		3.01207	-0.5522		6.02624	-0.2212		9.02513	-0.3192		12.0243	-0.1193
0.01238	-1.249		3.01208	-0.5543		6.02625	-0.2214		9.02514	-0.32		12.0243	-0.1191
0.01239	-1.252		3.0121	-0.5528		6.02626	-0.2218		9.02515	-0.3196		12.0243	-0.1195
0.0124	-1.25		3.01211	-0.5544		6.02628	-0.2234		9.02517	-0.3205		12.0243	-0.1191
0.01242	-1.252		3.01213	-0.553		6.02629	-0.2232		9.02518	-0.3197		12.0244	-0.1195
0.01243	-1.252		3.01214	-0.5548		6.02631	-0.223		9.02519	-0.3202		12.0244	-0.1192
0.01244	-1.255		3.01215	-0.5539		6.02632	-0.2187		9.02521	-0.3195		12.0244	-0.1195
0.01246	-1.256		3.01217	-0.5558		6.02633	-0.2185		9.02522	-0.3209		12.0244	-0.1193
0.01247	-1.255		3.01218	-0.5544		6.02635	-0.2145		9.02524	-0.3206		12.0244	-0.1198
0.01249	-1.255		3.01219	-0.5566		6.02636	-0.2144		9.02525	-0.3213		12.0244	-0.1195
0.0125	-1.257		3.01221	-0.5558		6.02638	-0.2124		9.02526	-0.3207		12.0244	-0.1199
0.01251	-1.251		3.01222	-0.5571		6.02639	-0.211		9.02528	-0.322		12.0244	-0.1201
0.01253	-1.242		3.01224	-0.5571		6.0264	-0.2106		9.02529	-0.3209		12.0245	-0.1203
0.01254	-1.245		3.01225	-0.5577		6.02642	-0.2085		9.02531	-0.3222		12.0245	-0.1198
0.01256	-1.247		3.01226	-0.5574		6.02643	-0.2085		9.02532	-0.3223		12.0245	-0.12
0.01257	-1.248		3.01228	-0.558		6.02644	-0.208		9.02533	-0.3234		12.0245	-0.1196
0.01258	-1.248		3.01229	-0.5574		6.02646	-0.2069		9.02535	-0.3227		12.0245	-0.12
0.0126	-1.249		3.01231	-0.5591		6.02647	-0.2076		9.02536	-0.3241		12.0245	-0.1202
0.01261	-1.251		3.01232	-0.5578		6.02649	-0.2074		9.02538	-0.3233		12.0245	-0.1202
0.01263	-1.252		3.01233	-0.5597		6.0265	-0.2109		9.02539	-0.3244		12.0246	-0.1203
0.01264	-1.254		3.01235	-0.5586		6.02651	-0.2132		9.0254	-0.3237		12.0246	-0.1202
0.01265	-1.257		3.01236	-0.5602		6.02653	-0.2171		9.02542	-0.3246		12.0246	-0.1204
0.01267	-1.258		3.01238	-0.5596		6.02654	-0.2187		9.02543	-0.3243		12.0246	-0.1199
0.01268	-1.254		3.01239	-0.5612		6.02656	-0.2217		9.02544	-0.3252		12.0246	-0.1203
0.01269	-1.256		3.0124	-0.5596		6.02657	-0.2225		9.02546	-0.3244		12.0246	-0.1204
0.01271	-1.256		3.01242	-0.5615		6.02658	-0.2235		9.02547	-0.3257		12.0246	-0.1203
0.01272	-1.257		3.01243	-0.5606		6.0266	-0.2254		9.02549	-0.3249		12.0246	-0.1201
0.01274	-1.254		3.01244	-0.5629		6.02661	-0.2263		9.0255	-0.3264		12.0247	-0.1201
0.01275	-1.242		3.01246	-0.5615		6.02663	-0.2257		9.02551	-0.3258		12.0247	-0.1195
0.01276	-1.243		3.01247	-0.565		6.02664	-0.2273		9.02553	-0.3271		12.0247	-0.1206
0.01278	-1.244		3.01249	-0.5629		6.02665	-0.2261		9.02554	-0.3257		12.0247	-0.1195
0.01279	-1.246		3.0125	-0.5643		6.02667	-0.2262		9.02556	-0.3275		12.0247	-0.1206
0.01281	-1.247		3.01251	-0.5633		6.02668	-0.2269		9.02557	-0.3264		12.0247	-0.1195
0.01282	-1.247		3.01253	-0.5654		6.02669	-0.2262		9.02558	-0.3287		12.0247	-0.1208
0.01283	-1.249		3.01254	-0.564		6.02671	-0.2217		9.0256	-0.3274		12.0248	-0.1207
0.01285	-1.248		3.01256	-0.5665		6.02672	-0.2211		9.02561	-0.3292		12.0248	-0.1209
0.01286	-1.249		3.01257	-0.5645		6.02674	-0.2195		9.02563	-0.328		12.0248	-0.1212
0.01288	-1.251		3.01258	-0.567		6.02675	-0.2181		9.02564	-0.3294		12.0248	-0.1209
0.01289	-1.254		3.0126	-0.5658		6.02676	-0.2168		9.02565	-0.3285		12.0248	-0.1209
0.0129	-1.259		3.01261	-0.5694		6.02678	-0.2149		9.02567	-0.3293		12.0248	-0.1206
0.01292	-1.259		3.01263	-0.5678		6.02679	-0.2152		9.02568	-0.3288		12.0249	-0.1207
0.01293	-1.259		3.01264	-0.5695		6.02681	-0.2131		9.02569	-0.3296		12.0249	-0.1213
0.01294	-1.252		3.01265	-0.5683		6.02682	-0.2133		9.02571	-0.329		12.0249	-0.1211
0.01296	-1.255		3.01267	-0.5705		6.02683	-0.213		9.02572	-0.3307		12.0249	-0.1211
0.01297	-1.254		3.01268	-0.5701		6.02685	-0.2112		9.02574	-0.3292		12.0249	-0.1217
0.01299	-1.238		3.01269	-0.5715		6.02686	-0.2135		9.02575	-0.3311		12.0249	-0.121
0.013	-1.239		3.01271	-0.5705		6.02688	-0.2129		9.02576	-0.3296		12.0249	-0.1211
0.01301	-1.244		3.01272	-0.5724		6.02689	-0.2177		9.02578	-0.3311		12.0249	-0.1208
0.01303	-1.243		3.01274	-0.5712		6.0269	-0.2201		9.02579	-0.3294		12.025	-0.1225
0.01304	-1.244		3.01275	-0.5732		6.02692	-0.2246		9.02581	-0.3324		12.025	-0.1209
0.01306	-1.245		3.01276	-0.5722		6.02693	-0.2254		9.02582	-0.3302		12.025	-0.1226
0.01307	-1.243		3.01278	-0.5741		6.02694	-0.2291		9.02583	-0.3322		12.025	-0.1217
0.01308	-1.245		3.01279	-0.5732		6.02696	-0.2311		9.02585	-0.33		12.025	-0.1225
0.0131	-1.247		3.01281	-0.5755		6.02697	-0.2323		9.02586	-0.3328		12.025	-0.1219
0.01311	-1.25		3.01282	-0.5768		6.02699	-0.2343		9.02588	-0.3307		12.025	-0.1231
0.01313	-1.245		3.01283	-0.5769		6.027	-0.2354		9.02589	-0.3327		12.0251	-0.1221
0.01314	-1.251		3.01285	-0.5773		6.02701	-0.2333		9.0259	-0.3314		12.0251	-0.1231
0.01315	-1.25		3.01286	-0.5777		6.02703	-0.2351		9.02592	-0.3332		12.0251	-0.1222
0.01317	-1.243		3.01288	-0.5782		6.02704	-0.2346		9.02593	-0.3325		12.0251	-0.1231
0.01318	-1.234		3.01289	-0.5782		6.02706	-0.2366		9.02594	-0.3337		12.0251	-0.1228
0.01319	-1.239		3.0129	-0.5782		6.02707	-0.2347		9.02596	-0.3332		12.0251	-0.1232
0.01321	-1.242		3.01292	-0.5794		6.02708	-0.2308		9.02597	-0.3337		12.0251	-0.1228
0.01322	-1.244		3.01293	-0.5791		6.0271	-0.2293		9.02599	-0.3341		12.0252	-0.1235
0.01324	-1.246		3.01294	-0.5801		6.02711	-0.2271		9.026	-0.3346		12.0252	-0.123
0.01325	-1.246		3.01296	-0.5796		6.02713	-0.2254		9.02601	-0.3355		12.0252	-0.1236
0.01326	-1.246		3.01297	-0.5809		6.02714	-0.2246		9.02603	-0.335		12.0252	-0.1229
0.01328	-1.248		3.01299	-0.5814		6.02715	-0.2225		9.02604	-0.3355		12.0252	-0.1238
0.01329	-1.253		3.013	-0.5811		6.02717	-0.2227		9.02606	-0.3356		12.0252	-0.123
0.01331	-1.255		3.01301	-0.5824		6.02718	-0.2196		9.02607	-0.3371		12.0252	-0.1239
0.01332	-1.256		3.01303	-0.5825		6.02719	-0.2205		9.02608	-0.3368		12.0252	-0.1232
0.01333	-1.258		3.01304	-0.5839		6.02721	-0.2189		9.0261	-0.3381		12.0253	-0.1238
0.01335	-1.26		3.01306	-0.5839		6.02722	-0.2196		9.02611	-0.3371		12.0253	-0.1235
0.01336	-1.261		3.01307	-0.5846		6.02724	-0.2231		9.02613	-0.3384		12.0253	-0.1236
0.01338	-1.245		3.01308	-0.5847		6.02725	-0.2258		9.02614	-0.3379		12.0253	-0.1236
0.01339	-1.247		3.0131	-0.5842		6.02726	-0.2285		9.02615	-0.338		12.0253	-0.1237
0.0134	-1.249		3.01311	-0.5854		6.02728	-0.2323		9.02617	-0.3377		12.0253	-0.1232
0.01342	-1.254		3.01313	-0.5854		6.02729	-0.232		9.02618	-0.338		12.0253	-0.1234
0.01343	-1.254		3.01314	-0.5876		6.02731	-0.2359		9.02619	-0.3385		12.0254	-0.1233
0.01344	-1.258		3.01315	-0.5872		6.02732	-0.2359		9.02621	-0.3387		12.0254	-0.1232
0.01346	-1.255		3.01317	-0.588		6.02733	-0.2377		9.02622	-0.3397		12.0254	-0.1235
0.01347	-1.259		3.01318	-0.5874		6.02735	-0.2381		9.02624	-0.3391		12.0254	-0.123
0.01349	-1.261		3.01319	-0.5892		6.02736	-0.2388		9.02625	-0.3398		12.0254	-0.1239
0.0135	-1.263		3.01321	-0.5923		6.02738	-0.2379		9.02626	-0.3395		12.0254	-0.1235
0.01351	-1.256		3.01322	-0.5937		6.02739	-0.2391		9.02628	-0.339		12.0254	-0.1237
0.01353	-1.261		3.01324	-0.5924		6.0274	-0.2391		9.02629	-0.3361		12.0255	-0.1232
0.01354	-1.254		3.01325	-0.5943		6.02742	-0.2399		9.02631	-0.3371		12.0255	-0.124
0.01356	-1.256		3.01326	-0.5933		6.02743	-0.2403		9.02632	-0.3371		12.0255	-0.1234
0.01357	-1.252		3.01328	-0.5951		6.02744	-0.2356		9.02633	-0.3378		12.0255	-0.1239
0.01358	-1.252		3.01329	-0.5938		6.02746	-0.2333		9.02635	-0.3384		12.0255	-0.1232
0.0136	-1.242		3.01331	-0.5964		6.02747	-0.2318		9.02636	-0.3405		12.0255	-0.1238
0.01361	-1.25		3.01332	-0.5947		6.02749	-0.2295		9.02638	-0.3395		12.0255	-0.1231
0.01363	-1.246		3.01333	-0.5965		6.0275	-0.2289		9.02639	-0.3405		12.0256	-0.1235
0.01364	-1.251		3.01335	-0.5955		6.02751	-0.227		9.0264	-0.3402		12.0256	-0.1234
0.01365	-1.248		3.01336	-0.5977		6.02753	-0.2266		9.02642	-0.3414		12.0256	-0.1238
0.01367	-1.253		3.01338	-0.5975		6.02754	-0.2245		9.02643	-0.3415		12.0256	-0.1237
0.01368	-1.25		3.01339	-0.5984		6.02756	-0.2242		9.02644	-0.3427		12.0256	-0.1242
0.01369	-1.252		3.0134	-0.598		6.02757	-0.2236		9.02646	-0.3426		12.0256	-0.1241
0.01371	-1.248		3.01342	-0.5994		6.02758	-0.2236		9.02647	-0.3426		12.0256	-0.1241
0.01372	-1.251		3.01343	-0.5956		6.0276	-0.2283		9.02649	-0.3422		12.0257	-0.1247
0.01374	-1.25		3.01344	-0.5946		6.02761	-0.2297		9.0265	-0.3427		12.0257	-0.1243
0.01375	-1.253		3.01346	-0.5912		6.02763	-0.2331		9.02651	-0.3448		12.0257	-0.1248
0.01376	-1.249		3.01347	-0.5927		6.02764	-0.2347		9.02653	-0.345		12.0257	-0.1242
0.01378	-1.255		3.01349	-0.593		6.02765	-0.2382		9.02654	-0.3449		12.0257	-0.1246
0.01379	-1.254		3.0135	-0.5959		6.02767	-0.2401		9.02656	-0.3462		12.0257	-0.1244
0.01381	-1.258		3.01351	-0.5949		6.02768	-0.2418		9.02657	-0.3457		12.0257	-0.1251
0.01382	-1.258		3.01353	-0.5955		6.02769	-0.2427		9.02658	-0.3468		12.0258	-0.1245
0.01383	-1.256		3.01354	-0.5952		6.02771	-0.2443		9.0266	-0.3455		12.0258	-0.1254
0.01385	-1.256		3.01356	-0.5965		6.02772	-0.244		9.02661	-0.3475		12.0258	-0.1252
0.01386	-1.261		3.01357	-0.5964		6.02774	-0.2457		9.02663	-0.3467		12.0258	-0.1253
0.01388	-1.258		3.01358	-0.5969		6.02775	-0.2451		9.02664	-0.3478		12.0258	-0.1253
0.01389	-1.261		3.0136	-0.598		6.02776	-0.2465		9.02665	-0.3476		12.0258	-0.125
0.0139	-1.255		3.01361	-0.5975		6.02778	-0.2461		9.02667	-0.3484		12.0258	-0.1255
0.01392	-1.242		3.01363	-0.5987		6.02779	-0.2461		9.02668	-0.3484		12.0259	-0.1251
0.01393	-1.243		3.01364	-0.5993		6.02781	-0.2455		9.02669	-0.3488		12.0259	-0.1257
0.01394	-1.245		3.01365	-0.5996		6.02782	-0.2409		9.02671	-0.3481		12.0259	-0.1246
0.01396	-1.246		3.01367	-0.6009		6.02783	-0.2396		9.02672	-0.3494		12.0259	-0.1255
0.01397	-1.246		3.01368	-0.6005		6.02785	-0.2369		9.02674	-0.3484		12.0259	-0.1251
0.01399	-1.24		3.01369	-0.6012		6.02786	-0.2349		9.02675	-0.3516		12.0259	-0.1256
0.014	-1.24		3.01371	-0.6004		6.02788	-0.2345		9.02676	-0.3503		12.0259	-0.1254
0.01401	-1.24		3.01372	-0.6055		6.02789	-0.2318		9.02678	-0.3528		12.0259	-0.1258
0.01403	-1.24		3.01374	-0.6041		6.0279	-0.2324		9.02679	-0.351		12.026	-0.1253
0.01404	-1.24		3.01375	-0.6073		6.02792	-0.2297		9.02681	-0.3532		12.026	-0.1262
0.01406	-1.244		3.01376	-0.605		6.02793	-0.2303		9.02682	-0.3512		12.026	-0.1253
0.01407	-1.243		3.01378	-0.6075		6.02794	-0.2292		9.02683	-0.3538		12.026	-0.1261
0.01408	-1.247		3.01379	-0.6055		6.02796	-0.2297		9.02685	-0.3527		12.026	-0.1255
0.0141	-1.247		3.01381	-0.6092		6.02797	-0.2324		9.02686	-0.3551		12.026	-0.1264
0.01411	-1.247		3.01382	-0.607		6.02799	-0.2353		9.02688	-0.353		12.026	-0.1264
0.01413	-1.232		3.01383	-0.6095		6.028	-0.2374		9.02689	-0.3557		12.0261	-0.1269
0.01414	-1.235		3.01385	-0.6071		6.02801	-0.2403		9.0269	-0.3523		12.0261	-0.1262
0.01415	-1.235		3.01386	-0.61		6.02803	-0.2428		9.02692	-0.3558		12.0261	-0.1271
0.01417	-1.236		3.01388	-0.6076		6.02804	-0.2445		9.02693	-0.3529		12.0261	-0.1262
0.01418	-1.237		3.01389	-0.6101		6.02806	-0.2472		9.02694	-0.3566		12.0261	-0.127
0.01419	-1.238		3.0139	-0.6083		6.02807	-0.2479		9.02696	-0.3535		12.0261	-0.1265
0.01421	-1.237		3.01392	-0.6097		6.02808	-0.2492		9.02697	-0.3575		12.0261	-0.1268
0.01422	-1.24		3.01393	-0.6076		6.0281	-0.2502		9.02699	-0.3547		12.0261	-0.1269
0.01424	-1.24		3.01394	-0.6096		6.02811	-0.251		9.027	-0.3574		12.0262	-0.1269
0.01425	-1.242		3.01396	-0.6086		6.02813	-0.2507		9.02701	-0.3559		12.0262	-0.1265
0.01426	-1.243		3.01397	-0.6111		6.02814	-0.2521		9.02703	-0.3582		12.0262	-0.127
0.01428	-1.243		3.01399	-0.6087		6.02815	-0.2521		9.02704	-0.3563		12.0262	-0.1263
0.01429	-1.241		3.014	-0.61		6.02817	-0.2504		9.02706	-0.3589		12.0262	-0.1271
0.01431	-1.244		3.01401	-0.6089		6.02818	-0.2465		9.02707	-0.3578		12.0262	-0.1269
0.01432	-1.246		3.01403	-0.6104		6.02819	-0.2442		9.02708	-0.3598		12.0262	-0.1271
0.01433	-1.25		3.01404	-0.6096		6.02821	-0.2431		9.0271	-0.3583		12.0263	-0.127
0.01435	-1.243		3.01406	-0.6111		6.02822	-0.2394		9.02711	-0.3606		12.0263	-0.1273
0.01436	-1.229		3.01407	-0.6096		6.02824	-0.2395		9.02713	-0.3594		12.0263	-0.1267
0.01438	-1.23		3.01408	-0.6114		6.02825	-0.2369		9.02714	-0.3605		12.0263	-0.1275
0.01439	-1.233		3.0141	-0.6102		6.02826	-0.237		9.02715	-0.3594		12.0263	-0.1268
0.0144	-1.235		3.01411	-0.6122		6.02828	-0.2343		9.02717	-0.3611		12.0263	-0.1272
0.01442	-1.235		3.01413	-0.6104		6.02829	-0.2351		9.02718	-0.36		12.0264	-0.1273
0.01443	-1.236		3.01414	-0.6123		6.02831	-0.2336		9.02719	-0.3617		12.0264	-0.1271
0.01444	-1.236		3.01415	-0.6103		6.02832	-0.2342		9.02721	-0.3622		12.0264	-0.1274
0.01446	-1.233		3.01417	-0.6129		6.02833	-0.2359		9.02722	-0.3627		12.0264	-0.1273
0.01447	-1.233		3.01418	-0.6105		6.02835	-0.2397		9.02724	-0.3624		12.0264	-0.1274
0.01449	-1.234		3.01419	-0.6135		6.02836	-0.2419		9.02725	-0.3628		12.0264	-0.127
0.0145	-1.236		3.01421	-0.6112		6.02838	-0.2466		9.02726	-0.3628		12.0264	-0.1273
0.01451	-1.236		3.01422	-0.6137		6.02839	-0.2486		9.02728	-0.3635		12.0264	-0.1267
0.01453	-1.236		3.01424	-0.6105		6.0284	-0.2519		9.02729	-0.3631		12.0265	-0.1276
0.01454	-1.234		3.01425	-0.6136		6.02842	-0.2533		9.02731	-0.3638		12.0265	-0.1269
0.01456	-1.238		3.01426	-0.612		6.02843	-0.2546		9.02732	-0.3638		12.0265	-0.1274
0.01457	-1.238		3.01428	-0.6147		6.02844	-0.2549		9.02733	-0.3649		12.0265	-0.1271
0.01458	-1.242		3.01429	-0.6124		6.02846	-0.2562		9.02735	-0.3645		12.0265	-0.127
0.0146	-1.238		3.01431	-0.6151		6.02847	-0.2563		9.02736	-0.366		12.0265	-0.1277
0.01461	-1.238		3.01432	-0.6146		6.02849	-0.2576		9.02738	-0.3647		12.0265	-0.1265
0.01463	-1.238		3.01433	-0.6168		6.0285	-0.2544		9.02739	-0.3664		12.0266	-0.1282
0.01464	-1.236		3.01435	-0.6159		6.02851	-0.251		9.0274	-0.3653		12.0266	-0.1268
0.01465	-1.223		3.01436	-0.6181		6.02853	-0.2488		9.02742	-0.3668		12.0266	-0.1281
0.01467	-1.226		3.01438	-0.6166		6.02854	-0.2477		9.02743	-0.3656		12.0266	-0.1274
0.01468	-1.224		3.01439	-0.6185		6.02856	-0.2453		9.02744	-0.3677		12.0266	-0.1278
0.01469	-1.224		3.0144	-0.6174		6.02857	-0.245		9.02746	-0.3665		12.0266	-0.128
0.01471	-1.224		3.01442	-0.6202		6.02858	-0.2428		9.02747	-0.368		12.0266	-0.1283
0.01472	-1.225		3.01443	-0.6176		6.0286	-0.2426		9.02749	-0.367		12.0267	-0.128
0.01474	-1.225		3.01444	-0.6196		6.02861	-0.2409		9.0275	-0.3687		12.0267	-0.1279
0.01475	-1.227		3.01446	-0.6183		6.02863	-0.2411		9.02751	-0.367		12.0267	-0.1282
0.01476	-1.225		3.01447	-0.6202		6.02864	-0.2402		9.02753	-0.3687		12.0267	-0.1281
0.01478	-1.227		3.01449	-0.6183		6.02865	-0.2426		9.02754	-0.3674		12.0267	-0.1282
0.01479	-1.229		3.0145	-0.6202		6.02867	-0.2458		9.02756	-0.3699		12.0267	-0.1282
0.01481	-1.232		3.01451	-0.6187		6.02868	-0.2482		9.02757	-0.368		12.0267	-0.1282
0.01482	-1.234		3.01453	-0.6209		6.02869	-0.2525		9.02758	-0.3698		12.0267	-0.1281
0.01483	-1.232		3.01454	-0.6182		6.02871	-0.2553		9.0276	-0.3691		12.0268	-0.1282
0.01485	-1.231		3.01456	-0.6216		6.02872	-0.2567		9.02761	-0.3704		12.0268	-0.1281
0.01486	-1.233		3.01457	-0.6193		6.02874	-0.2579		9.02763	-0.3698		12.0268	-0.1283
0.01488	-1.225		3.01458	-0.6222		6.02875	-0.2581		9.02764	-0.3714		12.0268	-0.1279
0.01489	-1.215		3.0146	-0.619		6.02876	-0.2603		9.02765	-0.3703		12.0268	-0.128
0.0149	-1.218		3.01461	-0.6212		6.02878	-0.2607		9.02767	-0.3722		12.0268	-0.1276
0.01492	-1.221		3.01463	-0.62		6.02879	-0.2629		9.02768	-0.3706		12.0268	-0.1283
0.01493	-1.221		3.01464	-0.6227		6.02881	-0.2634		9.02769	-0.3728		12.0269	-0.1282
0.01494	-1.222		3.01465	-0.6201		6.02882	-0.2663		9.02771	-0.3713		12.0269	-0.1283
0.01496	-1.222		3.01467	-0.622		6.02883	-0.2662		9.02772	-0.3733		12.0269	-0.1283
0.01497	-1.224		3.01468	-0.6204		6.02885	-0.2686		9.02774	-0.3725		12.0269	-0.1279
0.01499	-1.225		3.01469	-0.6232		6.02886	-0.2673		9.02775	-0.3739		12.0269	-0.1284
0.015	-1.226		3.01471	-0.6207		6.02888	-0.2664		9.02776	-0.3731		12.0269	-0.1278
0.01501	-1.226		3.01472	-0.6241		6.02889	-0.2619		9.02778	-0.3735		12.0269	-0.1283
0.01503	-1.221		3.01474	-0.6222		6.0289	-0.259		9.02779	-0.3739		12.027	-0.128
0.01504	-1.21		3.01475	-0.6236		6.02892	-0.2576		9.02781	-0.375		12.027	-0.1287
0.01506	-1.211		3.01476	-0.6226		6.02893	-0.2552		9.02782	-0.3755		12.027	-0.1281
0.01507	-1.213		3.01478	-0.6252		6.02894	-0.2535		9.02783	-0.3769		12.027	-0.1285
0.01508	-1.213		3.01479	-0.6235		6.02896	-0.2531		9.02785	-0.3758		12.027	-0.1279
0.0151	-1.212		3.01481	-0.6256		6.02897	-0.2503		9.02786	-0.3776		12.027	-0.1287
0.01511	-1.214		3.01482	-0.6243		6.02899	-0.2504		9.02788	-0.376		12.027	-0.1278
0.01513	-1.214		3.01483	-0.6262		6.029	-0.2485		9.02789	-0.3783		12.0271	-0.1288
0.01514	-1.215		3.01485	-0.626		6.02901	-0.248		9.0279	-0.3769		12.0271	-0.1279
0.01515	-1.215		3.01486	-0.629		6.02903	-0.2469		9.02792	-0.3794		12.0271	-0.1294
0.01517	-1.216		3.01488	-0.6273		6.02904	-0.2497		9.02793	-0.3775		12.0271	-0.1279
0.01518	-1.219		3.01489	-0.6286		6.02906	-0.253		9.02794	-0.3795		12.0271	-0.1297
0.01519	-1.22		3.0149	-0.6282		6.02907	-0.2567		9.02796	-0.3792		12.0271	-0.1287
0.01521	-1.219		3.01492	-0.6309		6.02908	-0.2595		9.02797	-0.3804		12.0271	-0.1299
0.01522	-1.214		3.01493	-0.6305		6.0291	-0.2629		9.02799	-0.3796		12.0272	-0.1293
0.01524	-1.213		3.01494	-0.6328		6.02911	-0.2639		9.028	-0.38		12.0272	-0.1303
0.01525	-1.212		3.01496	-0.6313		6.02913	-0.2681		9.02801	-0.3798		12.0272	-0.1294
0.01526	-1.216		3.01497	-0.6317		6.02914	-0.2688		9.02803	-0.3804		12.0272	-0.1305
0.01528	-1.214		3.01499	-0.6301		6.02915	-0.2697		9.02804	-0.3812		12.0272	-0.1297
0.01529	-1.208		3.015	-0.6333		6.02917	-0.272		9.02806	-0.3814		12.0272	-0.1307
0.01531	-1.2		3.01501	-0.6348		6.02918	-0.272		9.02807	-0.3814		12.0272	-0.1291
0.01532	-1.205		3.01503	-0.637		6.02919	-0.2728		9.02808	-0.3821		12.0273	-0.1312
0.01533	-1.205		3.01504	-0.6342		6.02921	-0.2733		9.0281	-0.3835		12.0273	-0.129
0.01535	-1.208		3.01506	-0.6368		6.02922	-0.2722		9.02811	-0.3831		12.0273	-0.1311
0.01536	-1.207		3.01507	-0.6369		6.02924	-0.2679		9.02813	-0.3844		12.0273	-0.1296
0.01538	-1.207		3.01508	-0.6393		6.02925	-0.2648		9.02814	-0.3829		12.0273	-0.1309
0.01539	-1.206		3.0151	-0.6382		6.02926	-0.2644		9.02815	-0.3837		12.0273	-0.1299
0.0154	-1.21		3.01511	-0.6405		6.02928	-0.2597		9.02817	-0.3827		12.0273	-0.1309
0.01542	-1.208		3.01513	-0.6384		6.02929	-0.2595		9.02818	-0.3847		12.0274	-0.1298
0.01543	-1.211		3.01514	-0.6407		6.02931	-0.2568		9.02819	-0.3834		12.0274	-0.1307
0.01544	-1.211		3.01515	-0.6395		6.02932	-0.2561		9.02821	-0.3848		12.0274	-0.1303
0.01546	-1.216		3.01517	-0.6412		6.02933	-0.2546		9.02822	-0.3835		12.0274	-0.1303
0.01547	-1.215		3.01518	-0.6401		6.02935	-0.2538		9.02824	-0.3852		12.0274	-0.1301
0.01549	-1.216		3.01519	-0.643		6.02936	-0.2513		9.02825	-0.3847		12.0274	-0.1307
0.0155	-1.205		3.01521	-0.6412		6.02938	-0.2521		9.02826	-0.3861		12.0274	-0.1303
0.01551	-1.202		3.01522	-0.6452		6.02939	-0.2509		9.02828	-0.3858		12.0274	-0.1315
0.01553	-1.204		3.01524	-0.6429		6.0294	-0.2578		9.02829	-0.3866		12.0275	-0.1303
0.01554	-1.208		3.01525	-0.6466		6.02942	-0.2586		9.02831	-0.3863		12.0275	-0.1317
0.01556	-1.208		3.01526	-0.6447		6.02943	-0.2643		9.02832	-0.388		12.0275	-0.131
0.01557	-1.21		3.01528	-0.6482		6.02944	-0.2658		9.02833	-0.387		12.0275	-0.1319
0.01558	-1.208		3.01529	-0.6455		6.02946	-0.2692		9.02835	-0.3882		12.0275	-0.1309
0.0156	-1.196		3.01531	-0.649		6.02947	-0.2703		9.02836	-0.3876		12.0275	-0.1315
0.01561	-1.198		3.01532	-0.6461		6.02949	-0.2724		9.02838	-0.3884		12.0275	-0.1307
0.01563	-1.202		3.01533	-0.6503		6.0295	-0.2735		9.02839	-0.3884		12.0276	-0.1316
0.01564	-1.201		3.01535	-0.6464		6.02951	-0.2754		9.0284	-0.389		12.0276	-0.1315
0.01565	-1.204		3.01536	-0.6502		6.02953	-0.275		9.02842	-0.3892		12.0276	-0.1315
0.01567	-1.203		3.01538	-0.6472		6.02954	-0.2721		9.02843	-0.3904		12.0276	-0.1317
0.01568	-1.204		3.01539	-0.6514		6.02956	-0.268		9.02844	-0.3899		12.0276	-0.1317
0.01569	-1.203		3.0154	-0.6479		6.02957	-0.2667		9.02846	-0.392		12.0276	-0.1315
0.01571	-1.206		3.01542	-0.651		6.02958	-0.2635		9.02847	-0.3913		12.0276	-0.1315
0.01572	-1.203		3.01543	-0.6484		6.0296	-0.2619		9.02849	-0.3917		12.0276	-0.1314
0.01574	-1.206		3.01544	-0.6509		6.02961	-0.2601		9.0285	-0.3918		12.0277	-0.1319
0.01575	-1.205		3.01546	-0.6491		6.02963	-0.2588		9.02851	-0.3924		12.0277	-0.1315
0.01576	-1.207		3.01547	-0.6509		6.02964	-0.2576		9.02853	-0.3921		12.0277	-0.1319
0.01578	-1.206		3.01549	-0.6492		6.02965	-0.2567		9.02854	-0.3931		12.0277	-0.1317
0.01579	-1.209		3.0155	-0.6504		6.02967	-0.2555		9.02856	-0.3933		12.0277	-0.1314
0.01581	-1.208		3.01551	-0.6495		6.02968	-0.2555		9.02857	-0.394		12.0277	-0.1322
0.01582	-1.21		3.01553	-0.6516		6.02969	-0.2566		9.02858	-0.3935		12.0277	-0.1314
0.01583	-1.21		3.01554	-0.6507		6.02971	-0.2611		9.0286	-0.3939		12.0278	-0.1323
0.01585	-1.21		3.01556	-0.6528		6.02972	-0.263		9.02861	-0.3939		12.0278	-0.1317
0.01586	-1.214		3.01557	-0.6507		6.02974	-0.268		9.02863	-0.3939		12.0278	-0.1321
0.01588	-1.212		3.01558	-0.6528		6.02975	-0.2712		9.02864	-0.3946		12.0278	-0.1317
0.01589	-1.214		3.0156	-0.6519		6.02976	-0.2748		9.02865	-0.3947		12.0278	-0.1323
0.0159	-1.212		3.01561	-0.654		6.02978	-0.275		9.02867	-0.3947		12.0278	-0.1318
0.01592	-1.206		3.01563	-0.6527		6.02979	-0.2763		9.02868	-0.3958		12.0279	-0.1322
0.01593	-1.2		3.01564	-0.6545		6.02981	-0.2762		9.02869	-0.3951		12.0279	-0.1315
0.01594	-1.204		3.01565	-0.6532		6.02982	-0.2775		9.02871	-0.3962		12.0279	-0.132
0.01596	-1.203		3.01567	-0.6558		6.02983	-0.2776		9.02872	-0.3955		12.0279	-0.1317
0.01597	-1.206		3.01568	-0.6538		6.02985	-0.2791		9.02874	-0.3964		12.0279	-0.1319
0.01599	-1.206		3.01569	-0.6565		6.02986	-0.2793		9.02875	-0.3955		12.0279	-0.1316
0.016	-1.208		3.01571	-0.654		6.02988	-0.2809		9.02876	-0.3971		12.0279	-0.1322
0.01601	-1.206		3.01572	-0.6573		6.02989	-0.2811		9.02878	-0.3965		12.0279	-0.1323
0.01603	-1.208		3.01574	-0.6546		6.0299	-0.2828		9.02879	-0.397		12.028	-0.132
0.01604	-1.208		3.01575	-0.6584		6.02992	-0.2771		9.02881	-0.3969		12.028	-0.1329
0.01606	-1.209		3.01576	-0.6558		6.02993	-0.2769		9.02882	-0.3979		12.028	-0.1321
0.01607	-1.208		3.01578	-0.6589		6.02994	-0.272		9.02883	-0.3982		12.028	-0.1329
0.01608	-1.209		3.01579	-0.6569		6.02996	-0.271		9.02885	-0.3996		12.028	-0.1323
0.0161	-1.208		3.01581	-0.6597		6.02997	-0.2682		9.02886	-0.3992		12.028	-0.133
0.01611	-1.209		3.01582	-0.6558		6.02999	-0.2665		9.02888	-0.4009		12.028	-0.1324
0.01613	-1.209		3.01583	-0.6587		6.03	-0.2652		9.02889	-0.3997		12.0281	-0.1331
0.01614	-1.212		3.01585	-0.657		6.03001	-0.2635		9.0289	-0.3981		12.0281	-0.1326
0.01615	-1.211		3.01586	-0.6592		6.03003	-0.2623		9.02892	-0.3951		12.0281	-0.1326
0.01617	-1.213		3.01588	-0.6572		6.03004	-0.2617		9.02893	-0.3971		12.0281	-0.1324
0.01618	-1.212		3.01589	-0.6589		6.03006	-0.2603		9.02894	-0.3972		12.0281	-0.1323
0.01619	-1.214		3.0159	-0.6582		6.03007	-0.261		9.02896	-0.398		12.0281	-0.1327
0.01621	-1.212		3.01592	-0.6513		6.03008	-0.2653		9.02897	-0.3996		12.0281	-0.132
0.01622	-1.211		3.01593	-0.6455		6.0301	-0.2689		9.02899	-0.4		12.0282	-0.1323
0.01624	-1.211		3.01594	-0.6442		6.03011	-0.2729		9.029	-0.4003		12.0282	-0.1305
0.01625	-1.215		3.01596	-0.6418		6.03013	-0.2757		9.02901	-0.4026		12.0282	-0.1323
0.01626	-1.215		3.01597	-0.6445		6.03014	-0.2794		9.02903	-0.4012		12.0282	-0.1317
0.01628	-1.215		3.01599	-0.6444		6.03015	-0.2813		9.02904	-0.4036		12.0282	-0.1331
0.01629	-1.216		3.016	-0.652		6.03017	-0.2834		9.02906	-0.4027		12.0282	-0.1319
0.01631	-1.214		3.01601	-0.6526		6.03018	-0.2853		9.02907	-0.4039		12.0282	-0.133
0.01632	-1.204		3.01603	-0.6539		6.03019	-0.2855		9.02908	-0.403		12.0282	-0.1326
0.01633	-1.203		3.01604	-0.6526		6.03021	-0.2863		9.0291	-0.4045		12.0283	-0.1331
0.01635	-1.205		3.01606	-0.654		6.03022	-0.2873		9.02911	-0.4043		12.0283	-0.133
0.01636	-1.205		3.01607	-0.654		6.03024	-0.2886		9.02913	-0.4065		12.0283	-0.1335
0.01638	-1.207		3.01608	-0.6543		6.03025	-0.2885		9.02914	-0.4049		12.0283	-0.1329
0.01639	-1.207		3.0161	-0.6539		6.03026	-0.2842		9.02915	-0.4058		12.0283	-0.1336
0.0164	-1.208		3.01611	-0.6544		6.03028	-0.2815		9.02917	-0.4054		12.0283	-0.1325
0.01642	-1.207		3.01613	-0.6544		6.03029	-0.2771		9.02918	-0.4063		12.0283	-0.1337
0.01643	-1.21		3.01614	-0.6538		6.03031	-0.2767		9.02919	-0.4061		12.0284	-0.1332
0.01644	-1.209		3.01615	-0.6544		6.03032	-0.2728		9.02921	-0.4074		12.0284	-0.1336
0.01646	-1.213		3.01617	-0.6543		6.03033	-0.2716		9.02922	-0.4066		12.0284	-0.1329
0.01647	-1.213		3.01618	-0.6551		6.03035	-0.2697		9.02924	-0.4086		12.0284	-0.1336
0.01649	-1.214		3.01619	-0.6554		6.03036	-0.2685		9.02925	-0.4078		12.0284	-0.1331
0.0165	-1.214		3.01621	-0.6559		6.03038	-0.2666		9.02926	-0.4096		12.0284	-0.1334
0.01651	-1.214		3.01622	-0.6564		6.03039	-0.2661		9.02928	-0.4086		12.0284	-0.1328
0.01653	-1.209		3.01624	-0.6579		6.0304	-0.2622		9.02929	-0.4103		12.0285	-0.1339
0.01654	-1.2		3.01625	-0.6581		6.03042	-0.2663		9.02931	-0.4093		12.0285	-0.1334
0.01656	-1.201		3.01626	-0.6591		6.03043	-0.2645		9.02932	-0.4109		12.0285	-0.1338
0.01657	-1.203		3.01628	-0.6591		6.03044	-0.2708		9.02933	-0.4096		12.0285	-0.1338
0.01658	-1.203		3.01629	-0.6598		6.03046	-0.2722		9.02935	-0.4101		12.0285	-0.1339
0.0166	-1.204		3.01631	-0.6603		6.03047	-0.2785		9.02936	-0.4097		12.0285	-0.1347
0.01661	-1.204		3.01632	-0.6612		6.03049	-0.2794		9.02938	-0.4108		12.0285	-0.1335
0.01663	-1.205		3.01633	-0.6612		6.0305	-0.283		9.02939	-0.4107		12.0286	-0.1346
0.01664	-1.205		3.01635	-0.6607		6.03051	-0.2817		9.0294	-0.4118		12.0286	-0.1342
0.01665	-1.205		3.01636	-0.6582		6.03053	-0.2872		9.02942	-0.411		12.0286	-0.1344
0.01667	-1.205		3.01638	-0.6598		6.03054	-0.2835		9.02943	-0.4116		12.0286	-0.1345
0.01668	-1.207		3.01639	-0.6611		6.03056	-0.286		9.02944	-0.4114		12.0286	-0.1344
0.01669	-1.205		3.0164	-0.6618		6.03057	-0.2861		9.02946	-0.4124		12.0286	-0.1346
0.01671	-1.207		3.01642	-0.6621		6.03058	-0.2864		9.02947	-0.4123		12.0286	-0.1343
0.01672	-1.206		3.01643	-0.6621		6.0306	-0.2862		9.02949	-0.4132		12.0287	-0.1341
0.01674	-1.206		3.01644	-0.6631		6.03061	-0.2893		9.0295	-0.4124		12.0287	-0.1343
0.01675	-1.205		3.01646	-0.6634		6.03063	-0.2869		9.02951	-0.4146		12.0287	-0.1343
0.01676	-1.208		3.01647	-0.6639		6.03064	-0.2879		9.02953	-0.4131		12.0287	-0.1347
0.01678	-1.206		3.01649	-0.6638		6.03065	-0.2874		9.02954	-0.415		12.0287	-0.1346
0.01679	-1.208		3.0165	-0.6647		6.03067	-0.2893		9.02956	-0.4138		12.0287	-0.1347
0.01681	-1.206		3.01651	-0.6647		6.03068	-0.2885		9.02957	-0.4166		12.0287	-0.1345
0.01682	-1.208		3.01653	-0.6655		6.03069	-0.29		9.02958	-0.4151		12.0288	-0.1352
0.01683	-1.205		3.01654	-0.6653		6.03071	-0.2896		9.0296	-0.4163		12.0288	-0.1351
0.01685	-1.207		3.01656	-0.6656		6.03072	-0.2901		9.02961	-0.4156		12.0288	-0.1351
0.01686	-1.205		3.01657	-0.6659		6.03074	-0.2906		9.02963	-0.4174		12.0288	-0.1357
0.01688	-1.209		3.01658	-0.666		6.03075	-0.2916		9.02964	-0.4171		12.0288	-0.1353
0.01689	-1.207		3.0166	-0.6663		6.03076	-0.2914		9.02965	-0.4177		12.0288	-0.1357
0.0169	-1.209		3.01661	-0.6673		6.03078	-0.2916		9.02967	-0.4176		12.0288	-0.1355
0.01692	-1.207		3.01663	-0.6674		6.03079	-0.2919		9.02968	-0.4187		12.0289	-0.1353
0.01693	-1.21		3.01664	-0.6684		6.03081	-0.2924		9.02969	-0.4187		12.0289	-0.1354
0.01694	-1.206		3.01665	-0.6679		6.03082	-0.2934		9.02971	-0.4177		12.0289	-0.1355
0.01696	-1.193		3.01667	-0.6689		6.03083	-0.2938		9.02972	-0.4195		12.0289	-0.1356
0.01697	-1.191		3.01668	-0.6692		6.03085	-0.2942		9.02974	-0.4182		12.0289	-0.135
0.01699	-1.195		3.01669	-0.6698		6.03086	-0.2941		9.02975	-0.4207		12.0289	-0.1362
0.017	-1.195		3.01671	-0.6697		6.03088	-0.2951		9.02976	-0.4191		12.0289	-0.1354
0.01701	-1.197		3.01672	-0.6699		6.03089	-0.2951		9.02978	-0.4202		12.0289	-0.136
0.01703	-1.194		3.01674	-0.6702		6.0309	-0.2967		9.02979	-0.4196		12.029	-0.1356
0.01704	-1.192		3.01675	-0.6713		6.03092	-0.296		9.02981	-0.4221		12.029	-0.1367
0.01706	-1.19		3.01676	-0.6719		6.03093	-0.2973		9.02982	-0.4206		12.029	-0.1355
0.01707	-1.195		3.01678	-0.672		6.03094	-0.296		9.02983	-0.4219		12.029	-0.1367
0.01708	-1.193		3.01679	-0.673		6.03096	-0.298		9.02985	-0.4211		12.029	-0.136
0.0171	-1.192		3.01681	-0.6728		6.03097	-0.2972		9.02986	-0.4223		12.029	-0.1362
0.01711	-1.191		3.01682	-0.6746		6.03099	-0.2987		9.02988	-0.4219		12.029	-0.136
0.01713	-1.194		3.01683	-0.6764		6.031	-0.2976		9.02989	-0.4224		12.0291	-0.1359
0.01714	-1.194		3.01685	-0.6775		6.03101	-0.2983		9.0299	-0.4227		12.0291	-0.1364
0.01715	-1.196		3.01686	-0.6768		6.03103	-0.2976		9.02992	-0.4232		12.0291	-0.136
0.01717	-1.197		3.01688	-0.6782		6.03104	-0.2993		9.02993	-0.4236		12.0291	-0.1363
0.01718	-1.196		3.01689	-0.6775		6.03106	-0.2986		9.02994	-0.4225		12.0291	-0.1355
0.01719	-1.198		3.0169	-0.6785		6.03107	-0.2988		9.02996	-0.4247		12.0291	-0.1366
0.01721	-1.199		3.01692	-0.6781		6.03108	-0.2984		9.02997	-0.4233		12.0291	-0.1359
0.01722	-1.199		3.01693	-0.6787		6.0311	-0.2994		9.02999	-0.4253		12.0291	-0.1367
0.01724	-1.197		3.01694	-0.6785		6.03111	-0.2993		9.03	-0.423		12.0292	-0.136
0.01725	-1.2		3.01696	-0.679		6.03113	-0.3007		9.03001	-0.4261		12.0292	-0.1369
0.01726	-1.192		3.01697	-0.6787		6.03114	-0.3011		9.03003	-0.425		12.0292	-0.1359
0.01728	-1.183		3.01699	-0.6807		6.03115	-0.3008		9.03004	-0.4268		12.0292	-0.1369
0.01729	-1.184		3.017	-0.6797		6.03117	-0.3001		9.03006	-0.4254		12.0292	-0.1365
0.01731	-1.189		3.01701	-0.6809		6.03118	-0.3014		9.03007	-0.4266		12.0292	-0.1365
0.01732	-1.187		3.01703	-0.6803		6.03119	-0.3017		9.03008	-0.4264		12.0292	-0.1358
0.01733	-1.189		3.01704	-0.682		6.03121	-0.302		9.0301	-0.4271		12.0293	-0.1366
0.01735	-1.186		3.01706	-0.6812		6.03122	-0.3015		9.03011	-0.4271		12.0293	-0.1362
0.01736	-1.191		3.01707	-0.6826		6.03124	-0.3023		9.03013	-0.4272		12.0293	-0.1364
0.01738	-1.189		3.01708	-0.6816		6.03125	-0.3025		9.03014	-0.4284		12.0293	-0.1365
0.01739	-1.193		3.0171	-0.6827		6.03126	-0.3029		9.03015	-0.4279		12.0293	-0.1363
0.0174	-1.191		3.01711	-0.6817		6.03128	-0.3039		9.03017	-0.4301		12.0293	-0.1363
0.01742	-1.193		3.01713	-0.6832		6.03129	-0.3035		9.03018	-0.4281		12.0294	-0.1367
0.01743	-1.192		3.01714	-0.6822		6.03131	-0.3037		9.03019	-0.4308		12.0294	-0.1367
0.01744	-1.196		3.01715	-0.6843		6.03132	-0.3028		9.03021	-0.43		12.0294	-0.1374
0.01746	-1.193		3.01717	-0.6845		6.03133	-0.3037		9.03022	-0.4322		12.0294	-0.1365
0.01747	-1.19		3.01718	-0.6871		6.03135	-0.3032		9.03024	-0.4301		12.0294	-0.1375
0.01749	-1.191		3.01719	-0.6855		6.03136	-0.3039		9.03025	-0.4323		12.0294	-0.1363
0.0175	-1.194		3.01721	-0.6877		6.03138	-0.3028		9.03026	-0.4309		12.0294	-0.1377
0.01751	-1.194		3.01722	-0.6859		6.03139	-0.3036		9.03028	-0.4325		12.0294	-0.1362
0.01753	-1.196		3.01724	-0.6877		6.0314	-0.303		9.03029	-0.431		12.0295	-0.1374
0.01754	-1.195		3.01725	-0.6871		6.03142	-0.304		9.03031	-0.4332		12.0295	-0.1359
0.01756	-1.197		3.01726	-0.6877		6.03143	-0.3038		9.03032	-0.4317		12.0295	-0.1367
0.01757	-1.19		3.01728	-0.6869		6.03144	-0.3042		9.03033	-0.4338		12.0295	-0.1362
0.01758	-1.181		3.01729	-0.6888		6.03146	-0.3036		9.03035	-0.4324		12.0295	-0.1371
0.0176	-1.185		3.01731	-0.6877		6.03147	-0.3038		9.03036	-0.4344		12.0295	-0.1361
0.01761	-1.186		3.01732	-0.6893		6.03149	-0.3038		9.03038	-0.4337		12.0295	-0.1372
0.01763	-1.186		3.01733	-0.688		6.0315	-0.3049		9.03039	-0.435		12.0296	-0.1364
0.01764	-1.187		3.01735	-0.6901		6.03151	-0.305		9.0304	-0.4346		12.0296	-0.1378
0.01765	-1.188		3.01736	-0.69		6.03153	-0.3047		9.03042	-0.4358		12.0296	-0.1366
0.01767	-1.188		3.01738	-0.6915		6.03154	-0.3038		9.03043	-0.4356		12.0296	-0.1379
0.01768	-1.189		3.01739	-0.69		6.03156	-0.3043		9.03044	-0.4366		12.0296	-0.1369
0.01769	-1.191		3.0174	-0.6922		6.03157	-0.3053		9.03046	-0.4363		12.0296	-0.1378
0.01771	-1.192		3.01742	-0.6906		6.03158	-0.3056		9.03047	-0.4374		12.0296	-0.1363
0.01772	-1.19		3.01743	-0.6935		6.0316	-0.3055		9.03049	-0.4376		12.0297	-0.1376
0.01774	-1.19		3.01744	-0.6931		6.03161	-0.3051		9.0305	-0.437		12.0297	-0.1365
0.01775	-1.191		3.01746	-0.694		6.03163	-0.3052		9.03051	-0.4363		12.0297	-0.1375
0.01776	-1.188		3.01747	-0.6932		6.03164	-0.3051		9.03053	-0.4377		12.0297	-0.1366
0.01778	-1.191		3.01749	-0.6941		6.03165	-0.306		9.03054	-0.4378		12.0297	-0.1369
0.01779	-1.189		3.0175	-0.6938		6.03167	-0.305		9.03056	-0.4396		12.0297	-0.1369
0.01781	-1.191		3.01751	-0.6959		6.03168	-0.3051		9.03057	-0.439		12.0297	-0.1368
0.01782	-1.192		3.01753	-0.6949		6.03169	-0.3045		9.03058	-0.4405		12.0297	-0.1372
0.01783	-1.191		3.01754	-0.6962		6.03171	-0.3047		9.0306	-0.4386		12.0298	-0.1371
0.01785	-1.177		3.01756	-0.6957		6.03172	-0.3048		9.03061	-0.4406		12.0298	-0.1378
0.01786	-1.177		3.01757	-0.6968		6.03174	-0.3043		9.03063	-0.4398		12.0298	-0.1369
0.01788	-1.179		3.01758	-0.6969		6.03175	-0.3044		9.03064	-0.4417		12.0298	-0.1375
0.01789	-1.181		3.0176	-0.6978		6.03176	-0.3038		9.03065	-0.4402		12.0298	-0.137
0.0179	-1.182		3.01761	-0.6976		6.03178	-0.3036		9.03067	-0.4419		12.0298	-0.1381
0.01792	-1.183		3.01763	-0.6976		6.03179	-0.3038		9.03068	-0.4415		12.0298	-0.1373
0.01793	-1.184		3.01764	-0.6971		6.03181	-0.3045		9.03069	-0.4428		12.0299	-0.138
0.01794	-1.184		3.01765	-0.6976		6.03182	-0.3036		9.03071	-0.4425		12.0299	-0.1374
0.01796	-1.185		3.01767	-0.6977		6.03183	-0.3036		9.03072	-0.4432		12.0299	-0.1378
0.01797	-1.188		3.01768	-0.6981		6.03185	-0.3034		9.03074	-0.4419		12.0299	-0.1382
0.01799	-1.189		3.01769	-0.6963		6.03186	-0.3041		9.03075	-0.4382		12.0299	-0.1387
0.018	-1.186		3.01771	-0.6985		6.03188	-0.304		9.03076	-0.4386		12.0299	-0.1389
0.01801	-1.188		3.01772	-0.6991		6.03189	-0.3046		9.03078	-0.4399		12.0299	-0.139
0.01803	-1.189		3.01774	-0.6987		6.0319	-0.3041		9.03079	-0.4394		12.03	-0.1387
0.01804	-1.186		3.01775	-0.699		6.03192	-0.3045		9.03081	-0.4411		12.03	-0.1396
0.01806	-1.176		3.01776	-0.6991		6.03193	-0.3038		9.03082	-0.441		12.03	-0.1395
0.01807	-1.172		3.01778	-0.7004		6.03194	-0.3049		9.03083	-0.4416		12.03	-0.1395
0.01808	-1.174		3.01779	-0.7023		6.03196	-0.3046		9.03085	-0.442		12.03	-0.1396
0.0181	-1.176		3.01781	-0.7025		6.03197	-0.3056		9.03086	-0.4422		12.03	-0.1394
0.01811	-1.177		3.01782	-0.7031		6.03199	-0.3043		9.03088	-0.4429		12.03	-0.1386
0.01813	-1.179		3.01783	-0.7028		6.032	-0.3054		9.03089	-0.443		12.0301	-0.1391
0.01814	-1.178		3.01785	-0.7037		6.03201	-0.3049		9.0309	-0.4437		12.0301	-0.1388
0.01815	-1.179		3.01786	-0.7035		6.03203	-0.3056		9.03092	-0.444		12.0301	-0.1394
0.01817	-1.179		3.01788	-0.7041		6.03204	-0.3052		9.03093	-0.4451		12.0301	-0.1391
0.01818	-1.18		3.01789	-0.7038		6.03206	-0.3055		9.03094	-0.445		12.0301	-0.1394
0.01819	-1.182		3.0179	-0.7046		6.03207	-0.3053		9.03096	-0.4464		12.0301	-0.1398
0.01821	-1.182		3.01792	-0.7051		6.03208	-0.305		9.03097	-0.4454		12.0301	-0.1399
0.01822	-1.184		3.01793	-0.7058		6.0321	-0.3058		9.03099	-0.4473		12.0302	-0.1402
0.01824	-1.183		3.01794	-0.7059		6.03211	-0.3058		9.031	-0.4467		12.0302	-0.1402
0.01825	-1.185		3.01796	-0.707		6.03213	-0.3062		9.03101	-0.4482		12.0302	-0.1395
0.01826	-1.182		3.01797	-0.7069		6.03214	-0.3054		9.03103	-0.4498		12.0302	-0.1399
0.01828	-1.172		3.01799	-0.708		6.03215	-0.3061		9.03104	-0.4505		12.0302	-0.1398
0.01829	-1.174		3.018	-0.7066		6.03217	-0.3061		9.03106	-0.4507		12.0302	-0.1402
0.01831	-1.175		3.01801	-0.7081		6.03218	-0.3071		9.03107	-0.4513		12.0302	-0.1401
0.01832	-1.177		3.01803	-0.7095		6.03219	-0.3066		9.03108	-0.4515		12.0303	-0.1411
0.01833	-1.178		3.01804	-0.7118		6.03221	-0.3067		9.0311	-0.4521		12.0303	-0.1403
0.01835	-1.179		3.01806	-0.71		6.03222	-0.3065		9.03111	-0.4524		12.0303	-0.1409
0.01836	-1.179		3.01807	-0.7124		6.03224	-0.3069		9.03113	-0.4522		12.0303	-0.1406
0.01838	-1.18		3.01808	-0.7103		6.03225	-0.3068		9.03114	-0.453		12.0303	-0.1413
0.01839	-1.182		3.0181	-0.7131		6.03226	-0.3078		9.03115	-0.4534		12.0303	-0.1412
0.0184	-1.185		3.01811	-0.7119		6.03228	-0.3071		9.03117	-0.454		12.0303	-0.141
0.01842	-1.185		3.01813	-0.7127		6.03229	-0.3087		9.03118	-0.4539		12.0304	-0.1407
0.01843	-1.187		3.01814	-0.7115		6.03231	-0.3068		9.03119	-0.4551		12.0304	-0.1411
0.01844	-1.189		3.01815	-0.7126		6.03232	-0.3088		9.03121	-0.4545		12.0304	-0.1405
0.01846	-1.191		3.01817	-0.7121		6.03233	-0.3089		9.03122	-0.4561		12.0304	-0.1415
0.01847	-1.176		3.01818	-0.7139		6.03235	-0.309		9.03124	-0.4556		12.0304	-0.1407
0.01849	-1.176		3.01819	-0.7134		6.03236	-0.3088		9.03125	-0.4566		12.0304	-0.1419
0.0185	-1.178		3.01821	-0.7146		6.03238	-0.3084		9.03126	-0.4561		12.0304	-0.1411
0.01851	-1.179		3.01822	-0.7136		6.03239	-0.3089		9.03128	-0.4573		12.0304	-0.1415
0.01853	-1.18		3.01824	-0.7143		6.0324	-0.3085		9.03129	-0.4571		12.0305	-0.1409
0.01854	-1.182		3.01825	-0.7137		6.03242	-0.3078		9.03131	-0.4579		12.0305	-0.1418
0.01856	-1.183		3.01826	-0.7138		6.03243	-0.3095		9.03132	-0.4581		12.0305	-0.1399
0.01857	-1.185		3.01828	-0.7166		6.03244	-0.308		9.03133	-0.4584		12.0305	-0.1418
0.01858	-1.187		3.01829	-0.7171		6.03246	-0.3078		9.03135	-0.4595		12.0305	-0.1399
0.0186	-1.189		3.01831	-0.7176		6.03247	-0.3088		9.03136	-0.4593		12.0305	-0.1416
0.01861	-1.19		3.01832	-0.7176		6.03249	-0.3076		9.03138	-0.4604		12.0305	-0.1395
0.01863	-1.188		3.01833	-0.718		6.0325	-0.3047		9.03139	-0.4605		12.0306	-0.141
0.01864	-1.189		3.01835	-0.718		6.03251	-0.3064		9.0314	-0.4615		12.0306	-0.1393
0.01865	-1.187		3.01836	-0.7189		6.03253	-0.3023		9.03142	-0.4611		12.0306	-0.1408
0.01867	-1.172		3.01838	-0.7184		6.03254	-0.3044		9.03143	-0.4609		12.0306	-0.1397
0.01868	-1.173		3.01839	-0.7193		6.03256	-0.3009		9.03144	-0.4612		12.0306	-0.1407
0.01869	-1.176		3.0184	-0.7202		6.03257	-0.3018		9.03146	-0.4619		12.0306	-0.1393
0.01871	-1.176		3.01842	-0.7229		6.03258	-0.3015		9.03147	-0.4627		12.0306	-0.1404
0.01872	-1.177		3.01843	-0.722		6.0326	-0.3065		9.03149	-0.4623		12.0306	-0.1403
0.01874	-1.179		3.01844	-0.7225		6.03261	-0.3077		9.0315	-0.4631		12.0307	-0.1407
0.01875	-1.179		3.01846	-0.7227		6.03263	-0.3125		9.03151	-0.463		12.0307	-0.1406
0.01876	-1.177		3.01847	-0.7223		6.03264	-0.3155		9.03153	-0.4632		12.0307	-0.1406
0.01878	-1.178		3.01849	-0.7237		6.03265	-0.3173		9.03154	-0.4635		12.0307	-0.141
0.01879	-1.179		3.0185	-0.7239		6.03267	-0.3204		9.03156	-0.4664		12.0307	-0.138
0.01881	-1.18		3.01851	-0.7228		6.03268	-0.3225		9.03157	-0.4675		12.0307	-0.1391
0.01882	-1.18		3.01853	-0.7235		6.03269	-0.3221		9.03158	-0.4678		12.0307	-0.1406
0.01883	-1.182		3.01854	-0.7235		6.03271	-0.3272		9.0316	-0.468		12.0308	-0.1407
0.01885	-1.178		3.01856	-0.7239		6.03272	-0.3264		9.03161	-0.4687		12.0308	-0.1409
0.01886	-1.179		3.01857	-0.7242		6.03274	-0.3279		9.03163	-0.4688		12.0308	-0.141
0.01888	-1.181		3.01858	-0.7242		6.03275	-0.3236		9.03164	-0.4692		12.0308	-0.1417
0.01889	-1.182		3.0186	-0.7243		6.03276	-0.3222		9.03165	-0.4703		12.0308	-0.1411
0.0189	-1.182		3.01861	-0.7247		6.03278	-0.3146		9.03167	-0.4698		12.0308	-0.1433
0.01892	-1.183		3.01863	-0.7256		6.03279	-0.3188		9.03168	-0.4704		12.0308	-0.1431
0.01893	-1.184		3.01864	-0.7261		6.03281	-0.3104		9.03169	-0.4701		12.0309	-0.1437
0.01894	-1.184		3.01865	-0.7266		6.03282	-0.3142		9.03171	-0.4717		12.0309	-0.1418
0.01896	-1.183		3.01867	-0.726		6.03283	-0.3065		9.03172	-0.4708		12.0309	-0.1442
0.01897	-1.184		3.01868	-0.7256		6.03285	-0.3108		9.03174	-0.4723		12.0309	-0.1411
0.01899	-1.185		3.01869	-0.7262		6.03286	-0.3057		9.03175	-0.4717		12.0309	-0.1434
0.019	-1.187		3.01871	-0.7262		6.03288	-0.3076		9.03176	-0.4731		12.0309	-0.1412
0.01901	-1.187		3.01872	-0.7276		6.03289	-0.3091		9.03178	-0.4713		12.0309	-0.1429
0.01903	-1.189		3.01874	-0.729		6.0329	-0.313		9.03179	-0.4743		12.031	-0.141
0.01904	-1.185		3.01875	-0.7282		6.03292	-0.3153		9.03181	-0.4719		12.031	-0.1423
0.01906	-1.185		3.01876	-0.728		6.03293	-0.3191		9.03182	-0.4749		12.031	-0.1415
0.01907	-1.18		3.01878	-0.7275		6.03294	-0.3207		9.03183	-0.4726		12.031	-0.1431
0.01908	-1.171		3.01879	-0.7252		6.03296	-0.3252		9.03185	-0.4749		12.031	-0.1425
0.0191	-1.17		3.01881	-0.7288		6.03297	-0.3268		9.03186	-0.4714		12.031	-0.1433
0.01911	-1.176		3.01882	-0.729		6.03299	-0.329		9.03188	-0.4738		12.031	-0.143
0.01913	-1.174		3.01883	-0.7286		6.033	-0.331		9.03189	-0.4722		12.0311	-0.143
0.01914	-1.178		3.01885	-0.729		6.03301	-0.3317		9.0319	-0.4759		12.0311	-0.143
0.01915	-1.174		3.01886	-0.7292		6.03303	-0.3334		9.03192	-0.4729		12.0311	-0.1434
0.01917	-1.179		3.01888	-0.7286		6.03304	-0.3336		9.03193	-0.4765		12.0311	-0.1434
0.01918	-1.177		3.01889	-0.7284		6.03306	-0.3335		9.03194	-0.4733		12.0311	-0.1435
0.01919	-1.18		3.0189	-0.7293		6.03307	-0.3349		9.03196	-0.4776		12.0311	-0.1446
0.01921	-1.176		3.01892	-0.7287		6.03308	-0.3359		9.03197	-0.475		12.0311	-0.1445
0.01922	-1.18		3.01893	-0.7293		6.0331	-0.3356		9.03199	-0.4783		12.0312	-0.145
0.01924	-1.178		3.01894	-0.7293		6.03311	-0.3288		9.032	-0.4759		12.0312	-0.1458
0.01925	-1.181		3.01896	-0.7297		6.03313	-0.3295		9.03201	-0.4791		12.0312	-0.1454
0.01926	-1.179		3.01897	-0.7298		6.03314	-0.3212		9.03203	-0.4771		12.0312	-0.146
0.01928	-1.182		3.01899	-0.7288		6.03315	-0.323		9.03204	-0.4796		12.0312	-0.1447
0.01929	-1.18		3.019	-0.7298		6.03317	-0.3174		9.03206	-0.4779		12.0312	-0.1447
0.01931	-1.185		3.01901	-0.73		6.03318	-0.3189		9.03207	-0.4806		12.0312	-0.1445
0.01932	-1.182		3.01903	-0.7304		6.03319	-0.3159		9.03208	-0.4785		12.0312	-0.1459
0.01933	-1.188		3.01904	-0.7306		6.03321	-0.3149		9.0321	-0.481		12.0313	-0.144
0.01935	-1.186		3.01906	-0.7307		6.03322	-0.313		9.03211	-0.4794		12.0313	-0.1455
0.01936	-1.187		3.01907	-0.7353		6.03324	-0.3139		9.03213	-0.4828		12.0313	-0.145
0.01938	-1.186		3.01908	-0.737		6.03325	-0.3127		9.03214	-0.481		12.0313	-0.1462
0.01939	-1.191		3.0191	-0.7367		6.03326	-0.3152		9.03215	-0.483		12.0313	-0.146
0.0194	-1.187		3.01911	-0.7363		6.03328	-0.3181		9.03217	-0.4807		12.0313	-0.1457
0.01942	-1.191		3.01913	-0.7365		6.03329	-0.3222		9.03218	-0.483		12.0313	-0.1453
0.01943	-1.177		3.01914	-0.737		6.03331	-0.3253		9.03219	-0.4814		12.0314	-0.1459
0.01944	-1.176		3.01915	-0.7368		6.03332	-0.3288		9.03221	-0.4829		12.0314	-0.145
0.01946	-1.178		3.01917	-0.7378		6.03333	-0.3305		9.03222	-0.4821		12.0314	-0.1454
0.01947	-1.182		3.01918	-0.7367		6.03335	-0.3366		9.03224	-0.4837		12.0314	-0.145
0.01949	-1.182		3.01919	-0.7375		6.03336	-0.3356		9.03225	-0.4832		12.0314	-0.1448
0.0195	-1.186		3.01921	-0.7369		6.03338	-0.3411		9.03226	-0.4848		12.0314	-0.1452
0.01951	-1.186		3.01922	-0.7379		6.03339	-0.3407		9.03228	-0.4843		12.0314	-0.1453
0.01953	-1.19		3.01924	-0.7377		6.0334	-0.3416		9.03229	-0.4862		12.0315	-0.1459
0.01954	-1.19		3.01925	-0.738		6.03342	-0.3419		9.03231	-0.4844		12.0315	-0.1457
0.01956	-1.193		3.01926	-0.7379		6.03343	-0.3345		9.03232	-0.4868		12.0315	-0.1464
0.01957	-1.186		3.01928	-0.7373		6.03344	-0.3325		9.03233	-0.4851		12.0315	-0.1464
0.01958	-1.189		3.01929	-0.7379		6.03346	-0.3303		9.03235	-0.4882		12.0315	-0.1463
0.0196	-1.192		3.01931	-0.7384		6.03347	-0.3285		9.03236	-0.4861		12.0315	-0.146
0.01961	-1.195		3.01932	-0.7379		6.03349	-0.3262		9.03238	-0.4882		12.0315	-0.1465
0.01963	-1.189		3.01933	-0.7387		6.0335	-0.3255		9.03239	-0.4869		12.0316	-0.1459
0.01964	-1.182		3.01935	-0.7381		6.03351	-0.3232		9.0324	-0.4893		12.0316	-0.1465
0.01965	-1.182		3.01936	-0.7385		6.03353	-0.3231		9.03242	-0.488		12.0316	-0.1459
0.01967	-1.186		3.01938	-0.7399		6.03354	-0.3214		9.03243	-0.4912		12.0316	-0.1458
0.01968	-1.185		3.01939	-0.7408		6.03356	-0.3233		9.03244	-0.489		12.0316	-0.1457
0.01969	-1.188		3.0194	-0.7404		6.03357	-0.3239		9.03246	-0.492		12.0316	-0.1455
0.01971	-1.187		3.01942	-0.7438		6.03358	-0.3275		9.03247	-0.4891		12.0316	-0.1461
0.01972	-1.19		3.01943	-0.7472		6.0336	-0.332		9.03249	-0.4934		12.0317	-0.1462
0.01974	-1.188		3.01944	-0.7455		6.03361	-0.3359		9.0325	-0.4909		12.0317	-0.1459
0.01975	-1.191		3.01946	-0.7476		6.03363	-0.3379		9.03251	-0.4947		12.0317	-0.1459
0.01976	-1.19		3.01947	-0.7468		6.03364	-0.3423		9.03253	-0.4915		12.0317	-0.1462
0.01978	-1.192		3.01949	-0.747		6.03365	-0.3423		9.03254	-0.4941		12.0317	-0.1463
0.01979	-1.192		3.0195	-0.7461		6.03367	-0.3458		9.03256	-0.4915		12.0317	-0.1463
0.01981	-1.195		3.01951	-0.7463		6.03368	-0.3488		9.03257	-0.4944		12.0317	-0.1464
0.01982	-1.193		3.01953	-0.7457		6.03369	-0.3487		9.03258	-0.4925		12.0318	-0.1457
0.01983	-1.196		3.01954	-0.7476		6.03371	-0.3541		9.0326	-0.4954		12.0318	-0.1463
0.01985	-1.194		3.01956	-0.7472		6.03372	-0.3523		9.03261	-0.4926		12.0318	-0.1457
0.01986	-1.197		3.01957	-0.7482		6.03374	-0.3544		9.03263	-0.4955		12.0318	-0.1465
0.01988	-1.196		3.01958	-0.7474		6.03375	-0.3546		9.03264	-0.4943		12.0318	-0.1459
0.01989	-1.201		3.0196	-0.7487		6.03376	-0.3568		9.03265	-0.4966		12.0318	-0.1461
0.0199	-1.198		3.01961	-0.7469		6.03378	-0.3556		9.03267	-0.4961		12.0318	-0.1461
0.01992	-1.195		3.01963	-0.7477		6.03379	-0.3518		9.03268	-0.4972		12.0319	-0.145
0.01993	-1.18		3.01964	-0.7482		6.03381	-0.348		9.03269	-0.4968		12.0319	-0.1463
0.01994	-1.186		3.01965	-0.7483		6.03382	-0.3441		9.03271	-0.4975		12.0319	-0.1463
0.01996	-1.187		3.01967	-0.747		6.03383	-0.341		9.03272	-0.4967		12.0319	-0.1464
0.01997	-1.191		3.01968	-0.7476		6.03385	-0.3395		9.03274	-0.4925		12.0319	-0.1455
0.01999	-1.191		3.01969	-0.7466		6.03386	-0.3363		9.03275	-0.4949		12.0319	-0.1466
0.02	-1.193		3.01971	-0.748		6.03388	-0.3354		9.03276	-0.4956		12.0319	-0.146
0.02001	-1.192		3.01972	-0.7468		6.03389	-0.3342		9.03278	-0.4946		12.0319	-0.1463
0.02003	-1.196		3.01974	-0.7486		6.0339	-0.3316		9.03279	-0.4964		12.032	-0.1464
0.02004	-1.196		3.01975	-0.7473		6.03392	-0.3321		9.03281	-0.4971		12.032	-0.1463
0.02006	-1.199		3.01976	-0.75		6.03393	-0.3313		9.03282	-0.4979		12.032	-0.1468
0.02007	-1.199		3.01978	-0.7487		6.03394	-0.3294		9.03283	-0.4984		12.032	-0.1463
0.02008	-1.202		3.01979	-0.7509		6.03396	-0.3317		9.03285	-0.4989		12.032	-0.1471
0.0201	-1.2		3.01981	-0.7482		6.03397	-0.3351		9.03286	-0.4988		12.032	-0.1467
0.02011	-1.203		3.01982	-0.75		6.03399	-0.3379		9.03288	-0.5004		12.032	-0.1474
0.02013	-1.202		3.01983	-0.7517		6.034	-0.3442		9.03289	-0.5005		12.0321	-0.1468
0.02014	-1.206		3.01985	-0.7565		6.03401	-0.3475		9.0329	-0.5013		12.0321	-0.1478
0.02015	-1.205		3.01986	-0.7536		6.03403	-0.3501		9.03292	-0.5007		12.0321	-0.1467
0.02017	-1.205		3.01988	-0.7559		6.03404	-0.3529		9.03293	-0.5013		12.0321	-0.1478
0.02018	-1.19		3.01989	-0.7523		6.03406	-0.3545		9.03294	-0.5016		12.0321	-0.1474
0.02019	-1.192		3.0199	-0.7554		6.03407	-0.3606		9.03296	-0.502		12.0321	-0.1478
0.02021	-1.193		3.01992	-0.7516		6.03408	-0.3591		9.03297	-0.503		12.0321	-0.1474
0.02022	-1.197		3.01993	-0.756		6.0341	-0.3615		9.03299	-0.5029		12.0321	-0.1484
0.02024	-1.196		3.01994	-0.7514		6.03411	-0.3628		9.033	-0.5039		12.0322	-0.148
0.02025	-1.199		3.01996	-0.7551		6.03413	-0.3582		9.03301	-0.5033		12.0322	-0.1488
0.02026	-1.196		3.01997	-0.751		6.03414	-0.3521		9.03303	-0.5046		12.0322	-0.1472
0.02028	-1.199		3.01999	-0.7549		6.03415	-0.3533		9.03304	-0.5044		12.0322	-0.1478
0.02029	-1.2		3.02	-0.7514		6.03417	-0.3477		9.03306	-0.5063		12.0322	-0.1475
0.02031	-1.204		3.02001	-0.7547		6.03418	-0.3489		9.03307	-0.5054		12.0322	-0.1478
0.02032	-1.204		3.02003	-0.7509		6.03419	-0.3436		9.03308	-0.5077		12.0322	-0.1479
0.02033	-1.208		3.02004	-0.7597		6.03421	-0.3461		9.0331	-0.5068		12.0323	-0.1483
0.02035	-1.207		3.02006	-0.7556		6.03422	-0.3406		9.03311	-0.5085		12.0323	-0.1487
0.02036	-1.211		3.02007	-0.7594		6.03424	-0.3434		9.03313	-0.5071		12.0323	-0.1486
0.02038	-1.208		3.02008	-0.7554		6.03425	-0.3408		9.03314	-0.5092		12.0323	-0.1491
0.02039	-1.209		3.0201	-0.7587		6.03426	-0.3425		9.03315	-0.5087		12.0323	-0.1491
0.0204	-1.204		3.02011	-0.7556		6.03428	-0.3475		9.03317	-0.5101		12.0323	-0.1488
0.02042	-1.208		3.02013	-0.7581		6.03429	-0.3493		9.03318	-0.5101		12.0323	-0.1491
0.02043	-1.198		3.02014	-0.7558		6.03431	-0.3575		9.03319	-0.5108		12.0324	-0.1491
0.02044	-1.195		3.02015	-0.7583		6.03432	-0.3586		9.03321	-0.51		12.0324	-0.1491
0.02046	-1.193		3.02017	-0.7564		6.03433	-0.3625		9.03322	-0.5117		12.0324	-0.1496
0.02047	-1.198		3.02018	-0.7584		6.03435	-0.3638		9.03324	-0.5117		12.0324	-0.1491
0.02049	-1.195		3.02019	-0.7577		6.03436	-0.3642		9.03325	-0.513		12.0324	-0.1503
0.0205	-1.199		3.02021	-0.7601		6.03438	-0.3696		9.03326	-0.5129		12.0324	-0.1503
0.02051	-1.196		3.02022	-0.758		6.03439	-0.3661		9.03328	-0.5136		12.0324	-0.1499
0.02053	-1.209		3.02024	-0.7605		6.0344	-0.37		9.03329	-0.513		12.0325	-0.15
0.02054	-1.209		3.02025	-0.7577		6.03442	-0.3708		9.03331	-0.5149		12.0325	-0.1503
0.02056	-1.215		3.02026	-0.7605		6.03443	-0.3629		9.03332	-0.5141		12.0325	-0.1504
0.02057	-1.212		3.02028	-0.7553		6.03444	-0.3651		9.03333	-0.517		12.0325	-0.1498
0.02058	-1.218		3.02029	-0.7581		6.03446	-0.3587		9.03335	-0.5166		12.0325	-0.1508
0.0206	-1.216		3.02031	-0.7543		6.03447	-0.3596		9.03336	-0.5169		12.0325	-0.1491
0.02061	-1.224		3.02032	-0.7583		6.03449	-0.3548		9.03338	-0.5175		12.0325	-0.1524
0.02063	-1.22		3.02033	-0.7542		6.0345	-0.3555		9.03339	-0.5186		12.0326	-0.15
0.02064	-1.224		3.02035	-0.7583		6.03451	-0.3524		9.0334	-0.5187		12.0326	-0.1521
0.02065	-1.206		3.02036	-0.7539		6.03453	-0.3527		9.03342	-0.5199		12.0326	-0.1503
0.02067	-1.212		3.02038	-0.7589		6.03454	-0.3521		9.03343	-0.5186		12.0326	-0.1521
0.02068	-1.211		3.02039	-0.76		6.03456	-0.3563		9.03344	-0.5204		12.0326	-0.1504
0.02069	-1.218		3.0204	-0.7667		6.03457	-0.3608		9.03346	-0.5199		12.0326	-0.1516
0.02071	-1.215		3.02042	-0.7603		6.03458	-0.3637		9.03347	-0.5217		12.0326	-0.1498
0.02072	-1.22		3.02043	-0.766		6.0346	-0.3682		9.03349	-0.5212		12.0327	-0.1515
0.02074	-1.219		3.02044	-0.7607		6.03461	-0.369		9.0335	-0.5227		12.0327	-0.1498
0.02075	-1.225		3.02046	-0.766		6.03463	-0.3719		9.03351	-0.5214		12.0327	-0.151
0.02076	-1.224		3.02047	-0.7611		6.03464	-0.3693		9.03353	-0.5233		12.0327	-0.1499
0.02078	-1.228		3.02049	-0.7658		6.03465	-0.3653		9.03354	-0.5218		12.0327	-0.1507
0.02079	-1.224		3.0205	-0.7616		6.03467	-0.3641		9.03356	-0.5235		12.0327	-0.1491
0.02081	-1.228		3.02051	-0.7646		6.03468	-0.3615		9.03357	-0.5236		12.0327	-0.1505
0.02082	-1.225		3.02053	-0.7616		6.03469	-0.3605		9.03358	-0.5245		12.0328	-0.1498
0.02083	-1.228		3.02054	-0.7651		6.03471	-0.3565		9.0336	-0.5248		12.0328	-0.1507
0.02085	-1.224		3.02056	-0.7607		6.03472	-0.3617		9.03361	-0.5257		12.0328	-0.1503
0.02086	-1.214		3.02057	-0.7635		6.03474	-0.3651		9.03363	-0.5261		12.0328	-0.1511
0.02088	-1.211		3.02058	-0.7609		6.03475	-0.372		9.03364	-0.5276		12.0328	-0.1504
0.02089	-1.216		3.0206	-0.7652		6.03476	-0.3732		9.03365	-0.5265		12.0328	-0.1514
0.0209	-1.215		3.02061	-0.7626		6.03478	-0.3785		9.03367	-0.5276		12.0328	-0.151
0.02092	-1.219		3.02063	-0.766		6.03479	-0.3797		9.03368	-0.5271		12.0328	-0.1519
0.02093	-1.216		3.02064	-0.762		6.03481	-0.3822		9.03369	-0.529		12.0329	-0.1512
0.02094	-1.218		3.02065	-0.7657		6.03482	-0.3849		9.03371	-0.5294		12.0329	-0.1522
0.02096	-1.218		3.02067	-0.7616		6.03483	-0.3817		9.03372	-0.5306		12.0329	-0.1508
0.02097	-1.214		3.02068	-0.7647		6.03485	-0.3847		9.03374	-0.5306		12.0329	-0.1518
0.02099	-1.214		3.02069	-0.7606		6.03486	-0.3831		9.03375	-0.5302		12.0329	-0.1507
0.021	-1.22		3.02071	-0.7653		6.03488	-0.3761		9.03376	-0.5301		12.0329	-0.1512
0.02101	-1.219		3.02072	-0.7602		6.03489	-0.3738		9.03378	-0.5306		12.0329	-0.1509
0.02103	-1.219		3.02074	-0.7641		6.0349	-0.3715		9.03379	-0.5312		12.033	-0.1514
0.02104	-1.207		3.02075	-0.76		6.03492	-0.3674		9.03381	-0.5315		12.033	-0.152
0.02106	-1.212		3.02076	-0.7644		6.03493	-0.3677		9.03382	-0.5323		12.033	-0.1519
0.02107	-1.212		3.02078	-0.7602		6.03494	-0.3636		9.03383	-0.5326		12.033	-0.1516
0.02108	-1.215		3.02079	-0.7645		6.03496	-0.3634		9.03385	-0.5327		12.033	-0.1523
0.0211	-1.216		3.02081	-0.7589		6.03497	-0.3606		9.03386	-0.5341		12.033	-0.1507
0.02111	-1.218		3.02082	-0.7648		6.03499	-0.3606		9.03388	-0.5338		12.033	-0.1519
0.02113	-1.217		3.02083	-0.7616		6.035	-0.3593		9.03389	-0.5341		12.0331	-0.1509
0.02114	-1.219		3.02085	-0.769		6.03501	-0.3584		9.0339	-0.5346		12.0331	-0.1512
0.02115	-1.22		3.02086	-0.7633		6.03503	-0.3605		9.03392	-0.5351		12.0331	-0.1511
0.02117	-1.222		3.02088	-0.7685		6.03504	-0.3646		9.03393	-0.535		12.0331	-0.1511
0.02118	-1.224		3.02089	-0.7636		6.03506	-0.371		9.03394	-0.5357		12.0331	-0.1514
0.02119	-1.223		3.0209	-0.7704		6.03507	-0.3737		9.03396	-0.5354		12.0331	-0.1507
0.02121	-1.223		3.02092	-0.7655		6.03508	-0.3786		9.03397	-0.5356		12.0331	-0.1516
0.02122	-1.222		3.02093	-0.7692		6.0351	-0.3803		9.03399	-0.5356		12.0331	-0.1507
0.02124	-1.221		3.02094	-0.764		6.03511	-0.3854		9.034	-0.5363		12.0332	-0.1519
0.02125	-1.225		3.02096	-0.769		6.03513	-0.3882		9.03401	-0.5366		12.0332	-0.1519
0.02126	-1.224		3.02097	-0.7644		6.03514	-0.391		9.03403	-0.5379		12.0332	-0.1516
0.02128	-1.223		3.02099	-0.7699		6.03515	-0.3923		9.03404	-0.5369		12.0332	-0.1524
0.02129	-1.21		3.021	-0.7644		6.03517	-0.3905		9.03406	-0.5373		12.0332	-0.153
0.02131	-1.211		3.02101	-0.7695		6.03518	-0.392		9.03407	-0.5381		12.0332	-0.1528
0.02132	-1.213		3.02103	-0.7641		6.03519	-0.3923		9.03408	-0.5373		12.0333	-0.153
0.02133	-1.212		3.02104	-0.7699		6.03521	-0.3932		9.0341	-0.5327		12.0333	-0.1522
0.02135	-1.213		3.02106	-0.7646		6.03522	-0.3923		9.03411	-0.5356		12.0333	-0.1531
0.02136	-1.216		3.02107	-0.7711		6.03524	-0.3931		9.03413	-0.5361		12.0333	-0.1523
0.02138	-1.217		3.02108	-0.7651		6.03525	-0.3937		9.03414	-0.5363		12.0333	-0.1526
0.02139	-1.221		3.0211	-0.7694		6.03526	-0.3859		9.03415	-0.5376		12.0333	-0.1521
0.0214	-1.219		3.02111	-0.7651		6.03528	-0.3862		9.03417	-0.5381		12.0333	-0.1524
0.02142	-1.223		3.02113	-0.7694		6.03529	-0.3814		9.03418	-0.5392		12.0334	-0.1512
0.02143	-1.221		3.02114	-0.7659		6.03531	-0.3797		9.03419	-0.539		12.0334	-0.1526
0.02144	-1.226		3.02115	-0.7697		6.03532	-0.3777		9.03421	-0.5405		12.0334	-0.1514
0.02146	-1.224		3.02117	-0.7658		6.03533	-0.375		9.03422	-0.5396		12.0334	-0.1527
0.02147	-1.225		3.02118	-0.7698		6.03535	-0.3744		9.03424	-0.5417		12.0334	-0.1523
0.02149	-1.212		3.02119	-0.7652		6.03536	-0.3712		9.03425	-0.5408		12.0334	-0.1531
0.0215	-1.208		3.02121	-0.7699		6.03538	-0.3714		9.03426	-0.5439		12.0334	-0.1532
0.02151	-1.209		3.02122	-0.7661		6.03539	-0.3693		9.03428	-0.5424		12.0334	-0.154
0.02153	-1.213		3.02124	-0.7696		6.0354	-0.3684		9.03429	-0.545		12.0335	-0.1535
0.02154	-1.213		3.02125	-0.7662		6.03542	-0.3683		9.03431	-0.5423		12.0335	-0.1538
0.02156	-1.216		3.02126	-0.7703		6.03543	-0.3678		9.03432	-0.5454		12.0335	-0.1538
0.02157	-1.213		3.02128	-0.7671		6.03544	-0.3734		9.03433	-0.5433		12.0335	-0.1529
0.02158	-1.216		3.02129	-0.7711		6.03546	-0.3772		9.03435	-0.5461		12.0335	-0.1535
0.0216	-1.217		3.02131	-0.7629		6.03547	-0.3812		9.03436	-0.5458		12.0335	-0.1532
0.02161	-1.22		3.02132	-0.7642		6.03549	-0.3839		9.03438	-0.5475		12.0335	-0.153
0.02163	-1.22		3.02133	-0.7607		6.0355	-0.3893		9.03439	-0.5471		12.0336	-0.1527
0.02164	-1.224		3.02135	-0.7654		6.03551	-0.3908		9.0344	-0.5482		12.0336	-0.1531
0.02165	-1.225		3.02136	-0.7625		6.03553	-0.3938		9.03442	-0.5478		12.0336	-0.1535
0.02167	-1.223		3.02138	-0.766		6.03554	-0.3965		9.03443	-0.5481		12.0336	-0.1542
0.02168	-1.224		3.02139	-0.7621		6.03556	-0.398		9.03444	-0.5472		12.0336	-0.1541
0.02169	-1.226		3.0214	-0.7666		6.03557	-0.3917		9.03446	-0.5494		12.0336	-0.1547
0.02171	-1.227		3.02142	-0.7618		6.03558	-0.3906		9.03447	-0.5484		12.0336	-0.1546
0.02172	-1.212		3.02143	-0.7663		6.0356	-0.385		9.03449	-0.5514		12.0336	-0.154
0.02174	-1.205		3.02144	-0.762		6.03561	-0.3858		9.0345	-0.5499		12.0337	-0.1544
0.02175	-1.204		3.02146	-0.7667		6.03563	-0.3811		9.03451	-0.5529		12.0337	-0.1544
0.02176	-1.205		3.02147	-0.7622		6.03564	-0.3811		9.03453	-0.5517		12.0337	-0.1547
0.02178	-1.206		3.02149	-0.7668		6.03565	-0.3784		9.03454	-0.5533		12.0337	-0.154
0.02179	-1.206		3.0215	-0.7634		6.03567	-0.378		9.03456	-0.5532		12.0337	-0.1534
0.02181	-1.207		3.02151	-0.767		6.03568	-0.376		9.03457	-0.5533		12.0337	-0.1536
0.02182	-1.208		3.02153	-0.7631		6.03569	-0.3732		9.03458	-0.5554		12.0337	-0.153
0.02183	-1.211		3.02154	-0.7677		6.03571	-0.3658		9.0346	-0.5549		12.0338	-0.1529
0.02185	-1.212		3.02156	-0.7624		6.03572	-0.3631		9.03461	-0.5562		12.0338	-0.1535
0.02186	-1.214		3.02157	-0.7546		6.03574	-0.3791		9.03463	-0.5558		12.0338	-0.1527
0.02188	-1.215		3.02158	-0.7507		6.03575	-0.3847		9.03464	-0.5567		12.0338	-0.1543
0.02189	-1.216		3.0216	-0.7568		6.03576	-0.3854		9.03465	-0.5565		12.0338	-0.1534
0.0219	-1.216		3.02161	-0.7527		6.03578	-0.3851		9.03467	-0.5589		12.0338	-0.1547
0.02192	-1.22		3.02163	-0.7578		6.03579	-0.3922		9.03468	-0.5581		12.0338	-0.1535
0.02193	-1.218		3.02164	-0.7533		6.03581	-0.3953		9.03469	-0.5599		12.0339	-0.1559
0.02194	-1.221		3.02165	-0.7588		6.03582	-0.3964		9.03471	-0.5582		12.0339	-0.1544
0.02196	-1.219		3.02167	-0.7542		6.03583	-0.4028		9.03472	-0.5602		12.0339	-0.1558
0.02197	-1.222		3.02168	-0.759		6.03585	-0.4033		9.03474	-0.5586		12.0339	-0.1549
0.02199	-1.218		3.02169	-0.7541		6.03586	-0.4067		9.03475	-0.5604		12.0339	-0.1562
0.022	-1.222		3.02171	-0.7598		6.03588	-0.4115		9.03476	-0.5598		12.0339	-0.1549
0.02201	-1.218		3.02172	-0.7549		6.03589	-0.4122		9.03478	-0.5615		12.0339	-0.1554
0.02203	-1.207		3.02174	-0.7604		6.0359	-0.416		9.03479	-0.5604		12.034	-0.1551
0.02204	-1.207		3.02175	-0.756		6.03592	-0.4172		9.03481	-0.5618		12.034	-0.155
0.02206	-1.212		3.02176	-0.7613		6.03593	-0.4166		9.03482	-0.5613		12.034	-0.1555
0.02207	-1.208		3.02178	-0.7566		6.03594	-0.4115		9.03483	-0.5628		12.034	-0.1542
0.02208	-1.213		3.02179	-0.7624		6.03596	-0.4057		9.03485	-0.5635		12.034	-0.1552
0.0221	-1.207		3.02181	-0.7577		6.03597	-0.4026		9.03486	-0.5639		12.034	-0.1556
0.02211	-1.211		3.02182	-0.7634		6.03599	-0.3984		9.03488	-0.5635		12.034	-0.1559
0.02213	-1.208		3.02183	-0.7589		6.036	-0.3956		9.03489	-0.5646		12.0341	-0.1566
0.02214	-1.214		3.02185	-0.7642		6.03601	-0.3926		9.0349	-0.5642		12.0341	-0.1555
0.02215	-1.21		3.02186	-0.7593		6.03603	-0.3901		9.03492	-0.5653		12.0341	-0.1571
0.02217	-1.214		3.02188	-0.7653		6.03604	-0.3879		9.03493	-0.5655		12.0341	-0.155
0.02218	-1.211		3.02189	-0.7626		6.03606	-0.3868		9.03494	-0.5661		12.0341	-0.1565
0.02219	-1.217		3.0219	-0.7673		6.03607	-0.3849		9.03496	-0.5665		12.0341	-0.1547
0.02221	-1.214		3.02192	-0.7616		6.03608	-0.3882		9.03497	-0.5663		12.0341	-0.1559
0.02222	-1.217		3.02193	-0.7673		6.0361	-0.3917		9.03499	-0.5677		12.0342	-0.1546
0.02224	-1.215		3.02194	-0.7632		6.03611	-0.3956		9.035	-0.5686		12.0342	-0.1559
0.02225	-1.216		3.02196	-0.7704		6.03613	-0.3993		9.03501	-0.5698		12.0342	-0.155
0.02226	-1.214		3.02197	-0.767		6.03614	-0.4026		9.03503	-0.5693		12.0342	-0.1562
0.02228	-1.219		3.02199	-0.7714		6.03615	-0.4076		9.03504	-0.5709		12.0342	-0.1554
0.02229	-1.216		3.022	-0.7675		6.03617	-0.4102		9.03506	-0.5684		12.0342	-0.1559
0.02231	-1.219		3.02201	-0.7719		6.03618	-0.414		9.03507	-0.572		12.0342	-0.1551
0.02232	-1.215		3.02203	-0.77		6.03619	-0.4145		9.03508	-0.5693		12.0343	-0.1561
0.02233	-1.211		3.02204	-0.7733		6.03621	-0.4159		9.0351	-0.5725		12.0343	-0.1553
0.02235	-1.205		3.02206	-0.771		6.03622	-0.4169		9.03511	-0.5704		12.0343	-0.1568
0.02236	-1.21		3.02207	-0.7737		6.03624	-0.4177		9.03513	-0.5738		12.0343	-0.1561
0.02238	-1.209		3.02208	-0.7727		6.03625	-0.4181		9.03514	-0.5706		12.0343	-0.1572
0.02239	-1.211		3.0221	-0.7738		6.03626	-0.4206		9.03515	-0.5743		12.0343	-0.1565
0.0224	-1.208		3.02211	-0.7733		6.03628	-0.4176		9.03517	-0.5721		12.0343	-0.1571
0.02242	-1.211		3.02213	-0.774		6.03629	-0.4115		9.03518	-0.5752		12.0343	-0.157
0.02243	-1.21		3.02214	-0.7759		6.03631	-0.4083		9.03519	-0.5736		12.0344	-0.1571
0.02244	-1.215		3.02215	-0.7776		6.03632	-0.4071		9.03521	-0.5757		12.0344	-0.1563
0.02246	-1.212		3.02217	-0.7775		6.03633	-0.4022		9.03522	-0.5752		12.0344	-0.1575
0.02247	-1.217		3.02218	-0.778		6.03635	-0.4022		9.03524	-0.5768		12.0344	-0.1562
0.02249	-1.215		3.02219	-0.7785		6.03636	-0.3978		9.03525	-0.5758		12.0344	-0.1572
0.0225	-1.218		3.02221	-0.78		6.03638	-0.398		9.03526	-0.5782		12.0344	-0.1559
0.02251	-1.215		3.02222	-0.7794		6.03639	-0.3952		9.03528	-0.5778		12.0344	-0.1564
0.02253	-1.218		3.02224	-0.7801		6.0364	-0.3951		9.03529	-0.5792		12.0345	-0.1555
0.02254	-1.207		3.02225	-0.7781		6.03642	-0.3932		9.03531	-0.5798		12.0345	-0.1566
0.02256	-1.202		3.02226	-0.7781		6.03643	-0.3933		9.03532	-0.5809		12.0345	-0.1558
0.02257	-1.201		3.02228	-0.7791		6.03644	-0.3917		9.03533	-0.5801		12.0345	-0.1561
0.02258	-1.206		3.02229	-0.779		6.03646	-0.3956		9.03535	-0.581		12.0345	-0.1568
0.0226	-1.203		3.02231	-0.7796		6.03647	-0.3991		9.03536	-0.5814		12.0345	-0.1565
0.02261	-1.209		3.02232	-0.7804		6.03649	-0.4049		9.03538	-0.5816		12.0345	-0.1578
0.02263	-1.204		3.02233	-0.7816		6.0365	-0.4075		9.03539	-0.5822		12.0346	-0.1567
0.02264	-1.21		3.02235	-0.7809		6.03651	-0.4122		9.0354	-0.5826		12.0346	-0.1583
0.02265	-1.207		3.02236	-0.7818		6.03653	-0.4155		9.03542	-0.5838		12.0346	-0.1568
0.02267	-1.21		3.02238	-0.783		6.03654	-0.4207		9.03543	-0.5842		12.0346	-0.1584
0.02268	-1.207		3.02239	-0.7845		6.03656	-0.4212		9.03544	-0.5854		12.0346	-0.1567
0.02269	-1.213		3.0224	-0.7855		6.03657	-0.4281		9.03546	-0.5852		12.0346	-0.1588
0.02271	-1.21		3.02242	-0.7857		6.03658	-0.4254		9.03547	-0.5855		12.0346	-0.1566
0.02272	-1.213		3.02243	-0.7857		6.0366	-0.4301		9.03549	-0.5858		12.0346	-0.1586
0.02274	-1.208		3.02244	-0.7867		6.03661	-0.4291		9.0355	-0.5871		12.0347	-0.1568
0.02275	-1.213		3.02246	-0.7886		6.03663	-0.4302		9.03551	-0.5885		12.0347	-0.1591
0.02276	-1.209		3.02247	-0.788		6.03664	-0.4286		9.03553	-0.5884		12.0347	-0.1567
0.02278	-1.212		3.02249	-0.7897		6.03665	-0.4297		9.03554	-0.5893		12.0347	-0.1582
0.02279	-1.211		3.0225	-0.7896		6.03667	-0.4199		9.03556	-0.588		12.0347	-0.157
0.02281	-1.215		3.02251	-0.7904		6.03668	-0.4196		9.03557	-0.5897		12.0347	-0.1577
0.02282	-1.212		3.02253	-0.7892		6.03669	-0.4154		9.03558	-0.5893		12.0348	-0.157
0.02283	-1.216		3.02254	-0.7902		6.03671	-0.4135		9.0356	-0.5903		12.0348	-0.1581
0.02285	-1.211		3.02256	-0.7873		6.03672	-0.4109		9.03561	-0.5891		12.0348	-0.1571
0.02286	-1.215		3.02257	-0.7918		6.03674	-0.4093		9.03563	-0.5914		12.0348	-0.1583
0.02288	-1.213		3.02258	-0.7904		6.03675	-0.4069		9.03564	-0.5904		12.0348	-0.1575
0.02289	-1.217		3.0226	-0.7918		6.03676	-0.4064		9.03565	-0.5913		12.0348	-0.159
0.0229	-1.214		3.02261	-0.7908		6.03678	-0.4038		9.03567	-0.5803		12.0348	-0.1576
0.02292	-1.22		3.02263	-0.7918		6.03679	-0.4051		9.03568	-0.5841		12.0349	-0.1591
0.02293	-1.214		3.02264	-0.7916		6.03681	-0.4011		9.03569	-0.5838		12.0349	-0.1576
0.02294	-1.206		3.02265	-0.7928		6.03682	-0.4034		9.03571	-0.5855		12.0349	-0.1584
0.02296	-1.203		3.02267	-0.7916		6.03683	-0.4004		9.03572	-0.5849		12.0349	-0.1571
0.02297	-1.209		3.02268	-0.7931		6.03685	-0.4022		9.03574	-0.5869		12.0349	-0.1583
0.02299	-1.208		3.02269	-0.792		6.03686	-0.407		9.03575	-0.5888		12.0349	-0.1568
0.023	-1.213		3.02271	-0.7975		6.03688	-0.4113		9.03576	-0.5886		12.0349	-0.159
0.02301	-1.21		3.02272	-0.7964		6.03689	-0.4187		9.03578	-0.5897		12.0349	-0.1567
0.02303	-1.214		3.02274	-0.7976		6.0369	-0.4234		9.03579	-0.5883		12.035	-0.1594
0.02304	-1.213		3.02275	-0.7962		6.03692	-0.4292		9.03581	-0.5908		12.035	-0.1572
0.02306	-1.217		3.02276	-0.7976		6.03693	-0.4323		9.03582	-0.5892		12.035	-0.1586
0.02307	-1.216		3.02278	-0.7969		6.03694	-0.4364		9.03583	-0.5928		12.035	-0.1575
0.02308	-1.22		3.02279	-0.799		6.03696	-0.4403		9.03585	-0.5908		12.035	-0.1587
0.0231	-1.217		3.02281	-0.7978		6.03697	-0.4407		9.03586	-0.5934		12.035	-0.1576
0.02311	-1.22		3.02282	-0.7991		6.03699	-0.4424		9.03588	-0.5913		12.035	-0.1589
0.02313	-1.216		3.02283	-0.7972		6.037	-0.4356		9.03589	-0.5939		12.0351	-0.1575
0.02314	-1.221		3.02285	-0.7978		6.03701	-0.4353		9.0359	-0.5937		12.0351	-0.159
0.02315	-1.219		3.02286	-0.7918		6.03703	-0.4283		9.03592	-0.5956		12.0351	-0.1573
0.02317	-1.218		3.02288	-0.7938		6.03704	-0.4273		9.03593	-0.5954		12.0351	-0.1591
0.02318	-1.204		3.02289	-0.7978		6.03706	-0.4222		9.03594	-0.5968		12.0351	-0.1576
0.02319	-1.209		3.0229	-0.8007		6.03707	-0.4222		9.03596	-0.5964		12.0351	-0.1591
0.02321	-1.209		3.02292	-0.7991		6.03708	-0.4184		9.03597	-0.5988		12.0351	-0.1582
0.02322	-1.212		3.02293	-0.801		6.0371	-0.4182		9.03599	-0.5961		12.0351	-0.1593
0.02324	-1.213		3.02294	-0.7998		6.03711	-0.4158		9.036	-0.5996		12.0352	-0.1586
0.02325	-1.213		3.02296	-0.8013		6.03713	-0.4153		9.03601	-0.5971		12.0352	-0.1597
0.02326	-1.212		3.02297	-0.7992		6.03714	-0.413		9.03603	-0.6014		12.0352	-0.1587
0.02328	-1.213		3.02299	-0.8005		6.03715	-0.4138		9.03604	-0.5992		12.0352	-0.1592
0.02329	-1.214		3.023	-0.7993		6.03717	-0.414		9.03606	-0.603		12.0352	-0.1588
0.02331	-1.217		3.02301	-0.8062		6.03718	-0.4197		9.03607	-0.6003		12.0352	-0.1591
0.02332	-1.215		3.02303	-0.8061		6.03719	-0.4223		9.03608	-0.6034		12.0352	-0.1598
0.02333	-1.217		3.02304	-0.8069		6.03721	-0.4281		9.0361	-0.6014		12.0353	-0.1591
0.02335	-1.218		3.02306	-0.8052		6.03722	-0.431		9.03611	-0.6047		12.0353	-0.1598
0.02336	-1.22		3.02307	-0.8064		6.03724	-0.4374		9.03613	-0.603		12.0353	-0.1586
0.02338	-1.218		3.02308	-0.8054		6.03725	-0.4398		9.03614	-0.6062		12.0353	-0.1599
0.02339	-1.218		3.0231	-0.8067		6.03726	-0.4432		9.03615	-0.6035		12.0353	-0.1587
0.0234	-1.217		3.02311	-0.8064		6.03728	-0.4467		9.03617	-0.6072		12.0353	-0.1604
0.02342	-1.205		3.02313	-0.8059		6.03729	-0.4474		9.03618	-0.6053		12.0353	-0.1585
0.02343	-1.205		3.02314	-0.806		6.03731	-0.4508		9.03619	-0.609		12.0354	-0.1604
0.02344	-1.208		3.02315	-0.8062		6.03732	-0.4485		9.03621	-0.6075		12.0354	-0.1591
0.02346	-1.21		3.02317	-0.8062		6.03733	-0.4501		9.03622	-0.6098		12.0354	-0.1592
0.02347	-1.211		3.02318	-0.8058		6.03735	-0.449		9.03624	-0.6086		12.0354	-0.1586
0.02349	-1.213		3.02319	-0.8064		6.03736	-0.4524		9.03625	-0.6101		12.0354	-0.1599
0.0235	-1.213		3.02321	-0.8051		6.03738	-0.453		9.03626	-0.6091		12.0354	-0.1586
0.02351	-1.213		3.02322	-0.8061		6.03739	-0.4524		9.03628	-0.6108		12.0354	-0.1601
0.02353	-1.216		3.02324	-0.8064		6.0374	-0.4462		9.03629	-0.6103		12.0355	-0.1591
0.02354	-1.213		3.02325	-0.8072		6.03742	-0.4441		9.03631	-0.6124		12.0355	-0.1604
0.02356	-1.212		3.02326	-0.8067		6.03743	-0.441		9.03632	-0.6106		12.0355	-0.1601
0.02357	-1.215		3.02328	-0.8065		6.03744	-0.438		9.03633	-0.6126		12.0355	-0.1608
0.02358	-1.215		3.02329	-0.8069		6.03746	-0.4369		9.03635	-0.6118		12.0355	-0.1602
0.0236	-1.218		3.02331	-0.8069		6.03747	-0.4346		9.03636	-0.6151		12.0355	-0.1607
0.02361	-1.218		3.02332	-0.8077		6.03749	-0.434		9.03638	-0.6135		12.0355	-0.1602
0.02363	-1.218		3.02333	-0.8076		6.0375	-0.4315		9.03639	-0.6153		12.0356	-0.1607
0.02364	-1.218		3.02335	-0.8078		6.03751	-0.4308		9.0364	-0.6138		12.0356	-0.1604
0.02365	-1.214		3.02336	-0.8076		6.03753	-0.4296		9.03642	-0.6163		12.0356	-0.1611
0.02367	-1.206		3.02338	-0.8089		6.03754	-0.4282		9.03643	-0.6157		12.0356	-0.1605
0.02368	-1.197		3.02339	-0.8107		6.03756	-0.4289		9.03644	-0.6178		12.0356	-0.1612
0.02369	-1.199		3.0234	-0.8192		6.03757	-0.4267		9.03646	-0.6156		12.0356	-0.1604
0.02371	-1.201		3.02342	-0.8187		6.03758	-0.4281		9.03647	-0.6176		12.0356	-0.1619
0.02372	-1.202		3.02343	-0.8188		6.0376	-0.4266		9.03649	-0.6156		12.0357	-0.1604
0.02374	-1.204		3.02344	-0.8182		6.03761	-0.4282		9.0365	-0.6194		12.0357	-0.1619
0.02375	-1.202		3.02346	-0.8187		6.03763	-0.4303		9.03651	-0.6168		12.0357	-0.1603
0.02376	-1.202		3.02347	-0.8183		6.03764	-0.4368		9.03653	-0.6194		12.0357	-0.1618
0.02378	-1.204		3.02349	-0.8185		6.03765	-0.441		9.03654	-0.6179		12.0357	-0.1603
0.02379	-1.205		3.0235	-0.8183		6.03767	-0.4478		9.03656	-0.6206		12.0357	-0.1618
0.02381	-1.204		3.02351	-0.8185		6.03768	-0.4533		9.03657	-0.6193		12.0357	-0.1602
0.02382	-1.204		3.02353	-0.8162		6.03769	-0.4583		9.03658	-0.6222		12.0358	-0.1618
0.02383	-1.206		3.02354	-0.8132		6.03771	-0.4592		9.0366	-0.6213		12.0358	-0.1607
0.02385	-1.207		3.02356	-0.8131		6.03772	-0.4631		9.03661	-0.623		12.0358	-0.1623
0.02386	-1.208		3.02357	-0.8144		6.03774	-0.4655		9.03663	-0.6211		12.0358	-0.1611
0.02388	-1.209		3.02358	-0.8142		6.03775	-0.4679		9.03664	-0.6235		12.0358	-0.1624
0.02389	-1.209		3.0236	-0.8139		6.03776	-0.4649		9.03665	-0.623		12.0358	-0.1607
0.0239	-1.211		3.02361	-0.814		6.03778	-0.4607		9.03667	-0.6246		12.0358	-0.1623
0.02392	-1.212		3.02363	-0.8156		6.03779	-0.4562		9.03668	-0.624		12.0358	-0.1607
0.02393	-1.213		3.02364	-0.8155		6.03781	-0.456		9.03669	-0.6254		12.0359	-0.1627
0.02394	-1.215		3.02365	-0.8188		6.03782	-0.4519		9.03671	-0.6249		12.0359	-0.1605
0.02396	-1.215		3.02367	-0.819		6.03783	-0.4505		9.03672	-0.627		12.0359	-0.1623
0.02397	-1.217		3.02368	-0.82		6.03785	-0.4489		9.03674	-0.6277		12.0359	-0.1604
0.02399	-1.219		3.02369	-0.8198		6.03786	-0.4474		9.03675	-0.6277		12.0359	-0.1617
0.024	-1.217		3.02371	-0.8214		6.03788	-0.4469		9.03676	-0.6285		12.0359	-0.1607
0.02401	-1.211		3.02372	-0.8204		6.03789	-0.4451		9.03678	-0.6287		12.0359	-0.1619
0.02403	-1.204		3.02374	-0.8217		6.0379	-0.4449		9.03679	-0.6307		12.036	-0.1614
0.02404	-1.208		3.02375	-0.8209		6.03792	-0.444		9.03681	-0.6295		12.036	-0.1619
0.02406	-1.209		3.02376	-0.8237		6.03793	-0.4437		9.03682	-0.6301		12.036	-0.1608
0.02407	-1.211		3.02378	-0.8226		6.03794	-0.4506		9.03683	-0.6287		12.036	-0.1622
0.02408	-1.209		3.02379	-0.8245		6.03796	-0.4539		9.03685	-0.6294		12.036	-0.1607
0.0241	-1.211		3.02381	-0.8228		6.03797	-0.4624		9.03686	-0.6287		12.036	-0.1617
0.02411	-1.211		3.02382	-0.8246		6.03799	-0.466		9.03688	-0.631		12.036	-0.1613
0.02413	-1.211		3.02383	-0.8238		6.038	-0.4719		9.03689	-0.6309		12.0361	-0.1618
0.02414	-1.212		3.02385	-0.8256		6.03801	-0.4749		9.0369	-0.6306		12.0361	-0.1611
0.02415	-1.217		3.02386	-0.8239		6.03803	-0.4801		9.03692	-0.6317		12.0361	-0.1619
0.02417	-1.216		3.02388	-0.8252		6.03804	-0.4802		9.03693	-0.6335		12.0361	-0.1618
0.02418	-1.219		3.02389	-0.8231		6.03806	-0.4832		9.03694	-0.6325		12.0361	-0.1611
0.02419	-1.219		3.0239	-0.8243		6.03807	-0.4789		9.03696	-0.6347		12.0361	-0.1616
0.02421	-1.222		3.02392	-0.8228		6.03808	-0.4739		9.03697	-0.6322		12.0361	-0.1613
0.02422	-1.222		3.02393	-0.8247		6.0381	-0.4699		9.03699	-0.636		12.0361	-0.1615
0.02424	-1.223		3.02394	-0.8232		6.03811	-0.4678		9.037	-0.6332		12.0362	-0.1619
0.02425	-1.208		3.02396	-0.824		6.03813	-0.4637		9.03701	-0.6366		12.0362	-0.1623
0.02426	-1.21		3.02397	-0.8222		6.03814	-0.4629		9.03703	-0.6334		12.0362	-0.1632
0.02428	-1.213		3.02399	-0.8247		6.03815	-0.4601		9.03704	-0.636		12.0362	-0.1626
0.02429	-1.214		3.024	-0.8226		6.03817	-0.4586		9.03706	-0.6273		12.0362	-0.1634
0.02431	-1.215		3.02401	-0.824		6.03818	-0.4572		9.03707	-0.6345		12.0362	-0.1625
0.02432	-1.218		3.02403	-0.8203		6.03819	-0.4555		9.03708	-0.6317		12.0363	-0.163
0.02433	-1.217		3.02404	-0.8232		6.03821	-0.4554		9.0371	-0.6362		12.0363	-0.1624
0.02435	-1.218		3.02406	-0.82		6.03822	-0.4532		9.03711	-0.6334		12.0363	-0.1627
0.02436	-1.218		3.02407	-0.8236		6.03824	-0.4536		9.03713	-0.638		12.0363	-0.162
0.02438	-1.22		3.02408	-0.8215		6.03825	-0.4523		9.03714	-0.6351		12.0363	-0.162
0.02439	-1.221		3.0241	-0.8248		6.03826	-0.4533		9.03715	-0.639		12.0363	-0.1618
0.0244	-1.222		3.02411	-0.8202		6.03828	-0.4602		9.03717	-0.6366		12.0363	-0.1623
0.02442	-1.219		3.02413	-0.8244		6.03829	-0.4649		9.03718	-0.6403		12.0364	-0.1623
0.02443	-1.221		3.02414	-0.8205		6.03831	-0.4727		9.03719	-0.6377		12.0364	-0.1623
0.02444	-1.224		3.02415	-0.8242		6.03832	-0.4753		9.03721	-0.6407		12.0364	-0.1621
0.02446	-1.225		3.02417	-0.8218		6.03833	-0.4828		9.03722	-0.6389		12.0364	-0.1622
0.02447	-1.226		3.02418	-0.8245		6.03835	-0.4877		9.03724	-0.6424		12.0364	-0.1622
0.02449	-1.228		3.02419	-0.8205		6.03836	-0.4926		9.03725	-0.6387		12.0364	-0.1623
0.0245	-1.229		3.02421	-0.8252		6.03838	-0.4959		9.03726	-0.6428		12.0364	-0.1623
0.02451	-1.233		3.02422	-0.8214		6.03839	-0.4988		9.03728	-0.6392		12.0364	-0.1621
0.02453	-1.232		3.02424	-0.8243		6.0384	-0.4961		9.03729	-0.6443		12.0365	-0.1624
0.02454	-1.234		3.02425	-0.8207		6.03842	-0.4979		9.03731	-0.6413		12.0365	-0.1623
0.02456	-1.234		3.02426	-0.8239		6.03843	-0.4862		9.03732	-0.6459		12.0365	-0.1629
0.02457	-1.235		3.02428	-0.8205		6.03844	-0.486		9.03733	-0.6423		12.0365	-0.163
0.02458	-1.223		3.02429	-0.824		6.03846	-0.48		9.03735	-0.6467		12.0365	-0.1632
0.0246	-1.219		3.02431	-0.8215		6.03847	-0.4778		9.03736	-0.6443		12.0365	-0.1629
0.02461	-1.222		3.02432	-0.8238		6.03849	-0.474		9.03738	-0.6478		12.0365	-0.163
0.02463	-1.223		3.02433	-0.8207		6.0385	-0.4732		9.03739	-0.6453		12.0366	-0.1634
0.02464	-1.225		3.02435	-0.8244		6.03851	-0.4691		9.0374	-0.6493		12.0366	-0.1632
0.02465	-1.226		3.02436	-0.8213		6.03853	-0.4681		9.03742	-0.6459		12.0366	-0.1635
0.02467	-1.225		3.02438	-0.8259		6.03854	-0.4649		9.03743	-0.6496		12.0366	-0.1634
0.02468	-1.225		3.02439	-0.8225		6.03856	-0.4649		9.03744	-0.6484		12.0366	-0.1635
0.02469	-1.226		3.0244	-0.825		6.03857	-0.4618		9.03746	-0.651		12.0366	-0.1642
0.02471	-1.227		3.02442	-0.8226		6.03858	-0.4624		9.03747	-0.6496		12.0366	-0.1632
0.02472	-1.223		3.02443	-0.8252		6.0386	-0.4605		9.03749	-0.6496		12.0366	-0.1643
0.02474	-1.222		3.02444	-0.8241		6.03861	-0.4613		9.0375	-0.6493		12.0367	-0.1627
0.02475	-1.225		3.02446	-0.8274		6.03863	-0.4622		9.03751	-0.6497		12.0367	-0.1638
0.02476	-1.226		3.02447	-0.8259		6.03864	-0.4684		9.03753	-0.6518		12.0367	-0.1628
0.02478	-1.228		3.02449	-0.8277		6.03865	-0.4729		9.03754	-0.6522		12.0367	-0.1639
0.02479	-1.23		3.0245	-0.8263		6.03867	-0.4808		9.03756	-0.6524		12.0367	-0.1634
0.02481	-1.233		3.02451	-0.8278		6.03868	-0.4845		9.03757	-0.653		12.0367	-0.1646
0.02482	-1.234		3.02453	-0.8272		6.03869	-0.4904		9.03758	-0.6535		12.0367	-0.1638
0.02483	-1.234		3.02454	-0.8316		6.03871	-0.4884		9.0376	-0.6542		12.0368	-0.165
0.02485	-1.232		3.02456	-0.8293		6.03872	-0.4935		9.03761	-0.6557		12.0368	-0.1639
0.02486	-1.235		3.02457	-0.8303		6.03874	-0.4954		9.03763	-0.6556		12.0368	-0.1646
0.02488	-1.235		3.02458	-0.8262		6.03875	-0.4897		9.03764	-0.6561		12.0368	-0.1636
0.02489	-1.234		3.0246	-0.8308		6.03876	-0.4889		9.03765	-0.6563		12.0368	-0.1642
0.0249	-1.224		3.02461	-0.835		6.03878	-0.4825		9.03767	-0.6566		12.0368	-0.1643
0.02492	-1.218		3.02463	-0.8366		6.03879	-0.484		9.03768	-0.6589		12.0368	-0.1656
0.02493	-1.218		3.02464	-0.8335		6.03881	-0.4778		9.03769	-0.6589		12.0369	-0.1658
0.02494	-1.223		3.02465	-0.8354		6.03882	-0.4788		9.03771	-0.6602		12.0369	-0.1663
0.02496	-1.222		3.02467	-0.8336		6.03883	-0.4735		9.03772	-0.6599		12.0369	-0.1655
0.02497	-1.226		3.02468	-0.8358		6.03885	-0.4747		9.03774	-0.6591		12.0369	-0.1663
0.02499	-1.224		3.02469	-0.8349		6.03886	-0.4711		9.03775	-0.6604		12.0369	-0.166
0.025	-1.226		3.02471	-0.8361		6.03888	-0.4716		9.03776	-0.6603		12.0369	-0.1662
0.02501	-1.032		3.02472	-0.627		6.03889	-0.3361		9.03778	-0.4657		12.0369	-0.02838
0.02503	-1.036		3.02474	-0.6294		6.0389	-0.3359		9.03779	-0.4651		12.037	-0.02753
0.02504	-0.8463		3.02475	-0.4309		6.03892	-0.2121		9.03781	-0.2862		12.037	0.0002822
0.02506	-0.8482		3.02476	-0.4324		6.03893	-0.2122		9.03782	-0.2845		12.037	-0.0005157
0.02507	-0.667		3.02478	-0.2497		6.03894	-0.1042		9.03783	-0.132		12.037	0.0001958
0.02508	-0.6682		3.02479	-0.2498		6.03896	-0.1046		9.03785	-0.131		12.037	-0.0002853
0.0251	-0.4961		3.02481	-0.09796		6.03897	-0.02398		9.03786	-0.02358		12.037	-0.0004878
0.02511	-0.4966		3.02482	-0.09761		6.03899	-0.02456		9.03788	-0.02336		12.037	-0.000559
0.02513	-0.3348		3.02483	-0.00766		6.039	0.0002383		9.03789	0.0009572		12.0371	-0.0005932
0.02514	-0.3356		3.02485	-0.00762		6.03901	-0.00138		9.0379	-0.0008935		12.0371	-0.0006236
0.02515	-0.1901		3.02486	0.00091		6.03903	0.0001382		9.03792	6.082e-05		12.0371	-0.0006453
0.02517	-0.19		3.02488	-0.0005829		6.03904	-0.0008684		9.03793	-0.0008611		12.0371	-0.0006646
0.02518	-0.06836		3.02489	-0.0006177		6.03906	-0.00104		9.03794	-0.00109		12.0371	-0.0007056
0.02519	-0.06805		3.0249	-0.000956		6.03907	-0.00128		9.03796	-0.00139		12.0371	-0.000732
0.02521	-0.00387		3.02492	-0.00113		6.03908	-0.00137		9.03797	-0.00151		12.0371	-0.0007595
0.02522	-0.0044		3.02493	-0.00123		6.0391	-0.00152		9.03799	-0.00162		12.0372	-0.0007797
0.02524	0.00208		3.02494	-0.00131		6.03911	-0.00161		9.038	-0.0017		12.0372	-0.0007931
0.02525	-0.0003896		3.02496	-0.00138		6.03913	-0.00165		9.03801	-0.00174		12.0372	-0.0008199
0.02526	-0.0004805		3.02497	-0.00142		6.03914	-0.00168		9.03803	-0.00185		12.0372	-0.0008149
0.02528	-0.0009729		3.02499	-0.00147		6.03915	-0.0017		9.03804	-0.00188		12.0372	-0.0008423
0.02529	-0.00106		3.025	-0.00148		6.03917	-0.00174		9.03806	-0.00192		12.0372	-0.0008431
0.02531	-0.00113		3.02501	-0.00147		6.03918	-0.00174		9.03807	-0.00193		12.0372	-0.0008623
0.02532	-0.00124		3.02503	-0.00155		6.03919	-0.00181		9.03808	-0.00196		12.0373	-0.0008481
0.02533	-0.00122		3.02504	-0.00153		6.03921	-0.00181		9.0381	-0.00198		12.0373	-0.0008643
0.02535	-0.00129		3.02506	-0.00154		6.03922	-0.00181		9.03811	-0.00201		12.0373	-0.0008636
0.02536	-0.00128		3.02507	-0.00155		6.03924	-0.00185		9.03813	-0.00202		12.0373	-0.000874
0.02538	-0.00129		3.02508	-0.00159		6.03925	-0.00188		9.03814	-0.00202		12.0373	-0.0008793
0.02539	-0.00131		3.0251	-0.00157		6.03926	-0.00188		9.03815	-0.00199		12.0373	-0.0008841
0.0254	-0.00131		3.02511	-0.00157		6.03928	-0.00183		9.03817	-0.00202		12.0373	-0.0008848
0.02542	-0.00134		3.02513	-0.00157		6.03929	-0.00187		9.03818	-0.00204		12.0373	-0.000885
0.02543	-0.00134		3.02514	-0.00156		6.03931	-0.00192		9.03819	-0.00203		12.0374	-0.0008873
0.02544	-0.00133		3.02515	-0.00157		6.03932	-0.00193		9.03821	-0.00207		12.0374	-0.0008938
0.02546	-0.0013		3.02517	-0.00155		6.03933	-0.00187		9.03822	-0.00202		12.0374	-0.0008866
0.02547	-0.00135		3.02518	-0.00156		6.03935	-0.00186		9.03824	-0.002		12.0374	-0.0008998
0.02549	-0.00134		3.02519	-0.00153		6.03936	-0.0019		9.03825	-0.00199		12.0374	-0.0008956
0.0255	-0.00134		3.02521	-0.00155		6.03938	-0.00183		9.03826	-0.00199		12.0374	-0.0008821
0.02551	-0.00133		3.02522	-0.00154		6.03939	-0.00186		9.03828	-0.002		12.0374	-0.0009001
0.02553	-0.00133		3.02524	-0.00153		6.0394	-0.00184		9.03829	-0.00198		12.0375	-0.0008931
0.02554	-0.0013		3.02525	-0.00154		6.03942	-0.00184		9.03831	-0.00191		12.0375	-0.0008935
0.02556	-0.00137		3.02526	-0.00153		6.03943	-0.0018		9.03832	-0.00195		12.0375	-0.0008961
0.02557	-0.00132		3.02528	-0.00151		6.03944	-0.0018		9.03833	-0.00193		12.0375	-0.0009001
0.02558	-0.00135		3.02529	-0.00151		6.03946	-0.00179		9.03835	-0.00194		12.0375	-0.0008938
0.0256	-0.00134		3.02531	-0.00149		6.03947	-0.00179		9.03836	-0.00191		12.0375	-0.0008965
0.02561	-0.00136		3.02532	-0.00148		6.03949	-0.00179		9.03838	-0.00187		12.0375	-0.0008848
0.02563	-0.00131		3.02533	-0.0015		6.0395	-0.00183		9.03839	-0.00191		12.0376	-0.0008828
0.02564	-0.00137		3.02535	-0.0015		6.03951	-0.0018		9.0384	-0.00187		12.0376	-0.0008895
0.02565	-0.00136		3.02536	-0.0015		6.03953	-0.00177		9.03842	-0.00187		12.0376	-0.0008893
0.02567	-0.00139		3.02538	-0.00149		6.03954	-0.00174		9.03843	-0.00187		12.0376	-0.0008866
0.02568	-0.00131		3.02539	-0.00149		6.03956	-0.00173		9.03844	-0.00183		12.0376	-0.0008961
0.02569	-0.00138		3.0254	-0.00148		6.03957	-0.00173		9.03846	-0.00185		12.0376	-0.0008905
0.02571	-0.00135		3.02542	-0.00147		6.03958	-0.0017		9.03847	-0.00183		12.0376	-0.0008845
0.02572	-0.00136		3.02543	-0.00145		6.0396	-0.0017		9.03849	-0.00183		12.0376	-0.000878
0.02574	-0.00134		3.02544	-0.00146		6.03961	-0.0017		9.0385	-0.00179		12.0377	-0.0008968
0.02575	-0.00137		3.02546	-0.00145		6.03963	-0.00171		9.03851	-0.00181		12.0377	-0.0009011
0.02576	-0.00133		3.02547	-0.00145		6.03964	-0.00168		9.03853	-0.00179		12.0377	-0.0008901
0.02578	-0.00136		3.02549	-0.00144		6.03965	-0.00169		9.03854	-0.00178		12.0377	-0.0008998
0.02579	-0.00132		3.0255	-0.00145		6.03967	-0.00167		9.03856	-0.00177		12.0377	-0.0009006
0.02581	-0.00132		3.02551	-0.00145		6.03968	-0.00167		9.03857	-0.00173		12.0377	-0.0008923
0.02582	-0.00133		3.02553	-0.00145		6.03969	-0.00165		9.03858	-0.00174		12.0378	-0.0009001
0.02583	-0.00133		3.02554	-0.00144		6.03971	-0.00167		9.0386	-0.00174		12.0378	-0.0008976
0.02585	-0.00135		3.02556	-0.00145		6.03972	-0.00164		9.03861	-0.00173		12.0378	-0.000882
0.02586	-0.00129		3.02557	-0.00142		6.03974	-0.00164		9.03863	-0.00168		12.0378	-0.0008933
0.02588	-0.00134		3.02558	-0.00146		6.03975	-0.00165		9.03864	-0.00172		12.0378	-0.000897
0.02589	-0.00136		3.0256	-0.00142		6.03976	-0.00163		9.03865	-0.00168		12.0378	-0.0008901
0.0259	-0.00135		3.02561	-0.00142		6.03978	-0.00161		9.03867	-0.00169		12.0378	-0.0008875
0.02592	-0.00132		3.02563	-0.0014		6.03979	-0.00163		9.03868	-0.00169		12.0379	-0.0008991
0.02593	-0.00136		3.02564	-0.00143		6.03981	-0.00159		9.03869	-0.00168		12.0379	-0.0009036
0.02594	-0.00136		3.02565	-0.00141		6.03982	-0.00158		9.03871	-0.00162		12.0379	-0.0008985
0.02596	-0.00134		3.02567	-0.00141		6.03983	-0.00156		9.03872	-0.00167		12.0379	-0.0009081
0.02597	-0.00136		3.02568	-0.00142		6.03985	-0.00156		9.03874	-0.00165		12.0379	-0.0009078
0.02599	-0.00131		3.02569	-0.00142		6.03986	-0.00158		9.03875	-0.00165		12.0379	-0.0009045
0.026	-0.00136		3.02571	-0.0014		6.03988	-0.00155		9.03876	-0.00165		12.0379	-0.0009051
0.02601	-0.00137		3.02572	-0.0014		6.03989	-0.00158		9.03878	-0.00162		12.0379	-0.0008986
0.02603	-0.00136		3.02574	-0.0014		6.0399	-0.00151		9.03879	-0.00161		12.038	-0.0009028
0.02604	-0.00138		3.02575	-0.0014		6.03992	-0.00156		9.03881	-0.00161		12.038	-0.0009061
0.02606	-0.00139		3.02576	-0.0014		6.03993	-0.00152		9.03882	-0.00161		12.038	-0.0009132
0.02607	-0.00138		3.02578	-0.0014		6.03994	-0.00151		9.03883	-0.00161		12.038	-0.0009063
0.02608	-0.00138		3.02579	-0.00139		6.03996	-0.00149		9.03885	-0.00156		12.038	-0.000902
0.0261	-0.00138		3.02581	-0.00139		6.03997	-0.00151		9.03886	-0.00155		12.038	-0.000897
0.02611	-0.00134		3.02582	-0.00136		6.03999	-0.00142		9.03888	-0.00151		12.038	-0.0008983
0.02613	-0.00141		3.02583	-0.00137		6.04	-0.00143		9.03889	-0.00157		12.0381	-0.0009205
0.02614	-0.00135		3.02585	-0.00136		6.04001	-0.00144		9.0389	-0.00154		12.0381	-0.0009078
0.02615	-0.00142		3.02586	-0.00138		6.04003	-0.00145		9.03892	-0.00155		12.0381	-0.0009081
0.02617	-0.00137		3.02588	-0.00138		6.04004	-0.00139		9.03893	-0.00152		12.0381	-0.0009046
0.02618	-0.00139		3.02589	-0.00136		6.04006	-0.0014		9.03894	-0.00154		12.0381	-0.0009025
0.02619	-0.00138		3.0259	-0.00136		6.04007	-0.00137		9.03896	-0.00154		12.0381	-0.0009088
0.02621	-0.00137		3.02592	-0.00136		6.04008	-0.00139		9.03897	-0.00151		12.0381	-0.0009118
0.02622	-0.00137		3.02593	-0.00138		6.0401	-0.00142		9.03899	-0.00153		12.0381	-0.000902
0.02624	-0.00139		3.02594	-0.00137		6.04011	-0.00135		9.039	-0.00153		12.0382	-0.0008866
0.02625	-0.00137		3.02596	-0.00133		6.04013	-0.00141		9.03901	-0.00239		12.0382	-0.0009127
0.02626	-0.00136		3.02597	-0.00137		6.04014	-0.00145		9.03903	-0.0043		12.0382	-0.000895
0.02628	-0.00139		3.02599	-0.00137		6.04015	-0.00146		9.03904	-0.00447		12.0382	-0.000914
0.02629	-0.00138		3.026	-0.00134		6.04017	-0.00144		9.03906	-0.00439		12.0382	-0.0008985
0.02631	-0.00134		3.02601	-0.00136		6.04018	-0.0014		9.03907	-0.00426		12.0382	-0.0008926
0.02632	-0.00138		3.02603	-0.00135		6.04019	-0.00142		9.03908	-0.00403		12.0382	-0.0008895
0.02633	-0.00136		3.02604	-0.00134		6.04021	-0.00142		9.0391	-0.00378		12.0383	-0.0009033
0.02635	-0.00138		3.02606	-0.00134		6.04022	-0.00151		9.03911	-0.00344		12.0383	-0.0008993
0.02636	-0.0014		3.02607	-0.00135		6.04024	-0.00166		9.03913	-0.0033		12.0383	-0.0008995
0.02638	-0.00135		3.02608	-0.00133		6.04025	-0.00173		9.03914	-0.00314		12.0383	-0.0009095
0.02639	-0.0014		3.0261	-0.00134		6.04026	-0.00185		9.03915	-0.00305		12.0383	-0.0008953
0.0264	-0.00138		3.02611	-0.0013		6.04028	-0.00188		9.03917	-0.0029		12.0383	-0.0009066
0.02642	-0.0014		3.02613	-0.00132		6.04029	-0.00182		9.03918	-0.00282		12.0383	-0.0008965
0.02643	-0.00135		3.02614	-0.00131		6.04031	-0.00172		9.03919	-0.00268		12.0384	-0.0008995
0.02644	-0.00139		3.02615	-0.00133		6.04032	-0.0017		9.03921	-0.00257		12.0384	-0.0009108
0.02646	-0.00136		3.02617	-0.00132		6.04033	-0.0017		9.03922	-0.00254		12.0384	-0.0008965
0.02647	-0.0014		3.02618	-0.00132		6.04035	-0.00169		9.03924	-0.00248		12.0384	-0.000891
0.02649	-0.00136		3.02619	-0.0013		6.04036	-0.00173		9.03925	-0.00243		12.0384	-0.000888
0.0265	-0.00137		3.02621	-0.00131		6.04038	-0.0017		9.03926	-0.00236		12.0384	-0.0008876
0.02651	-0.00138		3.02622	-0.00132		6.04039	-0.00165		9.03928	-0.00232		12.0384	-0.0008858
0.02653	-0.00139		3.02624	-0.00134		6.0404	-0.00163		9.03929	-0.00234		12.0385	-0.0009001
0.02654	-0.00138		3.02625	-0.00132		6.04042	-0.00163		9.03931	-0.00225		12.0385	-0.0009011
0.02656	-0.00136		3.02626	-0.0013		6.04043	-0.00164		9.03932	-0.00226		12.0385	-0.0008908
0.02657	-0.00135		3.02628	-0.00133		6.04044	-0.00162		9.03933	-0.00219		12.0385	-0.0008976
0.02658	-0.00136		3.02629	-0.00132		6.04046	-0.00164		9.03935	-0.00214		12.0385	-0.0009001
0.0266	-0.00137		3.02631	-0.00131		6.04047	-0.00164		9.03936	-0.00213		12.0385	-0.0008948
0.02661	-0.00134		3.02632	-0.0013		6.04049	-0.0016		9.03938	-0.00217		12.0385	-0.0008893
0.02663	-0.00137		3.02633	-0.00129		6.0405	-0.00161		9.03939	-0.00207		12.0386	-0.0009086
0.02664	-0.00136		3.02635	-0.0013		6.04051	-0.00163		9.0394	-0.00202		12.0386	-0.0009055
0.02665	-0.00134		3.02636	-0.00129		6.04053	-0.00158		9.03942	-0.00196		12.0386	-0.0009046
0.02667	-0.00136		3.02638	-0.0013		6.04054	-0.00156		9.03943	-0.00196		12.0386	-0.0009066
0.02668	-0.00135		3.02639	-0.00132		6.04056	-0.0015		9.03944	-0.00193		12.0386	-0.0008908
0.02669	-0.00137		3.0264	-0.00129		6.04057	-0.00151		9.03946	-0.00204		12.0386	-0.0008975
0.02671	-0.00135		3.02642	-0.0013		6.04058	-0.00149		9.03947	-0.00204		12.0386	-0.000902
0.02672	-0.00136		3.02643	-0.0013		6.0406	-0.0015		9.03949	-0.00196		12.0387	-0.0009157
0.02674	-0.0013		3.02644	-0.00132		6.04061	-0.00148		9.0395	-0.00193		12.0387	-0.000906
0.02675	-0.00138		3.02646	-0.00131		6.04063	-0.00145		9.03951	-0.00191		12.0387	-0.0009101
0.02676	-0.00137		3.02647	-0.0013		6.04064	-0.00146		9.03953	-0.00191		12.0387	-0.0009046
0.02678	-0.00135		3.02649	-0.00132		6.04065	-0.00148		9.03954	-0.00188		12.0387	-0.0009111
0.02679	-0.00134		3.0265	-0.00131		6.04067	-0.00145		9.03956	-0.00184		12.0387	-0.0009132
0.02681	-0.00138		3.02651	-0.00131		6.04068	-0.00143		9.03957	-0.00181		12.0387	-0.0009133
0.02682	-0.00137		3.02653	-0.00131		6.04069	-0.0014		9.03958	-0.00179		12.0388	-0.0009133
0.02683	-0.00139		3.02654	-0.0013		6.04071	-0.00139		9.0396	-0.00178		12.0388	-0.0009135
0.02685	-0.00139		3.02656	-0.00129		6.04072	-0.00141		9.03961	-0.00178		12.0388	-0.000916
0.02686	-0.00131		3.02657	-0.00129		6.04074	-0.00141		9.03963	-0.00176		12.0388	-0.0008976
0.02688	-0.00135		3.02658	-0.00132		6.04075	-0.00139		9.03964	-0.00173		12.0388	-0.0009048
0.02689	-0.0014		3.0266	-0.00132		6.04076	-0.00137		9.03965	-0.00171		12.0388	-0.0009091
0.0269	-0.00137		3.02661	-0.00131		6.04078	-0.00135		9.03967	-0.00168		12.0388	-0.000904
0.02692	-0.00137		3.02663	-0.00128		6.04079	-0.00136		9.03968	-0.00168		12.0389	-0.0009183
0.02693	-0.00136		3.02664	-0.0013		6.04081	-0.00136		9.03969	-0.00168		12.0389	-0.00091
0.02694	-0.00135		3.02665	-0.00131		6.04082	-0.00138		9.03971	-0.00168		12.0389	-0.0009045
0.02696	-0.00134		3.02667	-0.00131		6.04083	-0.00136		9.03972	-0.00163		12.0389	-0.0009117
0.02697	-0.00138		3.02668	-0.00131		6.04085	-0.00138		9.03974	-0.00159		12.0389	-0.0009081
0.02699	-0.00138		3.02669	-0.00132		6.04086	-0.00137		9.03975	-0.00158		12.0389	-0.00091
0.027	-0.00137		3.02671	-0.00131		6.04088	-0.00137		9.03976	-0.00161		12.0389	-0.0009101
0.02701	-0.00137		3.02672	-0.0013		6.04089	-0.0014		9.03978	-0.00158		12.0389	-0.0009045
0.02703	-0.00136		3.02674	-0.00131		6.0409	-0.00137		9.03979	-0.00153		12.039	-0.0009132
0.02704	-0.00136		3.02675	-0.00131		6.04092	-0.00139		9.03981	-0.00155		12.039	-0.000904
0.02706	-0.00135		3.02676	-0.00131		6.04093	-0.00135		9.03982	-0.0015		12.039	-0.0009046
0.02707	-0.00135		3.02678	-0.00129		6.04094	-0.00133		9.03983	-0.00151		12.039	-0.000898
0.02708	-0.00136		3.02679	-0.0013		6.04096	-0.00133		9.03985	-0.00148		12.039	-0.0009036
0.0271	-0.00135		3.02681	-0.0013		6.04097	-0.00131		9.03986	-0.00149		12.039	-0.0009005
0.02711	-0.00135		3.02682	-0.00129		6.04099	-0.00133		9.03988	-0.00149		12.039	-0.0009113
0.02713	-0.00136		3.02683	-0.00129		6.041	-0.0013		9.03989	-0.00145		12.0391	-0.0009043
0.02714	-0.00138		3.02685	-0.0013		6.04101	-0.00133		9.0399	-0.00142		12.0391	-0.0009016
0.02715	-0.00138		3.02686	-0.00129		6.04103	-0.00129		9.03992	-0.00142		12.0391	-0.0009038
0.02717	-0.00137		3.02688	-0.0013		6.04104	-0.00131		9.03993	-0.00139		12.0391	-0.0009106
0.02718	-0.00135		3.02689	-0.00129		6.04106	-0.00131		9.03994	-0.0014		12.0391	-0.0008968
0.02719	-0.00132		3.0269	-0.0013		6.04107	-0.00132		9.03996	-0.0014		12.0391	-0.0008916
0.02721	-0.00139		3.02692	-0.00132		6.04108	-0.0013		9.03997	-0.00136		12.0391	-0.0008916
0.02722	-0.00139		3.02693	-0.00127		6.0411	-0.0013		9.03999	-0.00139		12.0391	-0.0008988
0.02724	-0.0014		3.02694	-0.00128		6.04111	-0.00135		9.04	-0.00132		12.0392	-0.000883
0.02725	-0.00137		3.02696	-0.00131		6.04113	-0.00134		9.04001	-0.00138		12.0392	-0.000879
0.02726	-0.00137		3.02697	-0.0013		6.04114	-0.00136		9.04003	-0.00135		12.0392	-0.000883
0.02728	-0.00137		3.02699	-0.00131		6.04115	-0.00133		9.04004	-0.00135		12.0392	-0.0008823
0.02729	-0.00138		3.027	-0.00131		6.04117	-0.00135		9.04006	-0.00136		12.0392	-0.0008791
0.02731	-0.00139		3.02701	-0.00131		6.04118	-0.00138		9.04007	-0.00134		12.0392	-0.0008898
0.02732	-0.00138		3.02703	-0.00131		6.04119	-0.00137		9.04008	-0.00133		12.0392	-0.0008846
0.02733	-0.00139		3.02704	-0.0013		6.04121	-0.00138		9.0401	-0.00132		12.0393	-0.0008806
0.02735	-0.00139		3.02706	-0.00129		6.04122	-0.00137		9.04011	-0.00133		12.0393	-0.0008921
0.02736	-0.0014		3.02707	-0.00131		6.04124	-0.00135		9.04013	-0.00134		12.0393	-0.000879
0.02738	-0.00138		3.02708	-0.00132		6.04125	-0.00138		9.04014	-0.00133		12.0393	-0.0008815
0.02739	-0.00139		3.0271	-0.0013		6.04126	-0.00138		9.04015	-0.00134		12.0393	-0.0008911
0.0274	-0.00136		3.02711	-0.00132		6.04128	-0.00138		9.04017	-0.00133		12.0393	-0.0008831
0.02742	-0.00137		3.02713	-0.00131		6.04129	-0.00141		9.04018	-0.00133		12.0394	-0.0008865
0.02743	-0.00141		3.02714	-0.0013		6.04131	-0.00141		9.04019	-0.00134		12.0394	-0.0008875
0.02744	-0.00139		3.02715	-0.00129		6.04132	-0.0014		9.04021	-0.00132		12.0394	-0.0008788
0.02746	-0.00137		3.02717	-0.00129		6.04133	-0.00143		9.04022	-0.00133		12.0394	-0.0008996
0.02747	-0.00135		3.02718	-0.00129		6.04135	-0.00144		9.04024	-0.0013		12.0394	-0.0008808
0.02749	-0.00136		3.02719	-0.00128		6.04136	-0.00143		9.04025	-0.00132		12.0394	-0.0008876
0.0275	-0.00138		3.02721	-0.0013		6.04138	-0.00143		9.04026	-0.00131		12.0394	-0.0008998
0.02751	-0.00133		3.02722	-0.0013		6.04139	-0.00145		9.04028	-0.00126		12.0394	-0.0008971
0.02753	-0.00136		3.02724	-0.00127		6.0414	-0.00147		9.04029	-0.0013		12.0395	-0.0009043
0.02754	-0.00136		3.02725	-0.00127		6.04142	-0.00148		9.04031	-0.00129		12.0395	-0.000891
0.02756	-0.00136		3.02726	-0.00128		6.04143	-0.00153		9.04032	-0.00127		12.0395	-0.0008978
0.02757	-0.00135		3.02728	-0.0013		6.04144	-0.00152		9.04033	-0.00128		12.0395	-0.0009053
0.02758	-0.00137		3.02729	-0.00129		6.04146	-0.00151		9.04035	-0.00125		12.0395	-0.0008786
0.0276	-0.00138		3.02731	-0.00127		6.04147	-0.00149		9.04036	-0.00126		12.0395	-0.0008925
0.02761	-0.00134		3.02732	-0.0013		6.04149	-0.00154		9.04038	-0.00126		12.0395	-0.0008891
0.02763	-0.00138		3.02733	-0.00129		6.0415	-0.00155		9.04039	-0.00126		12.0396	-0.0008946
0.02764	-0.00137		3.02735	-0.00127		6.04151	-0.00154		9.0404	-0.00127		12.0396	-0.00089
0.02765	-0.00135		3.02736	-0.0013		6.04153	-0.0015		9.04042	-0.00129		12.0396	-0.0008993
0.02767	-0.00137		3.02738	-0.00129		6.04154	-0.00154		9.04043	-0.00125		12.0396	-0.0008903
0.02768	-0.00137		3.02739	-0.00126		6.04156	-0.00156		9.04044	-0.00121		12.0396	-0.0008793
0.02769	-0.00132		3.0274	-0.00126		6.04157	-0.00157		9.04046	-0.00123		12.0396	-0.0008945
0.02771	-0.00134		3.02742	-0.00128		6.04158	-0.00158		9.04047	-0.00124		12.0396	-0.0008956
0.02772	-0.00141		3.02743	-0.00127		6.0416	-0.00156		9.04049	-0.00122		12.0396	-0.0008911
0.02774	-0.00138		3.02744	-0.00129		6.04161	-0.00156		9.0405	-0.00124		12.0397	-0.0008853
0.02775	-0.00137		3.02746	-0.00126		6.04163	-0.0016		9.04051	-0.00119		12.0397	-0.0009058
0.02776	-0.00134		3.02747	-0.00126		6.04164	-0.00161		9.04053	-0.00117		12.0397	-0.000898
[truncated: 215,005+ more rows]
