# Supplementary material for: Cascade electrocatalysis via AgCu single-atom alloy and Ag nanoparticles in CO2 electroreduction toward multicarbon products
Source: Nat Commun. 2023 Oct 5;14:6142. doi: 10.1038/s41467-023-41871-w (PMC10556094; doi:10.1038/s41467-023-41871-w)
Supplement: Supplementary file 3 — Source Data [file 41467_2023_41871_MOESM3_ESM.zip › 6. Source Data/Figure 4. Mechanistic_studies.xlsx]

## Sheet: Figure 4
Figure 4a					Figure 4b
	CuAg(100)_CO-CHO					structure number	ΔG (eV)
		structure	ΔG (eV)			1	0
		CO2(g)	0			2	0.61
		*COOH	0.61			3	0.1
		*CO	0.1			4	0.85
		*CHO	0.85			5	1.03
		*CO + *CHO	1.03			TS	1.48
		TS	1.48			6	1.05
		*COCHO	1.06			7A	0.6
	CuAg(100)_CO-COH					7B	0.79
		structure	ΔG (eV)			8a	-0.6
		CO2(g)	0			8b	0.54
		*COOH	0.61			8c	0.1
		*CO	0.1			9a	-0.68
		*COH	1.21			9b	0.51
		*CO + *COH	0.81			9c	-0.88
		TS	1.9			10a	-1.34
		*COCHO	1.34			10b	-0.42
	Cu(100)_CO-COH					11a	-1.43
		structure	ΔG (eV)			11b	0.02
		CO2(g)	0			12a	-1.47
		*COOH	0.56			12b	-0.22
		*CO	0.06			CH3CH2OH	-1.08
		*CHO	0.82			13b	-0.67
		*CO + *CHO	0.87			CH2CH2	-0.96
		TS	1.4
		*COCHO	0.95

## Sheet: Figure S15
Figure S15
	CuAg-d band				Cu near Ag-d band (B)				Cu-d band				Cu near target (B)
		#Energy	up_Cu&Ag_d			#Energy	up_Cu d			#Energy	up_Cu_d			#Energy	up_Cu -d(near target atom)
		-10.754	0			-10.754	0			-10.7753	0			-10.7753	0
		-10.677	0			-10.677	0			-10.7013	0			-10.7013	0
		-10.6	0			-10.6	0			-10.6273	0			-10.6273	0
		-10.523	0			-10.523	0			-10.5523	0			-10.5523	0
		-10.446	0			-10.446	0			-10.4783	0			-10.4783	0
		-10.369	0			-10.369	0			-10.4043	0			-10.4043	0
		-10.293	0			-10.293	0			-10.3303	0			-10.3303	0
		-10.216	0			-10.216	0			-10.2553	0			-10.2553	0
		-10.139	0			-10.139	0			-10.1813	0			-10.1813	0
		-10.062	0			-10.062	0			-10.1073	0			-10.1073	0
		-9.98504	0			-9.98504	0			-10.0323	0			-10.0323	0
		-9.90804	0			-9.90804	0			-9.95826	0			-9.95826	0
		-9.83104	0			-9.83104	0			-9.88426	0			-9.88426	0
		-9.75404	0			-9.75404	0			-9.81026	0			-9.81026	0
		-9.67704	0			-9.67704	0			-9.73526	0			-9.73526	0
		-9.60004	0			-9.60004	0			-9.66126	0			-9.66126	0
		-9.52404	0			-9.52404	0			-9.58726	0			-9.58726	0
		-9.44704	0			-9.44704	0			-9.51226	0			-9.51226	0
		-9.37004	0			-9.37004	0			-9.43826	0			-9.43826	0
		-9.29304	0			-9.29304	0			-9.36426	0			-9.36426	0
		-9.21604	0			-9.21604	0			-9.28926	0			-9.28926	0
		-9.13904	0			-9.13904	0			-9.21526	0			-9.21526	0
		-9.06204	0			-9.06204	0			-9.14126	0			-9.14126	0
		-8.98504	0			-8.98504	0			-9.06726	0			-9.06726	0
		-8.90804	0			-8.90804	0			-8.99226	0			-8.99226	0
		-8.83104	0			-8.83104	0			-8.91826	0			-8.91826	0
		-8.75504	0			-8.75504	0			-8.84426	0			-8.84426	0
		-8.67804	0.00243			-8.67804	0.00231			-8.76926	0.00066			-8.76926	0.00066
		-8.60104	0.00281			-8.60104	0.00258			-8.69526	0.00235			-8.69526	0.00235
		-8.52404	0.00345			-8.52404	0.0031			-8.62126	0.00259			-8.62126	0.00259
		-8.44704	0.00431			-8.44704	0.00381			-8.54726	0.00312			-8.54726	0.00312
		-8.37004	0.00518			-8.37004	0.00452			-8.47226	0.00382			-8.47226	0.00382
		-8.29304	0.0062			-8.29304	0.00537			-8.39826	0.0045			-8.39826	0.0045
		-8.21604	0.00791			-8.21604	0.00674			-8.32426	0.00536			-8.32426	0.00536
		-8.13904	0.00968			-8.13904	0.00812			-8.24926	0.00636			-8.24926	0.00636
		-8.06204	0.01085			-8.06204	0.00905			-8.17526	0.0074			-8.17526	0.0074
		-7.98604	0.00907			-7.98604	0.00774			-8.10126	0.0086			-8.10126	0.0086
		-7.90904	0.01297			-7.90904	0.01134			-8.02626	0.00997			-8.02626	0.00997
		-7.83204	0.01531			-7.83204	0.01344			-7.95226	0.0115			-7.95226	0.0115
		-7.75504	0.01796			-7.75504	0.01569			-7.87826	0.01314			-7.87826	0.01314
		-7.67804	0.02025			-7.67804	0.01764			-7.80426	0.01467			-7.80426	0.01467
		-7.60104	0.02293			-7.60104	0.0199			-7.72926	0.01715			-7.72926	0.01715
		-7.52404	0.02955			-7.52404	0.02552			-7.65526	0.01925			-7.65526	0.01925
		-7.44704	0.03319			-7.44704	0.02832			-7.58126	0.0213			-7.58126	0.0213
		-7.37004	0.03044			-7.37004	0.02579			-7.50626	0.02509			-7.50626	0.02509
		-7.29304	0.03336			-7.29304	0.02842			-7.43226	0.02702			-7.43226	0.02702
		-7.21704	0.03745			-7.21704	0.0324			-7.35826	0.02571			-7.35826	0.02571
		-7.14004	0.0482			-7.14004	0.04203			-7.28426	0.0315			-7.28426	0.0315
		-7.06304	0.0631			-7.06304	0.05513			-7.20926	0.03526			-7.20926	0.03526
		-6.98604	0.10246			-6.98604	0.0913			-7.13526	0.04494			-7.13526	0.04494
		-6.90904	0.05516			-6.90904	0.04834			-7.06126	0.04925			-7.06126	0.04925
		-6.83204	0.19304			-6.83204	0.17272			-6.98626	0.08798			-6.98626	0.08798
		-6.75504	0.10341			-6.75504	0.0917			-6.91226	0.05358			-6.91226	0.05358
		-6.67804	0.13645			-6.67804	0.12133			-6.83826	0.12002			-6.83826	0.12002
		-6.60104	0.16719			-6.60104	0.14837			-6.76326	0.10139			-6.76326	0.10139
		-6.52404	0.18504			-6.52404	0.16279			-6.68926	0.12321			-6.68926	0.12321
		-6.44804	0.19279			-6.44804	0.16796			-6.61526	0.14594			-6.61526	0.14594
		-6.37104	0.18045			-6.37104	0.1551			-6.54126	0.15673			-6.54126	0.15673
		-6.29404	0.28725			-6.29404	0.24683			-6.46626	0.16556			-6.46626	0.16556
		-6.21704	0.27013			-6.21704	0.22954			-6.39226	0.16495			-6.39226	0.16495
		-6.14004	0.36723			-6.14004	0.30947			-6.31826	0.20786			-6.31826	0.20786
		-6.06304	0.35612			-6.06304	0.30563			-6.24326	0.25222			-6.24326	0.25222
		-5.98604	0.38992			-5.98604	0.33194			-6.16926	0.27656			-6.16926	0.27656
		-5.90904	0.53059			-5.90904	0.44711			-6.09526	0.32225			-6.09526	0.32225
		-5.83204	0.54661			-5.83204	0.452			-6.02126	0.33679			-6.02126	0.33679
		-5.75504	0.6749			-5.75504	0.54554			-5.94626	0.38673			-5.94626	0.38673
		-5.67904	0.55866			-5.67904	0.44934			-5.87226	0.44556			-5.87226	0.44556
		-5.60204	0.71228			-5.60204	0.56385			-5.79826	0.4952			-5.79826	0.4952
		-5.52504	1.11309			-5.52504	0.85208			-5.72326	0.53693			-5.72326	0.53693
		-5.44804	1.26982			-5.44804	0.94467			-5.64926	0.47063			-5.64926	0.47063
		-5.37104	1.60981			-5.37104	1.15145			-5.57526	0.53006			-5.57526	0.53006
		-5.29404	2.36977			-5.29404	1.64704			-5.50026	0.83784			-5.50026	0.83784
		-5.21704	1.37729			-5.21704	0.9091			-5.42626	1.01508			-5.42626	1.01508
		-5.14004	6.43391			-5.14004	3.9213			-5.35226	1.23849			-5.35226	1.23849
		-5.06304	6.75867			-5.06304	3.84357			-5.27826	1.31343			-5.27826	1.31343
		-4.98604	5.43979			-4.98604	3.13879			-5.20326	1.9798			-5.20326	1.9798
		-4.91004	7.74606			-4.91004	4.55456			-5.12926	0.86801			-5.12926	0.86801
		-4.83304	7.30907			-4.83304	4.00558			-5.05526	2.50365			-5.05526	2.50365
		-4.75604	16.4337			-4.75604	9.13041			-4.98026	3.10343			-4.98026	3.10343
		-4.67904	8.9006			-4.67904	7.1606			-4.90626	8.78813			-4.90626	8.78813
		-4.60204	8.93161			-4.60204	7.44331			-4.83226	4.65267			-4.83226	4.65267
		-4.52504	12.2324			-4.52504	9.11708			-4.75826	5.0625			-4.75826	5.0625
		-4.44804	7.40116			-4.44804	6.6546			-4.68326	8.22295			-4.68326	8.22295
		-4.37104	25.1935			-4.37104	20.3484			-4.60926	10.5381			-4.60926	10.5381
		-4.29404	14.0872			-4.29404	13.1871			-4.53526	9.774			-4.53526	9.774
		-4.21704	29.238			-4.21704	28.3581			-4.46026	8.8591			-4.46026	8.8591
		-4.14104	36.3793			-4.14104	34.5938			-4.38626	13.0571			-4.38626	13.0571
		-4.06404	25.9426			-4.06404	25.0449			-4.31226	14.5394			-4.31226	14.5394
		-3.98704	31.0812			-3.98704	29.7847			-4.23726	29.5746			-4.23726	29.5746
		-3.91004	18.8099			-3.91004	18.3132			-4.16326	26.9824			-4.16326	26.9824
		-3.83304	14.961			-3.83304	14.0896			-4.08926	33.3001			-4.08926	33.3001
		-3.75604	49.3306			-3.75604	47.1713			-4.01526	22.3526			-4.01526	22.3526
		-3.67904	25.3486			-3.67904	24.2094			-3.94026	23.2517			-3.94026	23.2517
		-3.60204	57.5794			-3.60204	55.8395			-3.86626	19.6905			-3.86626	19.6905
		-3.52504	65.1952			-3.52504	64.4314			-3.79226	18.2737			-3.79226	18.2737
		-3.44804	15.495			-3.44804	15.2491			-3.71726	23.0814			-3.71726	23.0814
		-3.37204	37.7639			-3.37204	37.2234			-3.64326	26.4807			-3.64326	26.4807
		-3.29504	32.6365			-3.29504	32.2004			-3.56926	31.9276			-3.56926	31.9276
		-3.21804	29.7527			-3.21804	29.2785			-3.49426	33.615			-3.49426	33.615
		-3.14104	26.3419			-3.14104	25.9379			-3.42026	19.9663			-3.42026	19.9663
		-3.06404	22.7705			-3.06404	22.5026			-3.34626	18.2924			-3.34626	18.2924
		-2.98704	48.2557			-2.98704	47.6517			-3.27226	39.3273			-3.27226	39.3273
		-2.91004	101.896			-2.91004	101.39			-3.19726	33.7993			-3.19726	33.7993
		-2.83304	26.9749			-2.83304	26.7788			-3.12326	39.6813			-3.12326	39.6813
		-2.75604	31.4686			-2.75604	31.1929			-3.04926	29.7576			-3.04926	29.7576
		-2.67904	32.4341			-2.67904	32.0598			-2.97426	45.2948			-2.97426	45.2948
		-2.60304	32.2947			-2.60304	31.714			-2.90026	88.7292			-2.90026	88.7292
		-2.52604	36.7427			-2.52604	36.362			-2.82626	30.8191			-2.82626	30.8191
		-2.44904	65.4457			-2.44904	65.0236			-2.75226	36.3169			-2.75226	36.3169
		-2.37204	52.7013			-2.37204	52.4305			-2.67726	37.2067			-2.67726	37.2067
		-2.29504	44.7503			-2.29504	44.5961			-2.60326	36.345			-2.60326	36.345
		-2.21804	62.4798			-2.21804	62.1128			-2.52926	30.61			-2.52926	30.61
		-2.14104	61.3417			-2.14104	60.9458			-2.45426	72.1128			-2.45426	72.1128
		-2.06404	52.5302			-2.06404	52.1739			-2.38026	70.7022			-2.38026	70.7022
		-1.98704	91.1873			-1.98704	90.7999			-2.30626	79.6035			-2.30626	79.6035
		-1.91004	66.0775			-1.91004	65.7753			-2.23126	44.8126			-2.23126	44.8126
		-1.83404	68.0285			-1.83404	67.7331			-2.15726	60.5516			-2.15726	60.5516
		-1.75704	117.427			-1.75704	117.132			-2.08326	46.0224			-2.08326	46.0224
		-1.68004	96.8949			-1.68004	96.6584			-2.00926	70.7395			-2.00926	70.7395
		-1.60304	66.1998			-1.60304	65.9362			-1.93426	57.5556			-1.93426	57.5556
		-1.52604	67.8803			-1.52604	67.6414			-1.86026	43.8807			-1.86026	43.8807
		-1.44904	11.8593			-1.44904	11.7828			-1.78626	112.131			-1.78626	112.131
		-1.37204	11.7376			-1.37204	11.6685			-1.71126	89.7849			-1.71126	89.7849
		-1.29504	8.99719			-1.29504	8.90722			-1.63726	64.5568			-1.63726	64.5568
		-1.21804	6.34654			-1.21804	6.29861			-1.56326	77.9791			-1.56326	77.9791
		-1.14104	5.98903			-1.14104	5.95424			-1.48926	45.1463			-1.48926	45.1463
		-1.06504	3.42223			-1.06504	3.39794			-1.41426	11.4393			-1.41426	11.4393
		-0.98804	2.96517			-0.98804	2.94174			-1.34026	10.8955			-1.34026	10.8955
		-0.91104	3.62084			-0.91104	3.58866			-1.26626	8.98528			-1.26626	8.98528
		-0.83404	3.23776			-0.83404	3.2072			-1.19126	7.6927			-1.19126	7.6927
		-0.75704	2.87787			-0.75704	2.84838			-1.11726	4.87235			-1.11726	4.87235
		-0.68004	3.11836			-0.68004	3.08508			-1.04326	3.25788			-1.04326	3.25788
		-0.60304	3.51682			-0.60304	3.48058			-0.96826	3.12225			-0.96826	3.12225
		-0.52604	1.7343			-0.52604	1.71308			-0.89426	3.63126			-0.89426	3.63126
		-0.44904	2.4987			-0.44904	2.46862			-0.82026	3.0582			-0.82026	3.0582
		-0.37204	2.26332			-0.37204	2.23693			-0.74626	3.05094			-0.74626	3.05094
		-0.29604	2.25916			-0.29604	2.2255			-0.67126	3.17928			-0.67126	3.17928
		-0.21904	1.98981			-0.21904	1.96205			-0.59726	3.86941			-0.59726	3.86941
		-0.14204	1.60622			-0.14204	1.58359			-0.52326	1.76751			-0.52326	1.76751
		-0.06504	2.25591			-0.06504	2.22338			-0.44826	2.58432			-0.44826	2.58432
		0.01196	2.15233			0.01196	2.12098			-0.37426	2.20033			-0.37426	2.20033
		0.08896	1.9425			0.08896	1.91632			-0.30026	1.98831			-0.30026	1.98831
		0.16596	1.72935			0.16596	1.70409			-0.22626	1.93161			-0.22626	1.93161
		0.24296	1.9385			0.24296	1.90996			-0.15126	1.56954			-0.15126	1.56954
		0.31996	2.22247			0.31996	2.18647			-0.07726	2.14201			-0.07726	2.14201
		0.39696	1.85016			0.39696	1.819			-0.00326	2.29738			-0.00326	2.29738
		0.47296	1.39795			0.47296	1.37206			0.07174	2.02574			0.07174	2.02574
		0.54996	1.40899			0.54996	1.38327			0.14574	1.73466			0.14574	1.73466
		0.62696	1.34223			0.62696	1.31716			0.21974	2.14465			0.21974	2.14465
		0.70396	1.36567			0.70396	1.34276			0.29474	2.19438			0.29474	2.19438
		0.78096	1.96798			0.78096	1.93632			0.36874	2.08227			0.36874	2.08227
		0.85796	1.53993			0.85796	1.5143			0.44274	1.61614			0.44274	1.61614
		0.93496	1.37345			0.93496	1.34754			0.51674	1.28043			0.51674	1.28043
		1.01196	1.63942			1.01196	1.60193			0.59174	1.39014			0.59174	1.39014
		1.08896	1.18864			1.08896	1.167			0.66574	1.34745			0.66574	1.34745
		1.16596	0.98207			1.16596	0.96506			0.73974	2.33995			0.73974	2.33995
		1.24196	1.24498			1.24196	1.22404			0.81474	1.57252			0.81474	1.57252
		1.31896	1.41542			1.31896	1.38971			0.88874	1.5174			0.88874	1.5174
		1.39596	1.23394			1.39596	1.2086			0.96274	0.95142			0.96274	0.95142
		1.47296	0.96951			1.47296	0.94985			1.03674	1.05507			1.03674	1.05507
		1.54996	1.2253			1.54996	1.19784			1.11174	1.10231			1.11174	1.10231
		1.62696	0.93641			1.62696	0.91596			1.18574	1.06006			1.18574	1.06006
		1.70396	0.91937			1.70396	0.89984			1.25974	1.26779			1.25974	1.26779
		1.78096	1.24278			1.78096	1.21884			1.33474	1.58845			1.33474	1.58845
		1.85796	1.05486			1.85796	1.03471			1.40874	1.18898			1.40874	1.18898
		1.93496	1.0472			1.93496	1.02814			1.48274	1.0356			1.48274	1.0356
		2.01096	0.98374			2.01096	0.96508			1.55774	1.17363			1.55774	1.17363
		2.08796	1.04158			2.08796	1.01991			1.63174	0.84497			1.63174	0.84497
		2.16496	1.17928			2.16496	1.15484			1.70574	0.8855			1.70574	0.8855
		2.24196	1.41536			2.24196	1.38897			1.77974	1.30747			1.77974	1.30747
		2.31896	0.9268			2.31896	0.90782			1.85474	1.07067			1.85474	1.07067
		2.39596	1.01164			2.39596	0.99017			1.92874	1.12287			1.92874	1.12287
		2.47296	0.58838			2.47296	0.57423			2.00274	1.13745			2.00274	1.13745
		2.54996	0.65141			2.54996	0.63585			2.07774	1.0352			2.07774	1.0352
		2.62696	0.73189			2.62696	0.71251			2.15174	1.02661			2.15174	1.02661
		2.70396	0.64668			2.70396	0.62896			2.22574	1.58193			2.22574	1.58193
		2.77996	0.70913			2.77996	0.68953			2.29974	1.10992			2.29974	1.10992
		2.85696	0.72665			2.85696	0.70782			2.37474	0.78938			2.37474	0.78938
		2.93396	0.78778			2.93396	0.77211			2.44874	0.70891			2.44874	0.70891
		3.01096	0.62715			3.01096	0.61483			2.52274	0.67247			2.52274	0.67247
		3.08796	0.67233			3.08796	0.65811			2.59774	0.8715			2.59774	0.8715
		3.16496	1.03244			3.16496	1.00686			2.67174	0.64452			2.67174	0.64452
		3.24196	1.38391			3.24196	1.34405			2.74574	0.6688			2.74574	0.6688
		3.31896	1.03453			3.31896	1.0052			2.82074	0.65156			2.82074	0.65156
		3.39596	0.97595			3.39596	0.94679			2.89474	0.86387			2.89474	0.86387
		3.47296	1.14302			3.47296	1.10783			2.96874	0.6908			2.96874	0.6908
		3.54896	1.02531			3.54896	0.98803			3.04274	0.67142			3.04274	0.67142
		3.62596	1.37222			3.62596	1.32038			3.11774	1.04378			3.11774	1.04378
		3.70296	1.16853			3.70296	1.12302			3.19174	1.08624			3.19174	1.08624
		3.77996	1.55669			3.77996	1.48429			3.26574	1.18667			3.26574	1.18667
		3.85696	1.29593			3.85696	1.24465			3.34074	1.12674			3.34074	1.12674
		3.93396	1.00927			3.93396	0.95785			3.41474	0.97589			3.41474	0.97589
		4.01096	0.92828			4.01096	0.88949			3.48874	1.11488			3.48874	1.11488
		4.08796	0.95916			4.08796	0.92599			3.56274	1.23428			3.56274	1.23428
		4.16496	1.06512			4.16496	1.02767			3.63774	1.17672			3.63774	1.17672
		4.24196	1.22568			4.24196	1.18066			3.71174	1.24079			3.71174	1.24079
		4.31896	1.04425			4.31896	1.00095			3.78574	1.3706			3.78574	1.3706
		4.39496	0.78428			4.39496	0.74855			3.86074	1.06108			3.86074	1.06108
		4.47196	0.81452			4.47196	0.78582			3.93474	0.8352			3.93474	0.8352
		4.54896	0.83563			4.54896	0.80614			4.00874	0.84578			4.00874	0.84578
		4.62596	1.05291			4.62596	1.01316			4.08374	0.98828			4.08374	0.98828
		4.70296	0.87909			4.70296	0.84731			4.15774	1.10025			4.15774	1.10025
		4.77996	0.65548			4.77996	0.63283			4.23174	1.22631			4.23174	1.22631
		4.85696	0.65478			4.85696	0.63174			4.30574	1.21555			4.30574	1.21555
		4.93396	0.85326			4.93396	0.82056			4.38074	0.73022			4.38074	0.73022
		5.01096	0.76191			5.01096	0.73679			4.45474	0.76769			4.45474	0.76769
		5.08796	0.34542			5.08796	0.33413			4.52874	0.8063			4.52874	0.8063
		5.16396	0.62958			5.16396	0.6039			4.60374	1.48979			4.60374	1.48979
		5.24096	0.5601			5.24096	0.54209			4.67774	0.81537			4.67774	0.81537
		5.31796	0.60658			5.31796	0.58575			4.75174	0.67658			4.75174	0.67658
		5.39496	0.55562			5.39496	0.53738			4.82574	0.65881			4.82574	0.65881
		5.47196	0.6302			5.47196	0.60983			4.90074	0.93176			4.90074	0.93176
		5.54896	1.16698			5.54896	1.1384			4.97474	0.98948			4.97474	0.98948
		5.62596	0.98905			5.62596	0.96385			5.04874	0.4472			5.04874	0.4472
		5.70296	1.13621			5.70296	1.11188			5.12374	0.57521			5.12374	0.57521
		5.77996	1.24208			5.77996	1.21565			5.19774	0.6549			5.19774	0.6549
		5.85696	1.20067			5.85696	1.17401			5.27174	0.64648			5.27174	0.64648
		5.93296	1.06285			5.93296	1.03923			5.34674	0.5222			5.34674	0.5222
		6.00996	0.95364			6.00996	0.9334			5.42074	0.49631			5.42074	0.49631
		6.08696	0.91316			6.08696	0.89191			5.49474	0.56796			5.49474	0.56796
		6.16396	1.18755			6.16396	1.15718			5.56874	1.06672			5.56874	1.06672
		6.24096	0.98499			6.24096	0.96155			5.64374	1.0853			5.64374	1.0853
		6.31796	1.20279			6.31796	1.17334			5.71774	1.17096			5.71774	1.17096
		6.39496	0.98202			6.39496	0.95837			5.79174	1.12452			5.79174	1.12452
		6.47196	0.91809			6.47196	0.89755			5.86674	1.10508			5.86674	1.10508
		6.54896	0.98672			6.54896	0.96433			5.94074	1.0413			5.94074	1.0413
		6.62596	1.16418			6.62596	1.13945			6.01474	0.91427			6.01474	0.91427
		6.70196	0.95469			6.70196	0.9343			6.08874	0.95078			6.08874	0.95078
		6.77896	1.03022			6.77896	1.00874			6.16374	1.17283			6.16374	1.17283
		6.85596	0.92042			6.85596	0.89989			6.23774	1.12309			6.23774	1.12309
		6.93296	0.98786			6.93296	0.96489			6.31174	1.08876			6.31174	1.08876
		7.00996	0.99566			7.00996	0.97261			6.38674	0.96696			6.38674	0.96696
		7.08696	1.02208			7.08696	0.99695			6.46074	0.85234			6.46074	0.85234
		7.16396	0.71941			7.16396	0.70241			6.53474	0.97171			6.53474	0.97171
		7.24096	0.79522			7.24096	0.77834			6.60974	1.27135			6.60974	1.27135
		7.31796	0.95106			7.31796	0.93056			6.68374	0.99794			6.68374	0.99794
		7.39496	1.10987			7.39496	1.08667			6.75774	1.06513			6.75774	1.06513
		7.47096	0.94722			7.47096	0.92714			6.83174	0.79416			6.83174	0.79416
		7.54796	1.23926			7.54796	1.21326			6.90674	0.8851			6.90674	0.8851
		7.62496	0.94938			7.62496	0.92871			6.98074	0.94201			6.98074	0.94201
		7.70196	0.74186			7.70196	0.7245			7.05474	1.06866			7.05474	1.06866
		7.77896	0.77365			7.77896	0.74957			7.12974	0.80784			7.12974	0.80784
		7.85596	0.76355			7.85596	0.74366			7.20374	0.83652			7.20374	0.83652
		7.93296	0.64938			7.93296	0.63304			7.27774	0.93175			7.27774	0.93175
		8.00996	0.41292			8.00996	0.40403			7.35174	1.07495			7.35174	1.07495
		8.08696	0.35988			8.08696	0.35391			7.42674	1.12197			7.42674	1.12197
		8.16396	0.06972			8.16396	0.06837			7.50074	1.41088			7.50074	1.41088
		8.23996	0.02768			8.23996	0.02716			7.57474	1.07692			7.57474	1.07692
		8.31696	0.00635			8.31696	0.00622			7.64974	0.89063			7.64974	0.89063
		8.39396	0.00043			8.39396	0.00042			7.72374	0.74753			7.72374	0.74753
		8.47096	0			8.47096	0			7.79774	0.80205			7.79774	0.80205
		8.54796	0			8.54796	0			7.87274	0.81092			7.87274	0.81092
		8.62496	0			8.62496	0			7.94674	0.6668			7.94674	0.6668
		8.70196	0			8.70196	0			8.02074	0.49316			8.02074	0.49316
		8.77896	0			8.77896	0			8.09474	0.24746			8.09474	0.24746
		8.85596	0			8.85596	0			8.16974	0.05909			8.16974	0.05909
		8.93296	0			8.93296	0			8.24374	0.02015			8.24374	0.02015
		9.00896	0			9.00896	0			8.31774	0.00741			8.31774	0.00741
		9.08596	0			9.08596	0			8.39274	0.00068			8.39274	0.00068
		9.16296	0			9.16296	0			8.46674	0			8.46674	0
		9.23996	0			9.23996	0			8.54074	0			8.54074	0
		9.31696	0			9.31696	0			8.61474	0			8.61474	0
		9.39396	0			9.39396	0			8.68974	0			8.68974	0
		9.47096	0			9.47096	0			8.76374	0			8.76374	0
		9.54796	0			9.54796	0			8.83774	0			8.83774	0
		9.62496	0			9.62496	0			8.91274	0			8.91274	0
		9.70196	0			9.70196	0			8.98674	0			8.98674	0
		9.77796	0			9.77796	0			9.06074	0			9.06074	0
		9.85496	0			9.85496	0			9.13574	0			9.13574	0
		9.93196	0			9.93196	0			9.20974	0			9.20974	0
		10.009	0			10.009	0			9.28374	0			9.28374	0
		10.086	0			10.086	0			9.35774	0			9.35774	0
		10.163	0			10.163	0			9.43274	0			9.43274	0
		10.24	0			10.24	0			9.50674	0			9.50674	0
		10.317	0			10.317	0			9.58074	0			9.58074	0
		10.394	0			10.394	0			9.65574	0			9.65574	0
		10.471	0			10.471	0			9.72974	0			9.72974	0
		10.547	0			10.547	0			9.80374	0			9.80374	0
		10.624	0			10.624	0			9.87774	0			9.87774	0
		10.701	0			10.701	0			9.95274	0			9.95274	0
		10.778	0			10.778	0			10.0267	0			10.0267	0
		10.855	0			10.855	0			10.1007	0			10.1007	0
		10.932	0			10.932	0			10.1757	0			10.1757	0
		11.009	0			11.009	0			10.2497	0			10.2497	0
		11.086	0			11.086	0			10.3237	0			10.3237	0
		11.163	0			11.163	0			10.3987	0			10.3987	0
		11.24	0			11.24	0			10.4727	0			10.4727	0
		11.316	0			11.316	0			10.5467	0			10.5467	0
		11.393	0			11.393	0			10.6207	0			10.6207	0
		11.47	0			11.47	0			10.6957	0			10.6957	0
		11.547	0			11.547	0			10.7697	0			10.7697	0
		11.624	0			11.624	0			10.8437	0			10.8437	0
		11.701	0			11.701	0			10.9187	0			10.9187	0
		11.778	0			11.778	0			10.9927	0			10.9927	0
		11.855	0			11.855	0			11.0667	0			11.0667	0
		11.932	0			11.932	0			11.1407	0			11.1407	0
		12.009	0			12.009	0			11.2157	0			11.2157	0
		12.085	0			12.085	0			11.2897	0			11.2897	0
		12.162	0			12.162	0			11.3637	0			11.3637	0
		12.239	0			12.239	0			11.4387	0			11.4387	0
		12.316	0			12.316	0			11.5127	0			11.5127	0

## Sheet: Figure S16
Figure S16
	Ag-doped Cu	Structure	ΔG (eV)
		CO2(g)	0
		*COOH	0.61
		*CO	0.1
		CO(g)	-0.1
	Ag	Structure	ΔG (eV)
		CO2(g)	0
		*COOH	0.92
		*CO	0.62
		CO(g)	-0.1
