# Supplementary material for: Cascade electrocatalysis via AgCu single-atom alloy and Ag nanoparticles in CO2 electroreduction toward multicarbon products
Source: Nat Commun. 2023 Oct 5;14:6142. doi: 10.1038/s41467-023-41871-w (PMC10556094; doi:10.1038/s41467-023-41871-w)
Supplement: Supplementary file 3 — Source Data [file 41467_2023_41871_MOESM3_ESM.zip › 6. Source Data/Figure S10A. CuNP_CO2RR_results.xlsx]

## Sheet: Faradic efficiency (FE) results
Potential	FE (C2H4)	Error bar		FE (EOH)	Error bar		FE (n-proponal)	Error bar		FE (Acetate)	Error bar		FE (CH4)	Error bar		FE (CO)	Error bar		FE (formate)	Error bar
-0.5	8.09359	0.85033		8.05627	0.16433		0	0		0.1398	0.12224		0	0		43.2402	0.89722		6.38374	0.7542
-0.55	15.577	3.18348		15.4863	1.34543		0	0		0.19973	0.04848		0	0		29.4044	4.68651		5.81334	2.17309
-0.6	24.1661	2.98996		22.7758	1.1093		5.72454	0.65694		0.7763	0.09941		0.05727	0.10646		15.3744	1.4968		4.18775	1.2564
-0.65	28.6485	3.3872		24.405	0.80162		2.70263	2.84624		0.7746	0.34196		0.19617	0.26336		18.4527	6.25504		2.70174	0.33726
-0.7	38.0504	5.55143		28.3242	7.98738		0.74943	0.39049		3.68325	0.76593		4.56506	1.35546		9.0997	0.08332		1.60736	0.43492

## Sheet: I-t curves
Time (s)	I (-0.50V)		Time (s)	I (-0.55V)		Time (s)	I (-0.60V)		Time (s)	I (-0.65V)		Time (s)	I (-0.70V)
0	-0.1192		0	-0.1259		0	-0.1709		0	-0.2056		0	-0.2331
1	-0.1223		1	-0.1385		1	-0.191		1	-0.2344		1	-0.2641
2	-0.1224		2	-0.1404		2	-0.1907		2	-0.2304		2	-0.264
3	-0.1249		3	-0.154		3	-0.2086		3	-0.2557		3	-0.292
4	-0.1236		4	-0.1602		4	-0.2079		4	-0.254		4	-0.2932
5	-0.1256		5	-0.1636		5	-0.2238		5	-0.277		5	-0.3192
6	-0.1269		6	-0.1578		6	-0.2231		6	-0.275		6	-0.3198
7	-0.1285		7	-0.1634		7	-0.2363		7	-0.2968		7	-0.3442
8	-0.1293		8	-0.1605		8	-0.2361		8	-0.2914		8	-0.3446
9	-0.1301		9	-0.1718		9	-0.2474		9	-0.3116		9	-0.3683
10	-0.1304		10	-0.1685		10	-0.2472		10	-0.3056		10	-0.3693
11	-0.1311		11	-0.1727		11	-0.2575		11	-0.323		11	-0.3917
12	-0.1313		12	-0.1748		12	-0.2541		12	-0.3025		12	-0.3925
13	-0.1324		13	-0.1819		13	-0.2776		13	-0.3493		13	-0.4145
14	-0.1329		14	-0.1845		14	-0.279		14	-0.3518		14	-0.4163
15	-0.1338		15	-0.1906		15	-0.2879		15	-0.3722		15	-0.4366
16	-0.1341		16	-0.1876		16	-0.2874		16	-0.3708		16	-0.4374
17	-0.1347		17	-0.1916		17	-0.295		17	-0.3884		17	-0.457
18	-0.1353		18	-0.1897		18	-0.2947		18	-0.3805		18	-0.4587
19	-0.1361		19	-0.1913		19	-0.3013		19	-0.399		19	-0.4759
20	-0.1365		20	-0.1934		20	-0.3		20	-0.388		20	-0.4789
21	-0.1342		21	-0.1962		21	-0.3065		21	-0.4085		21	-0.4963
22	-0.1345		22	-0.1913		22	-0.3041		22	-0.3968		22	-0.4981
23	-0.1353		23	-0.1925		23	-0.3079		23	-0.4118		23	-0.5145
24	-0.1365		24	-0.1933		24	-0.3057		24	-0.4254		24	-0.5177
25	-0.1375		25	-0.195		25	-0.3072		25	-0.4404		25	-0.5336
26	-0.1381		26	-0.1968		26	-0.3183		26	-0.4279		26	-0.5355
27	-0.1386		27	-0.1996		27	-0.3377		27	-0.4398		27	-0.5496
28	-0.1392		28	-0.197		28	-0.3366		28	-0.4223		28	-0.5496
29	-0.1393		29	-0.2003		29	-0.3427		29	-0.465		29	-0.5642
30	-0.14		30	-0.2116		30	-0.3407		30	-0.4555		30	-0.5679
31	-0.1398		31	-0.2102		31	-0.3459		31	-0.4654		31	-0.5821
32	-0.1407		32	-0.2098		32	-0.3438		32	-0.4566		32	-0.5859
33	-0.1405		33	-0.2087		33	-0.3456		33	-0.4636		33	-0.5986
34	-0.1396		34	-0.2166		34	-0.3415		34	-0.4862		34	-0.603
35	-0.1391		35	-0.2236		35	-0.3412		35	-0.4941		35	-0.6151
36	-0.1404		36	-0.2334		36	-0.3382		36	-0.4823		36	-0.6182
37	-0.1398		37	-0.2348		37	-0.3637		37	-0.4931		37	-0.6317
38	-0.141		38	-0.2424		38	-0.3628		38	-0.479		38	-0.6362
39	-0.1419		39	-0.2465		39	-0.3663		39	-0.5077		39	-0.6473
40	-0.1434		40	-0.2349		40	-0.3644		40	-0.4988		40	-0.6483
41	-0.1428		41	-0.2292		41	-0.3666		41	-0.5029		41	-0.6592
42	-0.1442		42	-0.2226		42	-0.3624		42	-0.4731		42	-0.6613
43	-0.1441		43	-0.2127		43	-0.3623		43	-0.5233		43	-0.6725
44	-0.1451		44	-0.2121		44	-0.3591		44	-0.514		44	-0.6791
45	-0.1448		45	-0.2125		45	-0.3619		45	-0.5192		45	-0.688
46	-0.1456		46	-0.2109		46	-0.3488		46	-0.5085		46	-0.6936
47	-0.1451		47	-0.2099		47	-0.3809		47	-0.5374		47	-0.7044
48	-0.1425		48	-0.2256		48	-0.3801		48	-0.5304		48	-0.7082
49	-0.1425		49	-0.221		49	-0.3803		49	-0.5302		49	-0.7173
50	-0.1443		50	-0.2195		50	-0.3797		50	-0.5272		50	-0.7226
51	-0.1448		51	-0.2269		51	-0.3803		51	-0.5403		51	-0.7324
52	-0.1454		52	-0.2306		52	-0.3776		52	-0.5502		52	-0.7352
53	-0.1452		53	-0.2266		53	-0.3777		53	-0.5554		53	-0.7403
54	-0.1458		54	-0.2268		54	-0.3729		54	-0.5526		54	-0.7428
55	-0.1457		55	-0.2332		55	-0.3733		55	-0.5535		55	-0.7545
56	-0.1461		56	-0.2377		56	-0.3556		56	-0.5437		56	-0.7563
57	-0.1464		57	-0.2441		57	-0.3855		57	-0.544		57	-0.7681
58	-0.1468		58	-0.2394		58	-0.3835		58	-0.5428		58	-0.7697
59	-0.1469		59	-0.2332		59	-0.3855		59	-0.5691		59	-0.7782
60	-0.1473		60	-0.2244		60	-0.3835		60	-0.5612		60	-0.7802
61	-0.1452		61	-0.2221		61	-0.3849		61	-0.564		61	-0.7884
62	-0.1455		62	-0.2142		62	-0.3806		62	-0.5531		62	-0.7915
63	-0.1454		63	-0.2279		63	-0.3815		63	-0.5631		63	-0.8022
64	-0.146		64	-0.2238		64	-0.375		64	-0.5863		64	-0.8061
65	-0.146		65	-0.2246		65	-0.3728		65	-0.5942		65	-0.8135
66	-0.147		66	-0.2257		66	-0.3936		66	-0.5845		66	-0.8147
67	-0.1484		67	-0.229		67	-0.3967		67	-0.587		67	-0.8178
68	-0.1493		68	-0.2399		68	-0.395		68	-0.5811		68	-0.8198
69	-0.1485		69	-0.2447		69	-0.3966		69	-0.5793		69	-0.8277
70	-0.1476		70	-0.2524		70	-0.3938		70	-0.595		70	-0.8297
71	-0.1471		71	-0.244		71	-0.4062		71	-0.6085		71	-0.835
72	-0.1477		72	-0.2256		72	-0.4003		72	-0.6009		72	-0.8359
73	-0.1474		73	-0.2193		73	-0.4005		73	-0.6015		73	-0.8412
74	-0.1487		74	-0.2213		74	-0.3985		74	-0.59		74	-0.8515
75	-0.1501		75	-0.2212		75	-0.3873		75	-0.5931		75	-0.8582
76	-0.1505		76	-0.2385		76	-0.4094		76	-0.5763		76	-0.8617
77	-0.1506		77	-0.2338		77	-0.4119		77	-0.6147		77	-0.8675
78	-0.1505		78	-0.2258		78	-0.4072		78	-0.608		78	-0.8642
79	-0.1502		79	-0.2309		79	-0.4076		79	-0.5977		79	-0.8733
80	-0.1473		80	-0.2346		80	-0.403		80	-0.5892		80	-0.8758
81	-0.1472		81	-0.2413		81	-0.4033		81	-0.6112		81	-0.8824
82	-0.148		82	-0.2469		82	-0.3983		82	-0.6097		82	-0.8835
83	-0.1474		83	-0.2507		83	-0.3938		83	-0.6015		83	-0.8892
84	-0.1486		84	-0.245		84	-0.3844		84	-0.5953		84	-0.8907
85	-0.1491		85	-0.245		85	-0.4111		85	-0.5804		85	-0.8943
86	-0.1502		86	-0.2482		86	-0.4101		86	-0.6059		86	-0.896
87	-0.1496		87	-0.2485		87	-0.4099		87	-0.6047		87	-0.9019
88	-0.1507		88	-0.2507		88	-0.4078		88	-0.6053		88	-0.901
89	-0.1504		89	-0.2521		89	-0.4073		89	-0.6135		89	-0.903
90	-0.1514		90	-0.2461		90	-0.405		90	-0.6093		90	-0.9045
91	-0.1512		91	-0.2468		91	-0.4003		91	-0.5786		91	-0.9061
92	-0.1523		92	-0.2492		92	-0.3963		92	-0.6252		92	-0.9034
93	-0.1507		93	-0.2514		93	-0.3876		93	-0.6215		93	-0.9051
94	-0.1486		94	-0.2368		94	-0.4284		94	-0.6322		94	-0.9042
95	-0.1494		95	-0.2343		95	-0.4283		95	-0.6172		95	-0.9044
96	-0.1497		96	-0.2373		96	-0.4245		96	-0.6457		96	-0.906
97	-0.1494		97	-0.2351		97	-0.4233		97	-0.6302		97	-0.9051
98	-0.1503		98	-0.2388		98	-0.4137		98	-0.6245		98	-0.9052
99	-0.1503		99	-0.2381		99	-0.4111		99	-0.6007		99	-0.9071
100	-0.1509		100	-0.2369		100	-0.4016		100	-0.6371		100	-0.9056
101	-0.1506		101	-0.2356		101	-0.3935		101	-0.6266		101	-0.9082
102	-0.1479		102	-0.2404		102	-0.4201		102	-0.6223		102	-0.9081
103	-0.1473		103	-0.2412		103	-0.4214		103	-0.6087		103	-0.9033
104	-0.1496		104	-0.2395		104	-0.4238		104	-0.6416		104	-0.9023
105	-0.1493		105	-0.2412		105	-0.4235		105	-0.6358		105	-0.9025
106	-0.1498		106	-0.2429		106	-0.4193		106	-0.66		106	-0.9024
107	-0.1494		107	-0.2422		107	-0.4178		107	-0.6509		107	-0.9125
108	-0.1497		108	-0.2447		108	-0.4142		108	-0.6454		108	-0.9104
109	-0.1489		109	-0.2415		109	-0.4033		109	-0.6402		109	-0.9144
110	-0.1495		110	-0.2456		110	-0.4232		110	-0.6537		110	-0.9087
111	-0.1498		111	-0.2448		111	-0.4246		111	-0.6518		111	-0.9069
112	-0.15		112	-0.247		112	-0.4222		112	-0.6422		112	-0.9067
113	-0.1496		113	-0.2419		113	-0.4215		113	-0.6411		113	-0.8983
114	-0.1499		114	-0.2426		114	-0.4196		114	-0.6299		114	-0.8994
115	-0.1502		115	-0.2416		115	-0.4333		115	-0.65		115	-0.9026
116	-0.1509		116	-0.2442		116	-0.4269		116	-0.6475		116	-0.9002
117	-0.1511		117	-0.2405		117	-0.4225		117	-0.6385		117	-0.9019
118	-0.1514		118	-0.2444		118	-0.4176		118	-0.6284		118	-0.9008
119	-0.1516		119	-0.2437		119	-0.4384		119	-0.6137		119	-0.9003
120	-0.1456		120	-0.2445		120	-0.4369		120	-0.649		120	-0.8963
121	-0.1449		121	-0.2445		121	-0.4341		121	-0.6432		121	-0.8971
122	-0.1461		122	-0.2418		122	-0.4304		122	-0.639		122	-0.8997
123	-0.1454		123	-0.2443		123	-0.4278		123	-0.6288		123	-0.8998
124	-0.1466		124	-0.2451		124	-0.4248		124	-0.6224		124	-0.8944
125	-0.1461		125	-0.2464		125	-0.4217		125	-0.5753		125	-0.8912
126	-0.147		126	-0.2445		126	-0.4176		126	-0.6544		126	-0.8875
127	-0.1465		127	-0.2457		127	-0.3982		127	-0.5933		127	-0.8845
128	-0.1477		128	-0.2474		128	-0.4295		128	-0.6358		128	-0.8829
129	-0.1476		129	-0.2486		129	-0.4298		129	-0.5789		129	-0.883
130	-0.1488		130	-0.2506		130	-0.4266		130	-0.6614		130	-0.8844
131	-0.1486		131	-0.2454		131	-0.4271		131	-0.6072		131	-0.8817
132	-0.1496		132	-0.247		132	-0.4221		132	-0.6467		132	-0.8777
133	-0.149		133	-0.2465		133	-0.4232		133	-0.5968		133	-0.8733
134	-0.1478		134	-0.2469		134	-0.4189		134	-0.6507		134	-0.8793
135	-0.1473		135	-0.2473		135	-0.4182		135	-0.6083		135	-0.8818
136	-0.1495		136	-0.2481		136	-0.4258		136	-0.6439		136	-0.8888
137	-0.149		137	-0.2427		137	-0.4465		137	-0.6002		137	-0.8882
138	-0.1498		138	-0.2469		138	-0.4453		138	-0.6231		138	-0.887
139	-0.1494		139	-0.2477		139	-0.4457		139	-0.6091		139	-0.888
140	-0.1507		140	-0.2509		140	-0.4416		140	-0.6458		140	-0.889
141	-0.1499		141	-0.2459		141	-0.4385		141	-0.6024		141	-0.8907
142	-0.1511		142	-0.246		142	-0.4326		142	-0.6316		142	-0.8909
143	-0.1506		143	-0.2509		143	-0.4302		143	-0.5779		143	-0.8895
144	-0.1504		144	-0.253		144	-0.4231		144	-0.6437		144	-0.8894
145	-0.1499		145	-0.2482		145	-0.4377		145	-0.6064		145	-0.8878
146	-0.1508		146	-0.2484		146	-0.4372		146	-0.63		146	-0.8866
147	-0.1503		147	-0.2504		147	-0.4362		147	-0.59		147	-0.8825
148	-0.151		148	-0.2522		148	-0.4336		148	-0.5841		148	-0.8731
149	-0.1509		149	-0.2492		149	-0.4309		149	-0.6247		149	-0.8752
150	-0.1516		150	-0.2514		150	-0.428		150	-0.6188		150	-0.8761
151	-0.1511		151	-0.2524		151	-0.4249		151	-0.6116		151	-0.8719
152	-0.1519		152	-0.2532		152	-0.4204		152	-0.6003		152	-0.8749
153	-0.1514		153	-0.2554		153	-0.4147		153	-0.4954		153	-0.872
154	-0.1481		154	-0.2491		154	-0.4328		154	-0.6158		154	-0.8723
155	-0.1477		155	-0.252		155	-0.4322		155	-0.587		155	-0.8677
156	-0.1484		156	-0.2518		156	-0.4498		156	-0.6148		156	-0.8948
157	-0.1479		157	-0.2538		157	-0.4473		157	-0.571		157	-0.886
158	-0.1485		158	-0.2565		158	-0.4441		158	-0.6263		158	-0.8903
159	-0.1496		159	-0.2516		159	-0.4421		159	-0.5846		159	-0.8831
160	-0.1512		160	-0.2509		160	-0.4365		160	-0.6108		160	-0.883
161	-0.1494		161	-0.2511		161	-0.4353		161	-0.5697		161	-0.8759
162	-0.1496		162	-0.2541		162	-0.4213		162	-0.6033		162	-0.8776
163	-0.1501		163	-0.2571		163	-0.4432		163	-0.5897		163	-0.8663
164	-0.1507		164	-0.2495		164	-0.4428		164	-0.6314		164	-0.8692
165	-0.1502		165	-0.2498		165	-0.4411		165	-0.6038		165	-0.8666
166	-0.1503		166	-0.2521		166	-0.4389		166	-0.6228		166	-0.8667
167	-0.1498		167	-0.257		167	-0.4363		167	-0.5911		167	-0.8606
168	-0.1505		168	-0.2574		168	-0.4329		168	-0.5879		168	-0.86
169	-0.1504		169	-0.2512		169	-0.428		169	-0.6105		169	-0.8556
170	-0.1505		170	-0.2532		170	-0.4255		170	-0.6343		170	-0.8616
171	-0.1504		171	-0.254		171	-0.4188		171	-0.5992		171	-0.8616
172	-0.1506		172	-0.2567		172	-0.4376		172	-0.6214		172	-0.8599
173	-0.1507		173	-0.259		173	-0.4368		173	-0.6095		173	-0.8546
174	-0.151		174	-0.2509		174	-0.4352		174	-0.6527		174	-0.8573
175	-0.1508		175	-0.2503		175	-0.4331		175	-0.6173		175	-0.8498
176	-0.1485		176	-0.2508		176	-0.4502		176	-0.637		176	-0.8489
177	-0.1483		177	-0.2448		177	-0.4436		177	-0.5907		177	-0.8471
178	-0.1491		178	-0.2459		178	-0.4416		178	-0.6525		178	-0.8453
179	-0.1497		179	-0.2448		179	-0.4305		179	-0.6387		179	-0.8424
180	-0.1499		180	-0.246		180	-0.4512		180	-0.6435		180	-0.8421
181	-0.15		181	-0.2456		181	-0.4688		181	-0.6326		181	-0.8434
182	-0.1502		182	-0.2468		182	-0.4647		182	-0.6594		182	-0.8407
183	-0.1501		183	-0.2495		183	-0.4609		183	-0.6232		183	-0.8407
184	-0.1504		184	-0.2441		184	-0.4566		184	-0.6342		184	-0.8378
185	-0.1505		185	-0.2471		185	-0.451		185	-0.5991		185	-0.8496
186	-0.1482		186	-0.2498		186	-0.4455		186	-0.6657		186	-0.8486
187	-0.1493		187	-0.2485		187	-0.446		187	-0.6393		187	-0.8491
188	-0.1498		188	-0.2513		188	-0.4597		188	-0.6494		188	-0.8438
189	-0.1493		189	-0.2452		189	-0.4564		189	-0.6226		189	-0.8409
190	-0.1496		190	-0.2478		190	-0.4543		190	-0.6501		190	-0.8406
191	-0.1496		191	-0.251		191	-0.4489		191	-0.6358		191	-0.8413
192	-0.1504		192	-0.2528		192	-0.4452		192	-0.6477		192	-0.8419
193	-0.1501		193	-0.2474		193	-0.4406		193	-0.6239		193	-0.8749
194	-0.1507		194	-0.2491		194	-0.4387		194	-0.6312		194	-0.8711
195	-0.1505		195	-0.2519		195	-0.4484		195	-0.6077		195	-0.8718
196	-0.151		196	-0.2497		196	-0.4508		196	-0.6656		196	-0.8727
197	-0.1509		197	-0.252		197	-0.4478		197	-0.6497		197	-0.8687
198	-0.1482		198	-0.2531		198	-0.4453		198	-0.6552		198	-0.8645
199	-0.1482		199	-0.2534		199	-0.4391		199	-0.6369		199	-0.8592
200	-0.1488		200	-0.2559		200	-0.4364		200	-0.6367		200	-0.855
201	-0.1482		201	-0.2563		201	-0.4321		201	-0.6253		201	-0.8541
202	-0.149		202	-0.2519		202	-0.4318		202	-0.6832		202	-0.8489
203	-0.1485		203	-0.2545		203	-0.4414		203	-0.6643		203	-0.8501
204	-0.1491		204	-0.2564		204	-0.4418		204	-0.6683		204	-0.8465
205	-0.1492		205	-0.256		205	-0.438		205	-0.6422		205	-0.8456
206	-0.1501		206	-0.2509		206	-0.4361		206	-0.6621		206	-0.8422
207	-0.151		207	-0.2485		207	-0.4318		207	-0.6627		207	-0.8416
208	-0.1515		208	-0.2497		208	-0.4304		208	-0.6557		208	-0.8364
209	-0.1511		209	-0.2476		209	-0.4427		209	-0.6713		209	-0.8348
210	-0.1517		210	-0.2491		210	-0.4417		210	-0.6704		210	-0.8349
211	-0.1514		211	-0.2489		211	-0.424		211	-0.6467		211	-0.8335
212	-0.1522		212	-0.25		212	-0.4564		212	-0.6316		212	-0.8329
213	-0.1516		213	-0.2469		213	-0.4793		213	-0.6594		213	-0.8306
214	-0.149		214	-0.2477		214	-0.4777		214	-0.6524		214	-0.8277
215	-0.1489		215	-0.25		215	-0.4729		215	-0.6319		215	-0.8251
216	-0.1491		216	-0.2511		216	-0.4695		216	-0.6625		216	-0.8218
217	-0.1491		217	-0.2503		217	-0.464		217	-0.6503		217	-0.8163
218	-0.1493		218	-0.2504		218	-0.4527		218	-0.6444		218	-0.8158
219	-0.1492		219	-0.2453		219	-0.4649		219	-0.6275		219	-0.8158
220	-0.1508		220	-0.2468		220	-0.4687		220	-0.6549		220	-0.816
221	-0.1505		221	-0.246		221	-0.4632		221	-0.648		221	-0.8461
222	-0.1502		222	-0.2496		222	-0.4602		222	-0.6437		222	-0.8445
223	-0.1511		223	-0.2504		223	-0.4531		223	-0.6453		223	-0.8457
224	-0.151		224	-0.2526		224	-0.4501		224	-0.623		224	-0.8376
225	-0.1514		225	-0.2503		225	-0.4389		225	-0.6536		225	-0.8375
226	-0.1511		226	-0.2525		226	-0.4243		226	-0.6405		226	-0.8328
227	-0.1513		227	-0.252		227	-0.4568		227	-0.6224		227	-0.8296
228	-0.1505		228	-0.2513		228	-0.457		228	-0.6781		228	-0.8259
229	-0.1511		229	-0.2506		229	-0.4524		229	-0.6751		229	-0.83
230	-0.1503		230	-0.2539		230	-0.4523		230	-0.689		230	-0.8244
231	-0.1515		231	-0.2547		231	-0.4493		231	-0.6839		231	-0.8279
232	-0.151		232	-0.2468		232	-0.4501		232	-0.6726		232	-0.8232
233	-0.1514		233	-0.2478		233	-0.4432		233	-0.6605		233	-0.8422
234	-0.1515		234	-0.2525		234	-0.4406		234	-0.6534		234	-0.8356
235	-0.1462		235	-0.253		235	-0.4286		235	-0.6398		235	-0.8351
236	-0.1459		236	-0.2492		236	-0.426		236	-0.669		236	-0.8334
237	-0.1466		237	-0.2507		237	-0.4295		237	-0.6624		237	-0.8321
238	-0.1465		238	-0.2536		238	-0.4496		238	-0.6533		238	-0.8273
239	-0.1467		239	-0.252		239	-0.4457		239	-0.6437		239	-0.84
240	-0.1469		240	-0.2502		240	-0.4445		240	-0.6271		240	-0.8396
241	-0.1472		241	-0.2509		241	-0.4378		241	-0.6486		241	-0.8402
242	-0.1475		242	-0.2529		242	-0.4362		242	-0.6409		242	-0.8352
243	-0.1479		243	-0.2518		243	-0.4298		243	-0.6316		243	-0.8385
244	-0.1481		244	-0.2513		244	-0.4305		244	-0.6164		244	-0.8308
245	-0.1484		245	-0.2502		245	-0.443		245	-0.6389		245	-0.8291
246	-0.1486		246	-0.252		246	-0.4289		246	-0.6354		246	-0.8257
247	-0.1487		247	-0.2499		247	-0.4569		247	-0.6625		247	-0.8309
248	-0.1471		248	-0.2542		248	-0.4585		248	-0.6758		248	-0.8269
249	-0.1471		249	-0.2519		249	-0.4543		249	-0.673		249	-0.8262
250	-0.1486		250	-0.2486		250	-0.4771		250	-0.6655		250	-0.8214
251	-0.1486		251	-0.2514		251	-0.4684		251	-0.6667		251	-0.8202
252	-0.1483		252	-0.2536		252	-0.4651		252	-0.7013		252	-0.815
253	-0.1486		253	-0.2519		253	-0.4554		253	-0.6922		253	-0.8153
254	-0.1485		254	-0.2551		254	-0.481		254	-0.7139		254	-0.8038
255	-0.1493		255	-0.2488		255	-0.4777		255	-0.6933		255	-0.8023
256	-0.149		256	-0.2513		256	-0.4752		256	-0.6899		256	-0.7961
257	-0.1496		257	-0.253		257	-0.4696		257	-0.675		257	-0.7968
258	-0.1497		258	-0.2553		258	-0.4677		258	-0.7031		258	-0.7925
259	-0.15		259	-0.2548		259	-0.4603		259	-0.6874		259	-0.7971
260	-0.1499		260	-0.2493		260	-0.4599		260	-0.6768		260	-0.7966
261	-0.1498		261	-0.2499		261	-0.4444		261	-0.6494		261	-0.8177
262	-0.1478		262	-0.2519		262	-0.4654		262	-0.6878		262	-0.8102
263	-0.1479		263	-0.2522		263	-0.463		263	-0.6757		263	-0.8109
264	-0.1481		264	-0.2485		264	-0.4613		264	-0.6654		264	-0.805
265	-0.148		265	-0.2502		265	-0.4568		265	-0.6497		265	-0.8079
266	-0.1485		266	-0.2532		266	-0.4526		266	-0.6365		266	-0.806
267	-0.1484		267	-0.2508		267	-0.4469		267	-0.6628		267	-0.8069
268	-0.1493		268	-0.2568		268	-0.4421		268	-0.6681		268	-0.8008
269	-0.1506		269	-0.2424		269	-0.4341		269	-0.6592		269	-0.8228
270	-0.1515		270	-0.2429		270	-0.4533		270	-0.6436		270	-0.8354
271	-0.1508		271	-0.2419		271	-0.451		271	-0.6209		271	-0.8349
272	-0.1514		272	-0.2424		272	-0.449		272	-0.649		272	-0.8315
273	-0.1472		273	-0.2428		273	-0.4461		273	-0.6473		273	-0.8337
274	-0.1479		274	-0.2444		274	-0.442		274	-0.6346		274	-0.8276
275	-0.1476		275	-0.2421		275	-0.4394		275	-0.664		275	-0.8255
276	-0.148		276	-0.246		276	-0.4347		276	-0.6571		276	-0.8138
277	-0.1479		277	-0.245		277	-0.4273		277	-0.6417		277	-0.8144
278	-0.1482		278	-0.2477		278	-0.4242		278	-0.6361		278	-0.8082
279	-0.149		279	-0.244		279	-0.4426		279	-0.6708		279	-0.8076
280	-0.1506		280	-0.2447		280	-0.4565		280	-0.6622		280	-0.8005
281	-0.1501		281	-0.2441		281	-0.4586		281	-0.6456		281	-0.8019
282	-0.1507		282	-0.248		282	-0.4541		282	-0.662		282	-0.7957
283	-0.1482		283	-0.2462		283	-0.4527		283	-0.6482		283	-0.7967
284	-0.1483		284	-0.2463		284	-0.4497		284	-0.6549		284	-0.7934
285	-0.1482		285	-0.2493		285	-0.4444		285	-0.6279		285	-0.7945
286	-0.1483		286	-0.249		286	-0.4368		286	-0.6617		286	-0.79
287	-0.1497		287	-0.2469		287	-0.4554		287	-0.6563		287	-0.7896
288	-0.15		288	-0.2458		288	-0.4532		288	-0.6474		288	-0.7859
289	-0.1501		289	-0.2469		289	-0.451		289	-0.6375		289	-0.7845
290	-0.1502		290	-0.2464		290	-0.4489		290	-0.6484		290	-0.8241
291	-0.1498		291	-0.2483		291	-0.4442		291	-0.6597		291	-0.8256
292	-0.1506		292	-0.2443		292	-0.441		292	-0.6466		292	-0.8202
293	-0.1506		293	-0.2465		293	-0.4368		293	-0.637		293	-0.8205
294	-0.1509		294	-0.2473		294	-0.4343		294	-0.6502		294	-0.8173
295	-0.1468		295	-0.2464		295	-0.4376		295	-0.6475		295	-0.8198
296	-0.1483		296	-0.2496		296	-0.4435		296	-0.6647		296	-0.814
297	-0.1485		297	-0.2457		297	-0.4433		297	-0.6705		297	-0.8076
298	-0.148		298	-0.2493		298	-0.4601		298	-0.697		298	-0.8025
299	-0.1482		299	-0.2485		299	-0.4569		299	-0.6929		299	-0.803
300	-0.1481		300	-0.2502		300	-0.4513		300	-0.6693		300	-0.7986
301	-0.1483		301	-0.2527		301	-0.4483		301	-0.6551		301	-0.7967
302	-0.1487		302	-0.2432		302	-0.4434		302	-0.6702		302	-0.7936
303	-0.1486		303	-0.2448		303	-0.4377		303	-0.6664		303	-0.7916
304	-0.1486		304	-0.2504		304	-0.4564		304	-0.6427		304	-0.7884
305	-0.1492		305	-0.2472		305	-0.4538		305	-0.6337		305	-0.7879
306	-0.1486		306	-0.2463		306	-0.4517		306	-0.6535		306	-0.7843
307	-0.1489		307	-0.25		307	-0.4493		307	-0.6528		307	-0.7833
308	-0.1494		308	-0.2508		308	-0.4437		308	-0.6552		308	-0.7805
309	-0.1498		309	-0.2516		309	-0.4399		309	-0.663		309	-0.776
310	-0.1496		310	-0.246		310	-0.433		310	-0.558		310	-0.7745
311	-0.1502		311	-0.2489		311	-0.4344		311	-0.6796		311	-0.8133
312	-0.1488		312	-0.2494		312	-0.4458		312	-0.6064		312	-0.8078
313	-0.1465		313	-0.2522		313	-0.4435		313	-0.6829		313	-0.8093
314	-0.1464		314	-0.2506		314	-0.4411		314	-0.6067		314	-0.805
315	-0.1467		315	-0.2501		315	-0.4389		315	-0.6666		315	-0.8034
316	-0.1481		316	-0.25		316	-0.4553		316	-0.5885		316	-0.8003
317	-0.1486		317	-0.2511		317	-0.4512		317	-0.6793		317	-0.801
318	-0.1482		318	-0.2475		318	-0.4465		318	-0.6111		318	-0.7953
319	-0.1485		319	-0.2512		319	-0.4264		319	-0.6561		319	-0.7927
320	-0.1484		320	-0.252		320	-0.459		320	-0.5886		320	-0.7913
321	-0.149		321	-0.2522		321	-0.4576		321	-0.669		321	-0.7911
322	-0.1491		322	-0.2546		322	-0.4516		322	-0.6123		322	-0.7868
323	-0.149		323	-0.25		323	-0.4509		323	-0.6649		323	-0.7867
324	-0.1491		324	-0.251		324	-0.4457		324	-0.6058		324	-0.7816
325	-0.1492		325	-0.2508		325	-0.4443		325	-0.6459		325	-0.7794
326	-0.1456		326	-0.2519		326	-0.4395		326	-0.5904		326	-0.7753
327	-0.1457		327	-0.2482		327	-0.4353		327	-0.6343		327	-0.7758
328	-0.1457		328	-0.2505		328	-0.4323		328	-0.6162		328	-0.7754
329	-0.1459		329	-0.2524		329	-0.4469		329	-0.6612		329	-0.7755
330	-0.1457		330	-0.2514		330	-0.4442		330	-0.6095		330	-0.7724
331	-0.148		331	-0.2484		331	-0.4413		331	-0.6371		331	-0.7724
332	-0.1479		332	-0.2503		332	-0.4377		332	-0.6097		332	-0.7815
333	-0.1476		333	-0.2523		333	-0.4546		333	-0.6439		333	-0.7818
334	-0.1474		334	-0.2512		334	-0.4482		334	-0.6218		334	-0.7793
335	-0.1476		335	-0.2551		335	-0.4449		335	-0.6481		335	-0.7775
336	-0.1471		336	-0.2467		336	-0.4267		336	-0.5986		336	-0.7716
337	-0.1476		337	-0.2522		337	-0.4601		337	-0.6567		337	-0.7681
338	-0.1471		338	-0.2507		338	-0.4573		338	-0.6087		338	-0.7661
339	-0.1478		339	-0.2537		339	-0.4539		339	-0.6543		339	-0.7626
340	-0.1479		340	-0.2566		340	-0.4485		340	-0.6349		340	-0.7591
341	-0.1487		341	-0.2426		341	-0.4456		341	-0.6686		341	-0.7578
342	-0.1481		342	-0.2406		342	-0.4422		342	-0.6304		342	-0.7527
343	-0.149		343	-0.2423		343	-0.4365		343	-0.6294		343	-0.7542
344	-0.1483		344	-0.2415		344	-0.4278		344	-0.6335		344	-0.7517
345	-0.149		345	-0.2431		345	-0.4463		345	-0.6535		345	-0.7527
346	-0.1441		346	-0.2407		346	-0.4445		346	-0.6167		346	-0.7515
347	-0.1444		347	-0.2449		347	-0.4414		347	-0.6503		347	-0.7541
348	-0.144		348	-0.2431		348	-0.4389		348	-0.6257		348	-0.793
349	-0.1448		349	-0.2457		349	-0.4363		349	-0.6629		349	-0.7889
350	-0.1462		350	-0.2458		350	-0.4341		350	-0.6429		350	-0.7842
351	-0.1467		351	-0.2422		351	-0.4458		351	-0.6601		351	-0.7877
352	-0.1465		352	-0.2449		352	-0.4394		352	-0.6241		352	-0.7819
353	-0.1471		353	-0.2461		353	-0.4591		353	-0.6823		353	-0.7831
354	-0.147		354	-0.2457		354	-0.4614		354	-0.6409		354	-0.7904
355	-0.1477		355	-0.2485		355	-0.4577		355	-0.6492		355	-0.791
356	-0.1477		356	-0.2432		356	-0.4555		356	-0.6416		356	-0.7862
357	-0.1481		357	-0.2436		357	-0.4491		357	-0.6561		357	-0.7838
358	-0.1486		358	-0.2475		358	-0.4471		358	-0.6212		358	-0.7831
359	-0.144		359	-0.2468		359	-0.4416		359	-0.6389		359	-0.783
360	-0.1442		360	-0.2499		360	-0.4392		360	-0.635		360	-0.7772
361	-0.1441		361	-0.2452		361	-0.4246		361	-0.6532		361	-0.7768
362	-0.1443		362	-0.2478		362	-0.4514		362	-0.6195		362	-0.7712
363	-0.1445		363	-0.2492		363	-0.4465		363	-0.6278		363	-0.7761
364	-0.1453		364	-0.2484		364	-0.4456		364	-0.5914		364	-0.7729
365	-0.1456		365	-0.249		365	-0.4414		365	-0.6375		365	-0.7708
366	-0.1453		366	-0.2506		366	-0.4437		366	-0.6071		366	-0.7659
367	-0.1462		367	-0.2445		367	-0.4406		367	-0.632		367	-0.7671
368	-0.1457		368	-0.2492		368	-0.4582		368	-0.6302		368	-0.7625
369	-0.1472		369	-0.2516		369	-0.4538		369	-0.6519		369	-0.7602
370	-0.1467		370	-0.25		370	-0.4422		370	-0.631		370	-0.7548
371	-0.147		371	-0.2505		371	-0.4304		371	-0.6436		371	-0.7478
372	-0.147		372	-0.2509		372	-0.441		372	-0.6165		372	-0.7438
373	-0.141		373	-0.2502		373	-0.4768		373	-0.6671		373	-0.7428
374	-0.1409		374	-0.2523		374	-0.4761		374	-0.6455		374	-0.7391
375	-0.1417		375	-0.2547		375	-0.4721		375	-0.6636		375	-0.7406
376	-0.1414		376	-0.2388		376	-0.4695		376	-0.6375		376	-0.7402
377	-0.1424		377	-0.2441		377	-0.4633		377	-0.6313		377	-0.7398
378	-0.1422		378	-0.2449		378	-0.4594		378	-0.6467		378	-0.7379
379	-0.1428		379	-0.2438		379	-0.4532		379	-0.6534		379	-0.7379
380	-0.1427		380	-0.2464		380	-0.449		380	-0.6264		380	-0.7597
381	-0.1432		381	-0.2452		381	-0.4364		381	-0.6538		381	-0.779
382	-0.143		382	-0.2456		382	-0.464		382	-0.6363		382	-0.7752
383	-0.1438		383	-0.2446		383	-0.4601		383	-0.6275		383	-0.7745
384	-0.1436		384	-0.2463		384	-0.458		384	-0.6048		384	-0.7723
385	-0.1442		385	-0.247		385	-0.453		385	-0.6353		385	-0.7718
386	-0.1441		386	-0.2434		386	-0.452		386	-0.6413		386	-0.7683
387	-0.1446		387	-0.2468		387	-0.4472		387	-0.6365		387	-0.7658
388	-0.1428		388	-0.2479		388	-0.4405		388	-0.6196		388	-0.7662
389	-0.143		389	-0.2463		389	-0.4343		389	-0.6512		389	-0.761
390	-0.1432		390	-0.2493		390	-0.4456		390	-0.6361		390	-0.7598
391	-0.1443		391	-0.2481		391	-0.4422		391	-0.6253		391	-0.7566
392	-0.1446		392	-0.2462		392	-0.4366		392	-0.6635		392	-0.7574
393	-0.1443		393	-0.2446		393	-0.4334		393	-0.6684		393	-0.7549
394	-0.1443		394	-0.2452		394	-0.4294		394	-0.6613		394	-0.7556
395	-0.1446		395	-0.2455		395	-0.4479		395	-0.659		395	-0.7549
396	-0.1454		396	-0.248		396	-0.4483		396	-0.6452		396	-0.7518
397	-0.145		397	-0.2429		397	-0.4659		397	-0.6491		397	-0.7486
398	-0.1456		398	-0.2437		398	-0.4637		398	-0.6435		398	-0.7471
399	-0.1457		399	-0.2419		399	-0.458		399	-0.6251		399	-0.7429
400	-0.1461		400	-0.249		400	-0.4544		400	-0.6474		400	-0.7414
401	-0.1459		401	-0.2462		401	-0.4499		401	-0.637		401	-0.739
402	-0.1465		402	-0.2484		402	-0.4497		402	-0.6366		402	-0.739
403	-0.1449		403	-0.2469		403	-0.4756		403	-0.614		403	-0.7338
404	-0.1432		404	-0.2478		404	-0.4766		404	-0.6427		404	-0.7537
405	-0.1436		405	-0.2486		405	-0.47		405	-0.6364		405	-0.7442
406	-0.1449		406	-0.2517		406	-0.4691		406	-0.6247		406	-0.7424
407	-0.1453		407	-0.2442		407	-0.4596		407	-0.6258		407	-0.7391
408	-0.1445		408	-0.2469		408	-0.4573		408	-0.6409		408	-0.7379
409	-0.1449		409	-0.2475		409	-0.4493		409	-0.6433		409	-0.7314
410	-0.145		410	-0.2494		410	-0.4452		410	-0.6404		410	-0.7637
411	-0.1452		411	-0.2473		411	-0.4619		411	-0.6648		411	-0.7562
412	-0.145		412	-0.2478		412	-0.4623		412	-0.662		412	-0.7556
413	-0.1451		413	-0.2487		413	-0.4567		413	-0.6552		413	-0.7549
414	-0.1455		414	-0.2467		414	-0.4546		414	-0.6621		414	-0.753
415	-0.1453		415	-0.2462		415	-0.4489		415	-0.6597		415	-0.7673
416	-0.1459		416	-0.2491		416	-0.4461		416	-0.6503		416	-0.7616
417	-0.1452		417	-0.2515		417	-0.4397		417	-0.6397		417	-0.7614
418	-0.1459		418	-0.2449		418	-0.432		418	-0.655		418	-0.7597
419	-0.1454		419	-0.2473		419	-0.4292		419	-0.6523		419	-0.7556
420	-0.1435		420	-0.2476		420	-0.4491		420	-0.636		420	-0.7521
421	-0.1431		421	-0.2477		421	-0.4464		421	-0.6312		421	-0.7493
422	-0.1447		422	-0.2495		422	-0.4458		422	-0.6007		422	-0.7502
423	-0.1443		423	-0.2458		423	-0.4413		423	-0.6486		423	-0.7486
424	-0.145		424	-0.2483		424	-0.4403		424	-0.6419		424	-0.7465
425	-0.145		425	-0.249		425	-0.4361		425	-0.6496		425	-0.7449
426	-0.1452		426	-0.2488		426	-0.4524		426	-0.6491		426	-0.7452
427	-0.145		427	-0.2507		427	-0.4442		427	-0.6447		427	-0.7424
428	-0.1451		428	-0.2445		428	-0.4636		428	-0.6186		428	-0.7414
429	-0.1445		429	-0.247		429	-0.462		429	-0.6562		429	-0.7397
430	-0.1446		430	-0.2481		430	-0.4625		430	-0.6395		430	-0.7386
431	-0.1445		431	-0.2505		431	-0.457		431	-0.6339		431	-0.7344
432	-0.1445		432	-0.2517		432	-0.4527		432	-0.6489		432	-0.7359
433	-0.1447		433	-0.2405		433	-0.4462		433	-0.6429		433	-0.7312
434	-0.1449		434	-0.241		434	-0.441		434	-0.6287		434	-0.7336
435	-0.1451		435	-0.2409		435	-0.4363		435	-0.6234		435	-0.73
436	-0.1459		436	-0.2424		436	-0.4345		436	-0.6328		436	-0.7348
437	-0.1433		437	-0.2415		437	-0.4523		437	-0.6308		437	-0.75
438	-0.1439		438	-0.2427		438	-0.4505		438	-0.6503		438	-0.7496
439	-0.1436		439	-0.2455		439	-0.4476		439	-0.6462		439	-0.7483
440	-0.1441		440	-0.2414		440	-0.444		440	-0.6288		440	-0.7485
441	-0.145		441	-0.2398		441	-0.441		441	-0.6256		441	-0.7441
442	-0.1454		442	-0.2423		442	-0.4558		442	-0.6541		442	-0.7444
443	-0.1451		443	-0.2424		443	-0.4488		443	-0.646		443	-0.74
444	-0.1455		444	-0.2457		444	-0.4405		444	-0.6258		444	-0.7391
445	-0.1452		445	-0.2457		445	-0.4622		445	-0.6535		445	-0.7314
446	-0.1458		446	-0.2462		446	-0.4603		446	-0.6547		446	-0.7299
447	-0.1454		447	-0.2467		447	-0.4575		447	-0.6435		447	-0.7262
448	-0.1461		448	-0.2418		448	-0.4527		448	-0.6134		448	-0.7257
449	-0.1458		449	-0.2461		449	-0.4498		449	-0.6504		449	-0.7228
450	-0.1412		450	-0.2452		450	-0.4443		450	-0.6335		450	-0.7241
451	-0.1409		451	-0.2466		451	-0.4419		451	-0.6487		451	-0.7198
452	-0.1417		452	-0.2488		452	-0.4332		452	-0.6207		452	-0.7188
453	-0.1411		453	-0.2423		453	-0.4026		453	-0.6595		453	-0.7179
454	-0.1418		454	-0.2421		454	-0.451		454	-0.6453		454	-0.7187
455	-0.1429		455	-0.2475		455	-0.4518		455	-0.6391		455	-0.7158
456	-0.1442		456	-0.2496		456	-0.4473		456	-0.6166		456	-0.7336
457	-0.1439		457	-0.2437		457	-0.4471		457	-0.6154		457	-0.7594
458	-0.1446		458	-0.244		458	-0.4417		458	-0.6566		458	-0.759
459	-0.1444		459	-0.2481		459	-0.4556		459	-0.6566		459	-0.7529
460	-0.1447		460	-0.2478		460	-0.451		460	-0.6464		460	-0.7539
461	-0.1442		461	-0.247		461	-0.4484		461	-0.6394		461	-0.7514
462	-0.1444		462	-0.2497		462	-0.4501		462	-0.6235		462	-0.7501
463	-0.1444		463	-0.2504		463	-0.4482		463	-0.6262		463	-0.7422
464	-0.1446		464	-0.2515		464	-0.4535		464	-0.6598		464	-0.7436
465	-0.1441		465	-0.2538		465	-0.4865		465	-0.6595		465	-0.7379
466	-0.1448		466	-0.2561		466	-0.4855		466	-0.6606		466	-0.7364
467	-0.1443		467	-0.2557		467	-0.4795		467	-0.6461		467	-0.7347
468	-0.1454		468	-0.2496		468	-0.4763		468	-0.5979		468	-0.7316
469	-0.1448		469	-0.2279		469	-0.4687		469	-0.6758		469	-0.7287
470	-0.1436		470	-0.2241		470	-0.4637		470	-0.6483		470	-0.7285
471	-0.1428		471	-0.2254		471	-0.4519		471	-0.6443		471	-0.7303
472	-0.1449		472	-0.2248		472	-0.4578		472	-0.6202		472	-0.73
473	-0.1441		473	-0.2227		473	-0.4603		473	-0.6389		473	-0.7289
474	-0.1447		474	-0.2199		474	-0.4572		474	-0.6294		474	-0.7279
475	-0.144		475	-0.2229		475	-0.452		475	-0.6286		475	-0.7255
476	-0.1445		476	-0.2248		476	-0.446		476	-0.6137		476	-0.7238
477	-0.1442		477	-0.2271		477	-0.4366		477	-0.6139		477	-0.7196
478	-0.1449		478	-0.2231		478	-0.4634		478	-0.6206		478	-0.7216
479	-0.1442		479	-0.2255		479	-0.4622		479	-0.6324		479	-0.7196
480	-0.1448		480	-0.227		480	-0.4568		480	-0.6247		480	-0.7239
481	-0.1443		481	-0.2287		481	-0.4537		481	-0.6322		481	-0.7356
482	-0.1445		482	-0.2277		482	-0.4485		482	-0.607		482	-0.7383
483	-0.1443		483	-0.2255		483	-0.446		483	-0.6102		483	-0.7314
484	-0.1449		484	-0.2241		484	-0.4433		484	-0.576		484	-0.7305
485	-0.142		485	-0.2276		485	-0.437		485	-0.6351		485	-0.7271
486	-0.1431		486	-0.2285		486	-0.4494		486	-0.6329		486	-0.727
487	-0.1428		487	-0.232		487	-0.4512		487	-0.6378		487	-0.7227
488	-0.1435		488	-0.2271		488	-0.4487		488	-0.6135		488	-0.7252
489	-0.1449		489	-0.2291		489	-0.4472		489	-0.6269		489	-0.7191
490	-0.1456		490	-0.2297		490	-0.4634		490	-0.6469		490	-0.7191
491	-0.1458		491	-0.2294		491	-0.4585		491	-0.6447		491	-0.713
492	-0.1458		492	-0.2249		492	-0.4541		492	-0.6192		492	-0.714
493	-0.146		493	-0.229		493	-0.4507		493	-0.6003		493	-0.71
494	-0.1461		494	-0.2299		494	-0.438		494	-0.6343		494	-0.7139
495	-0.146		495	-0.2318		495	-0.4665		495	-0.6391		495	-0.7085
496	-0.1462		496	-0.2292		496	-0.4792		496	-0.6186		496	-0.7122
497	-0.1449		497	-0.2312		497	-0.478		497	-0.619		497	-0.7063
498	-0.1455		498	-0.2327		498	-0.47		498	-0.5945		498	-0.7092
499	-0.1456		499	-0.2344		499	-0.4668		499	-0.6273		499	-0.748
500	-0.1454		500	-0.234		500	-0.4587		500	-0.6099		500	-0.7485
501	-0.1455		501	-0.2328		501	-0.451		501	-0.6169		501	-0.7404
502	-0.1458		502	-0.2315		502	-0.4664		502	-0.5963		502	-0.7436
503	-0.1455		503	-0.2322		503	-0.4669		503	-0.6228		503	-0.7376
504	-0.1461		504	-0.2326		504	-0.4611		504	-0.6038		504	-0.7394
505	-0.1459		505	-0.2307		505	-0.4599		505	-0.5968		505	-0.7319
506	-0.1461		506	-0.2324		506	-0.452		506	-0.5818		506	-0.7345
507	-0.1462		507	-0.2326		507	-0.4518		507	-0.631		507	-0.7279
508	-0.1463		508	-0.2334		508	-0.4422		508	-0.6295		508	-0.7257
509	-0.1465		509	-0.2354		509	-0.4349		509	-0.629		509	-0.7198
510	-0.1416		510	-0.2297		510	-0.4534		510	-0.6067		510	-0.7247
511	-0.1414		511	-0.2329		511	-0.4538		511	-0.6287		511	-0.7185
512	-0.1442		512	-0.233		512	-0.4483		512	-0.6475		512	-0.7206
513	-0.1442		513	-0.2346		513	-0.4484		513	-0.6429		513	-0.7157
514	-0.1442		514	-0.2346		514	-0.4421		514	-0.6307		514	-0.7171
515	-0.1441		515	-0.2352		515	-0.4402		515	-0.6375		515	-0.7117
516	-0.1444		516	-0.2303		516	-0.4343		516	-0.6234		516	-0.7111
517	-0.1444		517	-0.2304		517	-0.4495		517	-0.6224		517	-0.7079
518	-0.1446		518	-0.233		518	-0.4237		518	-0.6408		518	-0.7134
519	-0.1446		519	-0.2329		519	-0.4661		519	-0.6347		519	-0.7068
520	-0.1451		520	-0.2321		520	-0.4608		520	-0.6221		520	-0.7093
521	-0.1453		521	-0.2322		521	-0.4595		521	-0.6287		521	-0.7233
522	-0.1454		522	-0.2349		522	-0.4558		522	-0.613		522	-0.7215
523	-0.1458		523	-0.2364		523	-0.4518		523	-0.6301		523	-0.7191
524	-0.1463		524	-0.2363		524	-0.4459		524	-0.6207		524	-0.7188
525	-0.1443		525	-0.2321		525	-0.444		525	-0.6126		525	-0.7158
526	-0.1441		526	-0.2346		526	-0.4348		526	-0.6023		526	-0.7158
527	-0.1445		527	-0.2357		527	-0.4547		527	-0.5802		527	-0.7084
528	-0.1443		528	-0.2366		528	-0.4534		528	-0.5987		528	-0.7081
529	-0.1443		529	-0.2372		529	-0.4525		529	-0.6307		529	-0.7022
530	-0.144		530	-0.2342		530	-0.4478		530	-0.6176		530	-0.7022
531	-0.1443		531	-0.2334		531	-0.4441		531	-0.6115		531	-0.6982
532	-0.1443		532	-0.2341		532	-0.4407		532	-0.6216		532	-0.6986
533	-0.1443		533	-0.2355		533	-0.4569		533	-0.6185		533	-0.6943
534	-0.1464		534	-0.2371		534	-0.4446		534	-0.6213		534	-0.6923
535	-0.1468		535	-0.2303		535	-0.4639		535	-0.5919		535	-0.6904
536	-0.1467		536	-0.2322		536	-0.4598		536	-0.6245		536	-0.6921
537	-0.147		537	-0.2327		537	-0.457		537	-0.6176		537	-0.7051
538	-0.1464		538	-0.2333		538	-0.4522		538	-0.6018		538	-0.7067
539	-0.1451		539	-0.2359		539	-0.4471		539	-0.5929		539	-0.7043
540	-0.1451		540	-0.2345		540	-0.437		540	-0.6031		540	-0.7185
541	-0.1452		541	-0.2314		541	-0.4479		541	-0.6155		541	-0.7332
542	-0.1452		542	-0.2339		542	-0.4523		542	-0.6027		542	-0.7325
543	-0.1455		543	-0.2365		543	-0.4486		543	-0.5931		543	-0.7307
544	-0.1464		544	-0.2378		544	-0.4473		544	-0.603		544	-0.7291
545	-0.1461		545	-0.2227		545	-0.4429		545	-0.6069		545	-0.7216
546	-0.1439		546	-0.2222		546	-0.439		546	-0.5956		546	-0.7205
547	-0.1442		547	-0.2229		547	-0.4378		547	-0.6302		547	-0.7149
548	-0.144		548	-0.2235		548	-0.4226		548	-0.6141		548	-0.7144
549	-0.1462		549	-0.2246		549	-0.4675		549	-0.5997		549	-0.713
550	-0.1459		550	-0.225		550	-0.4669		550	-0.6163		550	-0.7132
551	-0.1455		551	-0.2263		551	-0.4617		551	-0.6147		551	-0.7099
552	-0.1458		552	-0.2233		552	-0.4609		552	-0.6146		552	-0.711
553	-0.1455		553	-0.2258		553	-0.4569		553	-0.6023		553	-0.701
554	-0.1458		554	-0.2263		554	-0.4505		554	-0.6268		554	-0.7028
555	-0.1457		555	-0.2263		555	-0.4451		555	-0.6167		555	-0.6998
556	-0.1463		556	-0.2279		556	-0.437		556	-0.593		556	-0.702
557	-0.1459		557	-0.2241		557	-0.4545		557	-0.5872		557	-0.6969
558	-0.1462		558	-0.228		558	-0.4541		558	-0.6149		558	-0.6963
559	-0.1459		559	-0.228		559	-0.4504		559	-0.612		559	-0.6958
560	-0.1465		560	-0.2283		560	-0.4478		560	-0.595		560	-0.6964
561	-0.144		561	-0.2309		561	-0.4431		561	-0.5825		561	-0.6902
562	-0.1443		562	-0.2235		562	-0.4406		562	-0.6076		562	-0.6882
563	-0.1443		563	-0.2244		563	-0.4371		563	-0.6127		563	-0.6861
564	-0.1441		564	-0.2288		564	-0.4537		564	-0.5946		564	-0.6868
565	-0.144		565	-0.2295		565	-0.438		565	-0.6023		565	-0.6854
566	-0.1444		566	-0.2299		566	-0.4663		566	-0.6172		566	-0.6841
567	-0.1442		567	-0.2282		567	-0.4611		567	-0.62		567	-0.699
568	-0.1448		568	-0.2283		568	-0.4606		568	-0.6058		568	-0.6969
569	-0.1446		569	-0.2295		569	-0.4536		569	-0.5969		569	-0.6948
570	-0.1436		570	-0.2296		570	-0.468		570	-0.5708		570	-0.6946
571	-0.1445		571	-0.2297		571	-0.4591		571	-0.6449		571	-0.6909
572	-0.1447		572	-0.2275		572	-0.4519		572	-0.5909		572	-0.6947
573	-0.145		573	-0.2295		573	-0.4214		573	-0.6309		573	-0.7102
574	-0.1446		574	-0.2295		574	-0.473		574	-0.573		574	-0.7106
575	-0.1447		575	-0.2303		575	-0.4699		575	-0.6018		575	-0.7083
576	-0.1448		576	-0.2268		576	-0.4671		576	-0.5678		576	-0.7059
577	-0.145		577	-0.2282		577	-0.4608		577	-0.6273		577	-0.702
578	-0.146		578	-0.2284		578	-0.4584		578	-0.5764		578	-0.7033
579	-0.1455		579	-0.2285		579	-0.4513		579	-0.6117		579	-0.7006
580	-0.146		580	-0.2278		580	-0.4484		580	-0.56		580	-0.7014
581	-0.1457		581	-0.2297		581	-0.4333		581	-0.5883		581	-0.6995
582	-0.1463		582	-0.2303		582	-0.4591		582	-0.5656		582	-0.7012
583	-0.1453		583	-0.2297		583	-0.4558		583	-0.6258		583	-0.7339
584	-0.144		584	-0.2296		584	-0.454		584	-0.5835		584	-0.7289
585	-0.1437		585	-0.2233		585	-0.4489		585	-0.6031		585	-0.7259
586	-0.1439		586	-0.2264		586	-0.4468		586	-0.5661		586	-0.7253
587	-0.144		587	-0.2258		587	-0.4377		587	-0.6118		587	-0.7194
588	-0.1439		588	-0.2302		588	-0.4341		588	-0.5821		588	-0.7423
589	-0.1455		589	-0.2314		589	-0.4156		589	-0.6158		589	-0.7348
590	-0.1452		590	-0.227		590	-0.4671		590	-0.5828		590	-0.7335
591	-0.1458		591	-0.2285		591	-0.4686		591	-0.5971		591	-0.7309
592	-0.1456		592	-0.2294		592	-0.4629		592	-0.5626		592	-0.7276
593	-0.1459		593	-0.2292		593	-0.4614		593	-0.6006		593	-0.7242
594	-0.1465		594	-0.2293		594	-0.4562		594	-0.5729		594	-0.7212
595	-0.143		595	-0.2286		595	-0.4738		595	-0.5828		595	-0.722
596	-0.1435		596	-0.2291		596	-0.4628		596	-0.5511		596	-0.7209
597	-0.1431		597	-0.2286		597	-0.4399		597	-0.5736		597	-0.7166
598	-0.1434		598	-0.2295		598	-0.4742		598	-0.5951		598	-0.717
599	-0.1443		599	-0.2274		599	-0.4738		599	-0.612		599	-0.7124
600	-0.1448		600	-0.2265		600	-0.4681		600	-0.5893		600	-0.7119
