# Supplementary material for: Cascade electrocatalysis via AgCu single-atom alloy and Ag nanoparticles in CO2 electroreduction toward multicarbon products
Source: Nat Commun. 2023 Oct 5;14:6142. doi: 10.1038/s41467-023-41871-w (PMC10556094; doi:10.1038/s41467-023-41871-w)
Supplement: Supplementary file 3 — Source Data [file 41467_2023_41871_MOESM3_ESM.zip › 6. Source Data/Figure S10B. AgCuSAA_CO2RR_results.xlsx]

## Sheet: Faradic efficiency (FE) results
Potential	FE (C2H4)	Error bar		FE (EOH)	Error bar		FE (n-proponal)	Error bar		FE (Acetate)	Error bar		FE (CH4)	Error bar		FE (CO)	Error bar		FE (formate)	Error bar
-0.5	11.5286	2.42352		7.3679	2.77127		0			0.31149	0.11885		0			50.8909	8.16417		10.8097	0.88471
-0.55	21.5991	0.91246		9.9647	0.81511		0			0.28852	0.06356		0			37.3143	8.87926		8.46953	1.01769
-0.6	31.6603	0.47936		15.8371	1.29331		0			0.75991	0.10404		0.50947	0.05605		29.7704	2.38628		6.14811	0.66281
-0.65	46.0918	2.59146		24.6926	0.8517		4.8427	1.01605		1.76356	0.08177		1.75683	0.10256		16.4064	0.6152		3.05038	0.23673
-0.7	37.6023	4.07135		21.993	7.38658		2.03927	1.70311		2.31428	0.87927		4.02487	0.45981		17.7221	8.06713		2.70065	0.33244

## Sheet: I-t curves
Time (s)	I (-0.50V)	I (-0.55V)	I (-0.60V)	I (-0.65V)	I (-0.70V)
0	-0.07216	-0.1222	-0.1604	-0.2213	-0.1843
1	-0.07612	-0.1322	-0.1761	-0.2462	-0.207
2	-0.07579	-0.1321	-0.1753	-0.2466	-0.2084
3	-0.07848	-0.1403	-0.1889	-0.269	-0.2292
4	-0.07835	-0.14	-0.1884	-0.2701	-0.231
5	-0.08033	-0.1464	-0.2001	-0.2912	-0.2502
6	-0.08009	-0.1462	-0.1998	-0.2922	-0.2521
7	-0.08168	-0.1517	-0.21	-0.3117	-0.2702
8	-0.08158	-0.152	-0.2097	-0.3127	-0.273
9	-0.08283	-0.1567	-0.219	-0.3305	-0.2898
10	-0.08274	-0.157	-0.2152	-0.3316	-0.2923
11	-0.08361	-0.161	-0.2308	-0.346	-0.3082
12	-0.0836	-0.1614	-0.2306	-0.3474	-0.3115
13	-0.08408	-0.1645	-0.2382	-0.3623	-0.3269
14	-0.08423	-0.1651	-0.2384	-0.3629	-0.3296
15	-0.08437	-0.168	-0.2448	-0.3769	-0.3447
16	-0.08473	-0.1684	-0.2452	-0.3774	-0.3445
17	-0.0847	-0.1708	-0.2509	-0.3891	-0.3583
18	-0.08494	-0.1713	-0.2518	-0.3895	-0.3608
19	-0.08481	-0.1734	-0.2567	-0.4133	-0.3739
20	-0.08515	-0.1738	-0.2579	-0.4131	-0.3755
21	-0.08377	-0.1756	-0.262	-0.4265	-0.3892
22	-0.08406	-0.1762	-0.2632	-0.4276	-0.3924
23	-0.08401	-0.1777	-0.2667	-0.4374	-0.4039
24	-0.08429	-0.1782	-0.2681	-0.4371	-0.407
25	-0.08668	-0.1795	-0.2714	-0.4481	-0.4184
26	-0.08669	-0.18	-0.2704	-0.4481	-0.4212
27	-0.08633	-0.1808	-0.2729	-0.4606	-0.4335
28	-0.0864	-0.1811	-0.2738	-0.461	-0.4348
29	-0.08629	-0.1819	-0.276	-0.4692	-0.4476
30	-0.08634	-0.1819	-0.2795	-0.4704	-0.4477
31	-0.08643	-0.1824	-0.2816	-0.4798	-0.4662
32	-0.08643	-0.1829	-0.2828	-0.4822	-0.4679
33	-0.08628	-0.1835	-0.2843	-0.4844	-0.4772
34	-0.08643	-0.1837	-0.2862	-0.5039	-0.4815
35	-0.08634	-0.1842	-0.2884	-0.5114	-0.4911
36	-0.08634	-0.1848	-0.2887	-0.5134	-0.4947
37	-0.08649	-0.185	-0.2888	-0.5237	-0.5031
38	-0.08649	-0.1859	-0.288	-0.52	-0.5044
39	-0.08649	-0.1859	-0.2897	-0.5288	-0.5129
40	-0.08654	-0.1867	-0.2983	-0.5315	-0.5156
41	-0.08644	-0.1872	-0.2997	-0.5414	-0.5364
42	-0.08671	-0.1883	-0.3007	-0.5372	-0.5385
43	-0.0866	-0.1882	-0.3022	-0.5451	-0.5481
44	-0.08682	-0.1886	-0.3034	-0.5421	-0.5532
45	-0.08662	-0.1887	-0.3048	-0.5642	-0.5612
46	-0.08691	-0.189	-0.3061	-0.5637	-0.5642
47	-0.08667	-0.1892	-0.3074	-0.5707	-0.567
48	-0.08703	-0.1897	-0.3064	-0.5719	-0.5703
49	-0.08672	-0.1897	-0.3077	-0.5739	-0.5838
50	-0.08683	-0.1903	-0.3087	-0.5766	-0.5874
51	-0.08677	-0.1904	-0.3093	-0.5833	-0.5941
52	-0.08698	-0.1908	-0.3094	-0.582	-0.5983
53	-0.08674	-0.1908	-0.3099	-0.5893	-0.606
54	-0.08707	-0.1911	-0.31	-0.5897	-0.6093
55	-0.08688	-0.1912	-0.3092	-0.5939	-0.6175
56	-0.08718	-0.1915	-0.3096	-0.5949	-0.6199
57	-0.08691	-0.1914	-0.3191	-0.5981	-0.6255
58	-0.08715	-0.1917	-0.3188	-0.5973	-0.6413
59	-0.08699	-0.1913	-0.3187	-0.6205	-0.643
60	-0.08715	-0.1919	-0.319	-0.618	-0.6446
61	-0.08705	-0.1911	-0.3197	-0.6178	-0.6509
62	-0.08725	-0.1918	-0.3197	-0.6196	-0.6547
63	-0.0872	-0.1913	-0.3199	-0.6255	-0.6614
64	-0.08729	-0.1914	-0.3206	-0.6213	-0.6609
65	-0.08722	-0.1928	-0.3207	-0.627	-0.6793
66	-0.08727	-0.1931	-0.3216	-0.6259	-0.6806
67	-0.08735	-0.1926	-0.3214	-0.6286	-0.6828
68	-0.08715	-0.1924	-0.3223	-0.6189	-0.6824
69	-0.08729	-0.1918	-0.3215	-0.6457	-0.6851
70	-0.08718	-0.1926	-0.3221	-0.6471	-0.6877
71	-0.08736	-0.1923	-0.3215	-0.6475	-0.7112
72	-0.0872	-0.1928	-0.323	-0.6532	-0.7135
73	-0.08739	-0.1923	-0.322	-0.657	-0.7166
74	-0.08723	-0.1927	-0.3172	-0.6587	-0.7216
75	-0.08721	-0.1926	-0.3301	-0.6645	-0.7241
76	-0.08719	-0.193	-0.3329	-0.6625	-0.7362
77	-0.08708	-0.1925	-0.3305	-0.6585	-0.7351
78	-0.08703	-0.1931	-0.3338	-0.6506	-0.7377
79	-0.08695	-0.1929	-0.332	-0.675	-0.7393
80	-0.08684	-0.1932	-0.3354	-0.6759	-0.7532
81	-0.08676	-0.1932	-0.3325	-0.6802	-0.7551
82	-0.08693	-0.1934	-0.3364	-0.6802	-0.7618
83	-0.08681	-0.1938	-0.3343	-0.6839	-0.7628
84	-0.08682	-0.1935	-0.3366	-0.6859	-0.7665
85	-0.08671	-0.1939	-0.3341	-0.6863	-0.7718
86	-0.08658	-0.1938	-0.3372	-0.6709	-0.7769
87	-0.08668	-0.1937	-0.3363	-0.6913	-0.7842
88	-0.08666	-0.1937	-0.3391	-0.6933	-0.7863
89	-0.08651	-0.1936	-0.3373	-0.6949	-0.7873
90	-0.08558	-0.1932	-0.3397	-0.6919	-0.7977
91	-0.08638	-0.1932	-0.3383	-0.6963	-0.7981
92	-0.08774	-0.1929	-0.3408	-0.7006	-0.8017
93	-0.08723	-0.1923	-0.3374	-0.7043	-0.8024
94	-0.08752	-0.1925	-0.3352	-0.7046	-0.8029
95	-0.08717	-0.1929	-0.3341	-0.705	-0.8028
96	-0.08747	-0.1929	-0.3351	-0.7077	-0.8244
97	-0.0872	-0.1932	-0.3343	-0.7065	-0.8178
98	-0.08741	-0.1933	-0.3355	-0.7102	-0.8181
99	-0.08733	-0.1933	-0.3351	-0.7119	-0.8212
100	-0.08748	-0.1935	-0.3355	-0.7121	-0.8225
101	-0.08738	-0.1938	-0.3326	-0.715	-0.8243
102	-0.08749	-0.1938	-0.3443	-0.7145	-0.8466
103	-0.08739	-0.1936	-0.3436	-0.6965	-0.8469
104	-0.0875	-0.1933	-0.3451	-0.7223	-0.852
105	-0.08749	-0.1947	-0.3442	-0.7238	-0.8505
106	-0.0876	-0.1949	-0.346	-0.7217	-0.8563
107	-0.08731	-0.1949	-0.3451	-0.7243	-0.8537
108	-0.08755	-0.1948	-0.345	-0.7201	-0.8597
109	-0.08726	-0.1949	-0.3413	-0.7212	-0.8613
110	-0.08756	-0.1944	-0.3426	-0.721	-0.865
111	-0.08731	-0.1947	-0.341	-0.7253	-0.8638
112	-0.08757	-0.194	-0.3429	-0.7222	-0.8505
113	-0.08748	-0.1946	-0.3415	-0.7214	-0.8774
114	-0.08763	-0.1941	-0.3425	-0.734	-0.8806
115	-0.08748	-0.1947	-0.3416	-0.7364	-0.8832
116	-0.08742	-0.1944	-0.3427	-0.7366	-0.8862
117	-0.08737	-0.1948	-0.3421	-0.7308	-0.8854
118	-0.08727	-0.1944	-0.3425	-0.7323	-0.8903
119	-0.08736	-0.1948	-0.3427	-0.7341	-0.8824
120	-0.08708	-0.1943	-0.3422	-0.7321	-0.9047
121	-0.08742	-0.1949	-0.3418	-0.7363	-0.9044
122	-0.08713	-0.1945	-0.3505	-0.7349	-0.9043
123	-0.08724	-0.1947	-0.3501	-0.7296	-0.9164
124	-0.08709	-0.194	-0.3458	-0.7484	-0.9144
125	-0.08714	-0.1943	-0.3472	-0.7476	-0.9115
126	-0.08703	-0.1937	-0.3464	-0.7413	-0.9198
127	-0.08703	-0.1941	-0.3469	-0.7389	-0.9173
128	-0.08714	-0.1913	-0.3463	-0.7382	-0.923
129	-0.08705	-0.1917	-0.3465	-0.7381	-0.9331
130	-0.08704	-0.1943	-0.3467	-0.7338	-0.9324
131	-0.08699	-0.1942	-0.3468	-0.7558	-0.9286
132	-0.08701	-0.1941	-0.3467	-0.753	-0.9287
133	-0.08706	-0.1942	-0.3462	-0.7519	-0.9486
134	-0.08695	-0.1944	-0.3465	-0.7476	-0.9491
135	-0.08696	-0.1941	-0.3472	-0.7526	-0.9468
136	-0.08695	-0.1943	-0.3458	-0.7486	-0.95
137	-0.08707	-0.1944	-0.3454	-0.746	-0.9519
138	-0.08698	-0.1942	-0.3486	-0.7422	-0.9437
139	-0.0871	-0.1946	-0.3484	-0.7559	-0.9629
140	-0.08687	-0.1942	-0.3473	-0.7538	-0.9589
141	-0.08708	-0.1943	-0.348	-0.7562	-0.9633
142	-0.08689	-0.1945	-0.3473	-0.7522	-0.9644
143	-0.08692	-0.194	-0.3468	-0.7497	-0.9603
144	-0.08678	-0.1942	-0.3477	-0.7466	-0.9742
145	-0.08699	-0.1936	-0.3468	-0.742	-0.9678
146	-0.08689	-0.1941	-0.3466	-0.7611	-0.9643
147	-0.08694	-0.1939	-0.3474	-0.7602	-0.9646
148	-0.08686	-0.1943	-0.3474	-0.7585	-0.9716
149	-0.08685	-0.1943	-0.3466	-0.7515	-0.9715
150	-0.08687	-0.1943	-0.346	-0.7504	-0.9691
151	-0.08686	-0.1942	-0.3461	-0.7454	-0.963
152	-0.08699	-0.1944	-0.3545	-0.7612	-0.9872
153	-0.08702	-0.1944	-0.3544	-0.7555	-0.9795
154	-0.08684	-0.1948	-0.3536	-0.7547	-0.9822
155	-0.08644	-0.1945	-0.3548	-0.7569	-0.9787
156	-0.08709	-0.1951	-0.3539	-0.7529	-0.98
157	-0.08878	-0.1945	-0.3549	-0.7402	-0.9691
158	-0.08842	-0.1948	-0.3541	-0.756	-0.9979
159	-0.08854	-0.1941	-0.3552	-0.7577	-0.993
160	-0.08822	-0.1942	-0.3548	-0.7537	-0.9983
161	-0.0884	-0.1938	-0.3555	-0.7556	-0.9938
162	-0.08805	-0.1945	-0.3551	-0.7579	-1.002
163	-0.0881	-0.1941	-0.355	-0.759	-1
164	-0.08784	-0.1945	-0.3552	-0.7578	-0.9962
165	-0.08805	-0.1941	-0.3549	-0.7427	-0.9988
166	-0.08767	-0.1944	-0.3532	-0.7634	-0.9952
167	-0.08783	-0.1944	-0.3519	-0.7615	-1.013
168	-0.08779	-0.1943	-0.3578	-0.7645	-1.001
169	-0.08779	-0.1946	-0.3577	-0.7658	-0.9997
170	-0.08776	-0.1943	-0.3574	-0.7629	-1.009
171	-0.08776	-0.1946	-0.3575	-0.7655	-1.018
172	-0.08781	-0.1941	-0.3576	-0.7674	-1.015
173	-0.08767	-0.1943	-0.3584	-0.7685	-1.007
174	-0.08793	-0.1943	-0.3581	-0.7591	-1.013
175	-0.08773	-0.1943	-0.3589	-0.7531	-1.027
176	-0.08779	-0.1943	-0.3587	-0.7467	-1.022
177	-0.08769	-0.1946	-0.3597	-0.7478	-1.032
178	-0.08791	-0.1946	-0.3554	-0.7681	-1.025
179	-0.08748	-0.1949	-0.3568	-0.7693	-1.021
180	-0.08778	-0.1946	-0.3562	-0.766	-1.045
181	-0.0874	-0.1949	-0.3551	-0.7715	-1.042
182	-0.08746	-0.1947	-0.3545	-0.7697	-1.045
183	-0.08736	-0.195	-0.3527	-0.7586	-1.048
184	-0.08747	-0.1948	-0.3505	-0.7533	-1.05
185	-0.08757	-0.195	-0.3604	-0.7518	-1.057
186	-0.08758	-0.1947	-0.3596	-0.7483	-1.053
187	-0.08752	-0.1942	-0.3594	-0.7482	-1.049
188	-0.08756	-0.1943	-0.3596	-0.7701	-1.044
189	-0.08756	-0.194	-0.3595	-0.7716	-1.061
190	-0.08747	-0.1942	-0.36	-0.7685	-1.05
191	-0.0877	-0.1941	-0.3593	-0.7654	-1.055
192	-0.0875	-0.1941	-0.3581	-0.7598	-1.052
193	-0.08764	-0.1943	-0.3575	-0.7637	-1.031
194	-0.08763	-0.1936	-0.356	-0.7582	-1.063
195	-0.08763	-0.1932	-0.356	-0.7588	-1.065
196	-0.08751	-0.1949	-0.3552	-0.7709	-1.047
197	-0.08751	-0.1958	-0.3548	-0.7669	-1.067
198	-0.08767	-0.1959	-0.3542	-0.765	-1.06
199	-0.08749	-0.1958	-0.3544	-0.7662	-1.049
200	-0.08763	-0.196	-0.3527	-0.7551	-1.058
201	-0.08757	-0.1958	-0.3521	-0.7697	-1.061
202	-0.08768	-0.196	-0.3628	-0.7694	-1.063
203	-0.08756	-0.1958	-0.3609	-0.7685	-1.053
204	-0.08761	-0.196	-0.3596	-0.767	-1.075
205	-0.08779	-0.196	-0.3603	-0.7665	-1.058
206	-0.08756	-0.1947	-0.3589	-0.7679	-1.05
207	-0.08794	-0.1947	-0.3595	-0.7576	-1.065
208	-0.08762	-0.1948	-0.3587	-0.7505	-1.059
209	-0.08793	-0.1947	-0.3573	-0.7669	-1.073
210	-0.08764	-0.1946	-0.3548	-0.7636	-1.074
211	-0.08786	-0.1946	-0.3566	-0.7614	-1.059
212	-0.08768	-0.1947	-0.3641	-0.763	-1.053
213	-0.0877	-0.1947	-0.3653	-0.7543	-1.075
214	-0.08786	-0.1947	-0.3636	-0.7591	-1.065
215	-0.08762	-0.1945	-0.3653	-0.747	-1.077
216	-0.0876	-0.1946	-0.3639	-0.7647	-1.065
217	-0.08766	-0.1944	-0.3637	-0.7591	-1.05
218	-0.08767	-0.1941	-0.3597	-0.758	-1.068
219	-0.08762	-0.1936	-0.3599	-0.7558	-1.069
220	-0.08748	-0.1936	-0.3601	-0.7578	-1.064
221	-0.08762	-0.1937	-0.36	-0.7698	-1.073
222	-0.08738	-0.1937	-0.359	-0.769	-1.063
223	-0.08746	-0.1934	-0.3593	-0.77	-1.06
224	-0.08735	-0.1933	-0.3585	-0.7685	-1.078
225	-0.08799	-0.1933	-0.359	-0.7565	-1.075
226	-0.08827	-0.193	-0.3658	-0.7477	-1.076
227	-0.0882	-0.1954	-0.3663	-0.7662	-1.074
228	-0.08805	-0.195	-0.3647	-0.768	-1.075
229	-0.08808	-0.1946	-0.3651	-0.7641	-1.067
230	-0.08792	-0.1949	-0.3623	-0.7665	-1.064
231	-0.0882	-0.1945	-0.3632	-0.7616	-1.068
232	-0.0878	-0.1947	-0.3621	-0.7595	-1.066
233	-0.08825	-0.1945	-0.3625	-0.7444	-1.054
234	-0.08756	-0.1944	-0.3623	-0.766	-1.062
235	-0.08826	-0.1943	-0.3625	-0.7634	-1.059
236	-0.08771	-0.1943	-0.3626	-0.764	-1.052
237	-0.08816	-0.1941	-0.3628	-0.7642	-1.068
238	-0.08773	-0.1943	-0.3595	-0.7621	-1.058
239	-0.08813	-0.1944	-0.3593	-0.7548	-1.059
240	-0.08784	-0.1943	-0.3578	-0.7678	-1.05
241	-0.08824	-0.1946	-0.3687	-0.7678	-1.048
242	-0.08792	-0.1943	-0.3682	-0.7688	-1.051
243	-0.08845	-0.1947	-0.3681	-0.7647	-1.043
244	-0.08806	-0.1943	-0.3673	-0.7486	-1.036
245	-0.08832	-0.1947	-0.3674	-0.7451	-1.052
246	-0.08802	-0.1945	-0.3664	-0.7609	-1.042
247	-0.08836	-0.195	-0.3672	-0.7631	-1.049
248	-0.08817	-0.1948	-0.3672	-0.7608	-1.045
249	-0.08832	-0.1952	-0.3679	-0.7579	-1.024
250	-0.08816	-0.1934	-0.3684	-0.7663	-1.043
251	-0.08823	-0.194	-0.3679	-0.7639	-1.042
252	-0.08823	-0.1937	-0.3682	-0.7594	-1.035
253	-0.08828	-0.1941	-0.3618	-0.7595	-1.038
254	-0.08825	-0.1939	-0.3616	-0.743	-1.037
255	-0.08818	-0.1942	-0.3604	-0.7462	-1.029
256	-0.08818	-0.1943	-0.3599	-0.7595	-1.031
257	-0.08837	-0.1943	-0.3602	-0.7569	-1.045
258	-0.08808	-0.1942	-0.3605	-0.7589	-1.03
259	-0.08852	-0.1942	-0.3604	-0.7517	-1.031
260	-0.08812	-0.1944	-0.3611	-0.76	-1.045
261	-0.08831	-0.1936	-0.3715	-0.7567	-1.039
262	-0.08816	-0.1938	-0.3724	-0.7552	-1.023
263	-0.0882	-0.1936	-0.3711	-0.7564	-1.047
264	-0.08807	-0.193	-0.3724	-0.7562	-1.043
265	-0.0882	-0.1936	-0.3725	-0.7549	-1.038
266	-0.08805	-0.1954	-0.3732	-0.7544	-1.052
267	-0.0881	-0.1957	-0.3706	-0.7614	-1.038
268	-0.08803	-0.1955	-0.3673	-0.7576	-1.048
269	-0.08807	-0.1957	-0.3669	-0.7549	-1.042
270	-0.08816	-0.1956	-0.3677	-0.7473	-1.046
271	-0.08816	-0.1957	-0.3663	-0.7417	-1.038
272	-0.0883	-0.1955	-0.3672	-0.7536	-1.038
273	-0.08798	-0.1951	-0.3665	-0.7509	-1.054
274	-0.08821	-0.1943	-0.3666	-0.7504	-1.038
275	-0.08792	-0.1941	-0.3729	-0.7491	-1.039
276	-0.08791	-0.1944	-0.3731	-0.7474	-1.044
277	-0.08793	-0.1942	-0.3717	-0.7587	-1.042
278	-0.08795	-0.1943	-0.3727	-0.7559	-1.041
279	-0.0878	-0.1943	-0.3698	-0.7501	-1.043
280	-0.08777	-0.1944	-0.3712	-0.7537	-1.038
281	-0.08791	-0.1942	-0.3696	-0.7463	-1.036
282	-0.08762	-0.1944	-0.3693	-0.7382	-1.029
283	-0.08796	-0.194	-0.3677	-0.7351	-1.016
284	-0.08783	-0.1944	-0.3691	-0.733	-1.039
285	-0.088	-0.1938	-0.3664	-0.7322	-1.037
286	-0.08812	-0.1949	-0.368	-0.7507	-1.024
287	-0.08801	-0.1943	-0.3658	-0.7497	-1.025
288	-0.08811	-0.194	-0.37	-0.7445	-1.024
289	-0.08809	-0.1935	-0.3743	-0.7423	-1.026
290	-0.08732	-0.1938	-0.3736	-0.7376	-1.012
291	-0.08713	-0.1936	-0.3701	-0.7375	-1.028
292	-0.08933	-0.1934	-0.3711	-0.7354	-1.021
293	-0.08916	-0.195	-0.3695	-0.7364	-1.015
294	-0.08909	-0.1953	-0.3711	-0.7522	-1.031
295	-0.08908	-0.1947	-0.3702	-0.7502	-1.025
296	-0.08882	-0.1939	-0.3709	-0.7468	-1.021
297	-0.08893	-0.1938	-0.3679	-0.7504	-1.01
298	-0.08875	-0.194	-0.3676	-0.7491	-1.023
299	-0.08878	-0.1936	-0.3726	-0.7484	-1.02
300	-0.08884	-0.1938	-0.3736	-0.7372	-1.006
301	-0.08864	-0.1936	-0.3722	-0.7352	-0.9989
302	-0.08879	-0.1936	-0.3731	-0.7321	-1.018
303	-0.08865	-0.1935	-0.3725	-0.747	-1.016
304	-0.08864	-0.1935	-0.3736	-0.7489	-1.012
305	-0.0885	-0.1935	-0.3725	-0.744	-1.008
306	-0.08874	-0.1935	-0.3742	-0.7417	-1.013
307	-0.08839	-0.1935	-0.3735	-0.7383	-1.009
308	-0.08869	-0.1935	-0.3753	-0.7376	-1.005
309	-0.08839	-0.1936	-0.3741	-0.7395	-0.9987
310	-0.08864	-0.1936	-0.3721	-0.7369	-1.005
311	-0.08826	-0.1938	-0.3705	-0.737	-1.005
312	-0.08851	-0.1937	-0.3704	-0.7353	-1.005
313	-0.08842	-0.1936	-0.3693	-0.7349	-0.9962
314	-0.08848	-0.1937	-0.3681	-0.7394	-1.008
315	-0.08844	-0.1937	-0.367	-0.7358	-1.004
316	-0.0884	-0.193	-0.3647	-0.7375	-0.9952
317	-0.08851	-0.1926	-0.376	-0.7366	-0.9887
318	-0.0884	-0.1922	-0.3738	-0.7344	-1.002
319	-0.0885	-0.1921	-0.372	-0.7396	-1
320	-0.08832	-0.1941	-0.3724	-0.7369	-0.9991
321	-0.08843	-0.1945	-0.372	-0.7353	-0.9876
322	-0.08828	-0.1941	-0.3724	-0.7339	-0.9791
323	-0.08838	-0.1945	-0.3712	-0.7308	-0.9983
324	-0.08818	-0.1941	-0.371	-0.7306	-0.988
325	-0.08829	-0.1948	-0.3703	-0.7279	-0.9823
326	-0.08825	-0.194	-0.3705	-0.7288	-0.9927
327	-0.08843	-0.1948	-0.3693	-0.7302	-0.9889
328	-0.08828	-0.1944	-0.3705	-0.7253	-0.9757
329	-0.08867	-0.1949	-0.3681	-0.7403	-0.9722
330	-0.08811	-0.1944	-0.3759	-0.7345	-0.9845
331	-0.0885	-0.1946	-0.3747	-0.7291	-0.981
332	-0.08816	-0.1941	-0.3747	-0.7286	-0.98
333	-0.08839	-0.1938	-0.3743	-0.7252	-0.9648
334	-0.08828	-0.1939	-0.3747	-0.7227	-0.9831
335	-0.08853	-0.1937	-0.3737	-0.7381	-0.9825
336	-0.08847	-0.1939	-0.3757	-0.7381	-0.9759
337	-0.08852	-0.1939	-0.3747	-0.7355	-0.9727
338	-0.08853	-0.1942	-0.3761	-0.7365	-0.966
339	-0.08847	-0.1942	-0.3748	-0.7358	-0.9704
340	-0.08862	-0.1941	-0.3766	-0.7167	-0.9813
341	-0.08852	-0.1942	-0.375	-0.7365	-0.9951
342	-0.0886	-0.1937	-0.3767	-0.7347	-1.001
343	-0.08852	-0.1941	-0.3759	-0.7335	-1.006
344	-0.08855	-0.1936	-0.3763	-0.7325	-1.003
345	-0.08851	-0.1936	-0.3749	-0.7326	-1.009
346	-0.08841	-0.1936	-0.3704	-0.7273	-1.011
347	-0.08849	-0.1936	-0.3701	-0.719	-1.017
348	-0.08832	-0.1932	-0.3694	-0.7043	-1.008
349	-0.08842	-0.1952	-0.3685	-0.7321	-1.013
350	-0.08841	-0.1952	-0.369	-0.7357	-1.002
351	-0.08822	-0.1954	-0.3687	-0.7312	-1.003
352	-0.08843	-0.1952	-0.3676	-0.7333	-1.019
353	-0.08829	-0.1953	-0.3684	-0.7305	-1.018
354	-0.08834	-0.1954	-0.3786	-0.7298	-1.007
355	-0.08831	-0.1954	-0.3782	-0.728	-1.001
356	-0.08835	-0.1953	-0.3774	-0.7264	-1.023
357	-0.08823	-0.195	-0.3765	-0.709	-1.014
358	-0.08834	-0.1941	-0.3761	-0.728	-1.005
359	-0.08687	-0.1942	-0.3698	-0.7322	-1.001
360	-0.08703	-0.1941	-0.3687	-0.7294	-1.017
361	-0.08705	-0.1942	-0.3672	-0.7318	-1.009
362	-0.08706	-0.1939	-0.3795	-0.7255	-1.01
363	-0.08936	-0.1942	-0.3782	-0.7196	-1.005
364	-0.09003	-0.194	-0.3771	-0.7172	-1.004
365	-0.08917	-0.1942	-0.3761	-0.7292	-1.014
366	-0.08987	-0.1941	-0.3766	-0.7261	-1.008
367	-0.0891	-0.1945	-0.3756	-0.7277	-0.9993
368	-0.08969	-0.1943	-0.3749	-0.7246	-1.002
369	-0.08898	-0.1944	-0.3754	-0.7268	-1.004
370	-0.08983	-0.1943	-0.3748	-0.7182	-0.9984
371	-0.08904	-0.1946	-0.375	-0.7252	-1.002
372	-0.08963	-0.1943	-0.373	-0.7228	-1.001
373	-0.08909	-0.1946	-0.3734	-0.7244	-0.999
374	-0.08933	-0.1943	-0.3723	-0.7235	-0.9931
375	-0.08903	-0.1941	-0.3723	-0.7255	-1.003
376	-0.08928	-0.1939	-0.3712	-0.7203	-0.9993
377	-0.08913	-0.1941	-0.3684	-0.7122	-1.001
378	-0.08924	-0.1939	-0.3654	-0.7078	-1.002
379	-0.08914	-0.1939	-0.3677	-0.7079	-1.001
380	-0.08909	-0.194	-0.3796	-0.7225	-0.9898
381	-0.08926	-0.1913	-0.3791	-0.724	-0.992
382	-0.089	-0.1949	-0.3788	-0.723	-0.9863
383	-0.08916	-0.1955	-0.3788	-0.7222	-0.9995
384	-0.08912	-0.1948	-0.3796	-0.7176	-0.9945
385	-0.08923	-0.1954	-0.3796	-0.7227	-0.9927
386	-0.08917	-0.1948	-0.3796	-0.7174	-0.9914
387	-0.08923	-0.1953	-0.3799	-0.7208	-0.9888
388	-0.08922	-0.1949	-0.3801	-0.7223	-0.9802
389	-0.08928	-0.1952	-0.3799	-0.7192	-0.9741
390	-0.08925	-0.1951	-0.3804	-0.7165	-0.9689
391	-0.08915	-0.1951	-0.3763	-0.7134	-0.9943
392	-0.08928	-0.1952	-0.3748	-0.7087	-0.9843
393	-0.08929	-0.1951	-0.3742	-0.7094	-0.976
394	-0.08915	-0.1952	-0.3744	-0.7058	-0.9887
395	-0.08915	-0.1952	-0.3733	-0.7066	-0.9848
396	-0.08922	-0.195	-0.3727	-0.7033	-0.9782
397	-0.08924	-0.1952	-0.3727	-0.7012	-0.9838
398	-0.08929	-0.1953	-0.3772	-0.7185	-0.981
399	-0.08926	-0.1954	-0.38	-0.7166	-0.981
400	-0.08918	-0.1954	-0.3788	-0.7145	-0.9778
401	-0.08918	-0.1956	-0.3793	-0.719	-0.9875
402	-0.08923	-0.1956	-0.3791	-0.7141	-0.9872
403	-0.08904	-0.1957	-0.3801	-0.7214	-0.9743
404	-0.08906	-0.1956	-0.3787	-0.7205	-0.965
405	-0.08915	-0.1955	-0.3786	-0.7234	-0.9855
406	-0.08892	-0.1957	-0.3735	-0.717	-0.9862
407	-0.08892	-0.1952	-0.3736	-0.7086	-0.9785
408	-0.08893	-0.195	-0.3724	-0.7132	-0.9728
409	-0.08902	-0.1939	-0.3728	-0.714	-0.9892
410	-0.08903	-0.1938	-0.3724	-0.7137	-0.9849
411	-0.08914	-0.1939	-0.3727	-0.7133	-0.9717
412	-0.08905	-0.1935	-0.3819	-0.7126	-1.012
413	-0.08905	-0.1937	-0.3832	-0.7062	-1.006
414	-0.0889	-0.193	-0.3805	-0.7159	-1.007
415	-0.08915	-0.1932	-0.381	-0.717	-1.002
416	-0.08877	-0.1925	-0.3786	-0.7093	-1.014
417	-0.08898	-0.1928	-0.3798	-0.7168	-1.007
418	-0.08886	-0.1927	-0.3779	-0.7145	-1.007
419	-0.08918	-0.1949	-0.3788	-0.7162	-0.9993
420	-0.08893	-0.1944	-0.3776	-0.7138	-1.012
421	-0.0891	-0.1947	-0.3784	-0.7119	-1.007
422	-0.089	-0.1943	-0.3774	-0.7028	-1.004
423	-0.08907	-0.195	-0.3789	-0.7012	-1.009
424	-0.08814	-0.1941	-0.3778	-0.6992	-1.002
425	-0.08834	-0.195	-0.3781	-0.714	-0.989
426	-0.08797	-0.1938	-0.3756	-0.7129	-1.01
427	-0.08835	-0.1946	-0.3732	-0.7106	-1.002
428	-0.08811	-0.1939	-0.3696	-0.7104	-0.9899
429	-0.08845	-0.1947	-0.3821	-0.7089	-1.004
430	-0.08815	-0.1941	-0.3813	-0.714	-0.9991
431	-0.08836	-0.1948	-0.3817	-0.7118	-0.9998
432	-0.08813	-0.1941	-0.3803	-0.7078	-1.002
433	-0.0883	-0.1949	-0.3811	-0.7071	-0.9953
434	-0.08814	-0.1944	-0.3792	-0.7085	-1.002
435	-0.08817	-0.1948	-0.3802	-0.7067	-0.9934
436	-0.09012	-0.1944	-0.3795	-0.7054	-0.9935
437	-0.09027	-0.1948	-0.3799	-0.7044	-0.9891
438	-0.08992	-0.1943	-0.3782	-0.7021	-0.989
439	-0.08987	-0.195	-0.3792	-0.7151	-0.9914
440	-0.08946	-0.1926	-0.3757	-0.7111	-0.9878
441	-0.08962	-0.1932	-0.3745	-0.7003	-0.9872
442	-0.08932	-0.1927	-0.3839	-0.6996	-0.9896
443	-0.08939	-0.1944	-0.384	-0.6978	-0.9787
444	-0.08943	-0.195	-0.3836	-0.6975	-0.9918
445	-0.08925	-0.1954	-0.3837	-0.6958	-0.9823
446	-0.08926	-0.1948	-0.3837	-0.6913	-0.9831
447	-0.08902	-0.1953	-0.3818	-0.7146	-0.9761
448	-0.08949	-0.1948	-0.3782	-0.7107	-0.9868
449	-0.08906	-0.1955	-0.3777	-0.7132	-0.9816
450	-0.08946	-0.195	-0.378	-0.6971	-0.9843
451	-0.08911	-0.1955	-0.3769	-0.6866	-0.9636
452	-0.08943	-0.1953	-0.3768	-0.7076	-0.9588
453	-0.08934	-0.1956	-0.3771	-0.7073	-0.9805
454	-0.08945	-0.1945	-0.3756	-0.7038	-0.9788
455	-0.08945	-0.1945	-0.3761	-0.7038	-0.9781
456	-0.08957	-0.1947	-0.3819	-0.7025	-0.9722
457	-0.08948	-0.1948	-0.3824	-0.7099	-0.9659
458	-0.08957	-0.1948	-0.381	-0.7066	-0.9631
459	-0.08948	-0.1949	-0.3802	-0.7069	-0.97
460	-0.08944	-0.1947	-0.374	-0.7022	-0.9684
461	-0.08955	-0.195	-0.3742	-0.6995	-0.9691
462	-0.08945	-0.1949	-0.3681	-0.6976	-0.9662
463	-0.08961	-0.1954	-0.3827	-0.7048	-0.968
464	-0.08938	-0.1949	-0.3817	-0.7035	-0.9467
465	-0.08934	-0.1953	-0.3818	-0.7033	-0.9719
466	-0.08945	-0.1947	-0.3817	-0.7036	-0.97
467	-0.08938	-0.1952	-0.3823	-0.6995	-0.97
468	-0.08939	-0.1948	-0.3821	-0.7049	-0.9685
469	-0.08949	-0.1954	-0.383	-0.6949	-0.968
470	-0.08945	-0.1945	-0.3817	-0.6937	-0.9713
471	-0.08957	-0.195	-0.3825	-0.6995	-0.9694
472	-0.08947	-0.1913	-0.3822	-0.7016	-0.9655
473	-0.08947	-0.1954	-0.3825	-0.7011	-0.9611
474	-0.08952	-0.1956	-0.382	-0.6988	-0.9752
475	-0.08954	-0.1954	-0.3798	-0.6981	-0.9936
476	-0.08958	-0.1952	-0.3763	-0.7068	-0.9913
477	-0.08969	-0.1954	-0.3757	-0.7054	-0.9829
478	-0.08971	-0.1951	-0.376	-0.7011	-1.001
479	-0.08961	-0.1956	-0.3751	-0.6951	-0.9932
480	-0.08961	-0.1953	-0.3744	-0.6968	-0.9879
481	-0.08961	-0.1955	-0.3741	-0.6886	-0.9829
482	-0.08971	-0.1954	-0.3734	-0.6872	-0.9972
483	-0.08943	-0.1955	-0.381	-0.7007	-0.9925
484	-0.08978	-0.1955	-0.3827	-0.7001	-0.9833
485	-0.08928	-0.1957	-0.3829	-0.6972	-0.9751
486	-0.08982	-0.1956	-0.3825	-0.698	-0.9888
487	-0.08941	-0.1956	-0.3839	-0.6942	-0.9786
488	-0.08962	-0.1957	-0.3828	-0.6851	-0.9893
489	-0.08941	-0.1956	-0.3845	-0.6826	-0.9884
490	-0.0894	-0.1957	-0.3824	-0.7036	-0.9859
491	-0.08942	-0.1958	-0.3815	-0.6999	-0.9824
492	-0.08949	-0.1958	-0.3785	-0.7023	-0.9844
493	-0.08941	-0.196	-0.3777	-0.695	-0.9824
494	-0.08823	-0.1958	-0.3788	-0.6973	-0.975
495	-0.08791	-0.196	-0.3807	-0.6936	-0.9726
496	-0.0881	-0.1959	-0.3787	-0.697	-0.9756
497	-0.08808	-0.1961	-0.3799	-0.6978	-0.9736
498	-0.0901	-0.196	-0.3781	-0.6979	-0.9791
499	-0.09024	-0.1956	-0.38	-0.6879	-0.9769
500	-0.08992	-0.1959	-0.3796	-0.6841	-0.9743
501	-0.09017	-0.1925	-0.3797	-0.6808	-0.972
502	-0.09016	-0.1927	-0.3783	-0.6969	-0.9744
503	-0.09007	-0.1926	-0.3762	-0.6949	-0.9614
504	-0.09008	-0.1943	-0.3729	-0.6952	-0.9484
505	-0.09028	-0.1952	-0.3844	-0.6929	-0.9685
506	-0.09014	-0.195	-0.3837	-0.694	-0.9657
507	-0.09017	-0.1952	-0.3832	-0.6952	-0.9651
508	-0.09004	-0.1953	-0.3834	-0.6919	-0.9552
509	-0.09019	-0.1951	-0.384	-0.6855	-0.9487
510	-0.09015	-0.1953	-0.3835	-0.6876	-0.9658
511	-0.09	-0.1951	-0.3841	-0.6839	-0.9615
512	-0.09016	-0.1955	-0.3831	-0.684	-0.9641
513	-0.08991	-0.1954	-0.3841	-0.6953	-0.9487
514	-0.09006	-0.1948	-0.3813	-0.6926	-0.9431
515	-0.08986	-0.1947	-0.3806	-0.6922	-0.9619
516	-0.08995	-0.1951	-0.379	-0.691	-0.9601
517	-0.08986	-0.1947	-0.3798	-0.6912	-0.9578
518	-0.08985	-0.1952	-0.3789	-0.6915	-0.947
519	-0.08987	-0.1947	-0.3772	-0.687	-0.961
520	-0.08989	-0.195	-0.3848	-0.6898	-0.9566
521	-0.08994	-0.195	-0.3847	-0.6862	-0.9558
522	-0.08984	-0.1951	-0.3848	-0.6836	-0.9521
523	-0.08985	-0.1952	-0.3855	-0.6843	-0.9594
524	-0.08998	-0.1951	-0.3859	-0.683	-0.9495
525	-0.08985	-0.1952	-0.3863	-0.6827	-0.9494
526	-0.08998	-0.1948	-0.3862	-0.6849	-0.9477
527	-0.0897	-0.1949	-0.3825	-0.6793	-0.9542
528	-0.08979	-0.1944	-0.3814	-0.6889	-0.9545
529	-0.08978	-0.1942	-0.3806	-0.6859	-0.9529
530	-0.08984	-0.1939	-0.3792	-0.676	-0.9403
531	-0.08993	-0.1941	-0.3791	-0.6824	-0.9392
532	-0.08994	-0.196	-0.3776	-0.6818	-0.937
533	-0.08985	-0.1959	-0.3779	-0.6803	-0.932
534	-0.09005	-0.1956	-0.3776	-0.6795	-0.9511
535	-0.08989	-0.1957	-0.3773	-0.6834	-0.9409
536	-0.09	-0.1949	-0.3748	-0.6816	-0.939
537	-0.08975	-0.1954	-0.3747	-0.681	-0.9375
538	-0.09	-0.1947	-0.3854	-0.6823	-0.9324
539	-0.08979	-0.1952	-0.3852	-0.6852	-0.944
540	-0.09003	-0.1945	-0.384	-0.6845	-0.9416
541	-0.08982	-0.1949	-0.3845	-0.6871	-0.933
542	-0.09005	-0.1949	-0.384	-0.6841	-0.9432
543	-0.09012	-0.195	-0.3851	-0.6742	-0.9403
544	-0.09038	-0.1949	-0.3834	-0.6748	-0.9424
545	-0.0902	-0.1949	-0.3849	-0.6727	-0.9611
546	-0.09023	-0.1951	-0.3833	-0.6681	-0.9572
547	-0.09019	-0.1947	-0.3843	-0.6822	-0.9479
548	-0.09036	-0.1946	-0.3829	-0.6756	-0.9643
549	-0.09019	-0.1945	-0.3839	-0.6773	-0.9588
550	-0.09017	-0.1944	-0.3817	-0.6798	-0.9595
551	-0.09012	-0.1944	-0.379	-0.6769	-0.948
552	-0.09012	-0.1945	-0.3762	-0.6789	-0.9471
553	-0.09009	-0.1946	-0.38	-0.6753	-0.9612
554	-0.09008	-0.1948	-0.3874	-0.6758	-0.9572
555	-0.08981	-0.1947	-0.3878	-0.6725	-0.9558
556	-0.08996	-0.1948	-0.3877	-0.6695	-0.9595
557	-0.08989	-0.1946	-0.3884	-0.6664	-0.9393
558	-0.08993	-0.1946	-0.3864	-0.68	-0.9561
559	-0.08992	-0.1945	-0.3867	-0.6735	-0.9453
560	-0.08992	-0.1914	-0.3857	-0.6792	-0.9575
561	-0.08995	-0.1954	-0.386	-0.6782	-0.9545
562	-0.08989	-0.1958	-0.385	-0.6767	-0.9412
563	-0.08989	-0.1954	-0.3854	-0.6755	-0.9382
564	-0.08993	-0.1958	-0.3855	-0.6759	-0.9503
565	-0.08977	-0.1953	-0.3863	-0.6813	-0.9434
566	-0.08987	-0.1956	-0.3828	-0.6772	-0.9494
567	-0.08981	-0.1951	-0.3824	-0.6779	-0.943
568	-0.08985	-0.1954	-0.3826	-0.6621	-0.9383
569	-0.08989	-0.1949	-0.3794	-0.6632	-0.9523
570	-0.08983	-0.1954	-0.3898	-0.6791	-0.9466
571	-0.08975	-0.1949	-0.39	-0.6786	-0.9466
572	-0.08993	-0.1954	-0.3888	-0.6775	-0.9437
573	-0.08976	-0.1949	-0.3893	-0.6753	-0.9414
574	-0.09006	-0.1954	-0.3843	-0.6714	-0.9349
575	-0.08969	-0.1952	-0.3846	-0.6572	-0.934
576	-0.08994	-0.1955	-0.3835	-0.6738	-0.9305
577	-0.08989	-0.1952	-0.3845	-0.6727	-0.9235
578	-0.08992	-0.1955	-0.3838	-0.6728	-0.9327
579	-0.08976	-0.1953	-0.3841	-0.6725	-0.9287
580	-0.08983	-0.1943	-0.3823	-0.6682	-0.9215
581	-0.08972	-0.1944	-0.3847	-0.6746	-0.9315
582	-0.08978	-0.1941	-0.3802	-0.6716	-0.9208
583	-0.08955	-0.1942	-0.3874	-0.6733	-0.9287
584	-0.08967	-0.1943	-0.3847	-0.6727	-0.9249
585	-0.0895	-0.1945	-0.3857	-0.669	-0.9269
586	-0.08957	-0.1946	-0.3839	-0.6549	-0.9272
587	-0.08937	-0.1946	-0.3845	-0.6703	-0.9261
588	-0.08936	-0.1949	-0.3818	-0.6746	-0.9109
589	-0.08936	-0.1946	-0.3839	-0.6734	-0.9262
590	-0.08925	-0.1947	-0.3818	-0.6718	-0.9238
591	-0.08913	-0.1944	-0.383	-0.6721	-0.9217
592	-0.08889	-0.1947	-0.3817	-0.6719	-0.9186
593	-0.09134	-0.1946	-0.3832	-0.6721	-0.9251
594	-0.09107	-0.1948	-0.376	-0.6741	-0.9388
595	-0.09086	-0.194	-0.3866	-0.6687	-0.9324
596	-0.09069	-0.1942	-0.3859	-0.6731	-0.9349
597	-0.09059	-0.1938	-0.386	-0.6733	-0.9388
598	-0.0905	-0.1938	-0.3862	-0.6694	-0.942
599	-0.09036	-0.1941	-0.3869	-0.6642	-0.9408
600	-0.09038	-0.1958	-0.3862	-0.6616	-0.9327
