# Supplementary material for: Cascade electrocatalysis via AgCu single-atom alloy and Ag nanoparticles in CO2 electroreduction toward multicarbon products
Source: Nat Commun. 2023 Oct 5;14:6142. doi: 10.1038/s41467-023-41871-w (PMC10556094; doi:10.1038/s41467-023-41871-w)
Supplement: Supplementary file 3 — Source Data [file 41467_2023_41871_MOESM3_ESM.zip › 6. Source Data/Figure S10C. AgCuSANP_CO2RR_results.xlsx]

## Sheet: Faradic efficiency (FE) results
Potential	FE (C2H4)	Error bar		FE (EOH)	Error bar		FE (n-proponal)	Error bar		FE (Acetate)	Error bar		FE (CH4)	Error bar		FE (CO)	Error bar		FE (formate)	Error bar
-0.5	8.98676	1.23835		18.9359	4.46618		0	0		0.43932	0.2161		0	0		36.3618	1.35302		8.33206	1.68781
-0.55	35.8855	4.55061		30.8232	4.66848		1.359	1.39807		0.85778	0.14813		0	0		18.2369	1.1304		4.82928	0.46559
-0.6	39.9144	0.72863		35.1432	3.07973		6.07895	0.41955		1.60036	0.30028		0.17561	0.12135		6.63479	1.20515		2.70509	0.50397
-0.65	39.4233	1.56513		47.7102	4.50942		3.90531	1.51288		2.70348	0.44143		0.73086	0.27714		3.20832	0.19644		1.55136	0.67387
-0.7	40.8738	3.04406		32.0817	3.72956		3.3705	1.14936		2.75021	0.42835		0.85545	0.15268		11.8474	1.61319		1.19881	0.04954

## Sheet: I-t curves
Time (s)	I (-0.50V)	I (-0.55V)	I (-0.60V)	I (-0.65V)	I (-0.70V)
0	-0.08312	-0.1565	-0.1298	-0.1661	-0.08042
1	-0.09043	-0.1733	-0.1444	-0.1884	-0.08845
2	-0.09772	-0.1703	-0.1449	-0.1899	-0.09738
3	-0.1106	-0.1851	-0.1577	-0.212	-0.1137
4	-0.1096	-0.1828	-0.1561	-0.2132	-0.1251
5	-0.1142	-0.1943	-0.1704	-0.2301	-0.14
6	-0.1133	-0.1932	-0.1692	-0.2331	-0.1504
7	-0.1157	-0.2047	-0.1795	-0.2493	-0.1643
8	-0.1148	-0.1991	-0.1767	-0.2535	-0.174
9	-0.1179	-0.2116	-0.1886	-0.2692	-0.1865
10	-0.1172	-0.2097	-0.1886	-0.2743	-0.1957
11	-0.1199	-0.208	-0.1943	-0.289	-0.2075
12	-0.1191	-0.2015	-0.1994	-0.2895	-0.2162
13	-0.1215	-0.2082	-0.2068	-0.3056	-0.2272
14	-0.121	-0.2084	-0.209	-0.3055	-0.2356
15	-0.1219	-0.2148	-0.2153	-0.318	-0.2459
16	-0.1219	-0.2136	-0.2174	-0.32	-0.2542
17	-0.1234	-0.2223	-0.2224	-0.335	-0.2637
18	-0.1231	-0.2206	-0.2258	-0.3374	-0.2714
19	-0.1246	-0.2272	-0.2307	-0.351	-0.2808
20	-0.1244	-0.2263	-0.2343	-0.3501	-0.2882
21	-0.1257	-0.234	-0.2405	-0.363	-0.2969
22	-0.1252	-0.233	-0.2426	-0.3644	-0.3045
23	-0.1259	-0.2375	-0.2447	-0.3769	-0.313
24	-0.1257	-0.234	-0.2514	-0.3796	-0.3202
25	-0.126	-0.2388	-0.2521	-0.3923	-0.3291
26	-0.1256	-0.2381	-0.2579	-0.3961	-0.3354
27	-0.1263	-0.2439	-0.2544	-0.4065	-0.3442
28	-0.1263	-0.2409	-0.2644	-0.4098	-0.3515
29	-0.1267	-0.2443	-0.2586	-0.4192	-0.3611
30	-0.1269	-0.2439	-0.2723	-0.424	-0.3681
31	-0.127	-0.2489	-0.2655	-0.4325	-0.375
32	-0.1265	-0.2487	-0.2786	-0.4364	-0.3822
33	-0.1271	-0.252	-0.2691	-0.4416	-0.3893
34	-0.1278	-0.2501	-0.2829	-0.447	-0.3963
35	-0.1282	-0.2537	-0.2788	-0.452	-0.4047
36	-0.1282	-0.2525	-0.2881	-0.4611	-0.4126
37	-0.1286	-0.2543	-0.2814	-0.4644	-0.419
38	-0.1284	-0.2533	-0.2909	-0.4684	-0.4273
39	-0.1281	-0.2574	-0.2862	-0.4736	-0.4334
40	-0.1279	-0.2565	-0.2939	-0.4779	-0.4396
41	-0.128	-0.2588	-0.2902	-0.4824	-0.4461
42	-0.1277	-0.2591	-0.2988	-0.4941	-0.4556
43	-0.1281	-0.2598	-0.296	-0.4931	-0.4605
44	-0.1282	-0.2603	-0.3057	-0.4999	-0.4687
45	-0.1284	-0.2616	-0.299	-0.5006	-0.474
46	-0.1274	-0.2586	-0.3066	-0.5076	-0.4817
47	-0.1277	-0.2612	-0.3045	-0.5196	-0.4793
48	-0.1278	-0.2593	-0.3114	-0.5238	-0.4845
49	-0.1282	-0.2643	-0.3053	-0.5238	-0.4921
50	-0.1283	-0.2633	-0.3165	-0.5304	-0.5004
51	-0.1286	-0.2657	-0.311	-0.5319	-0.5015
52	-0.128	-0.2654	-0.3204	-0.5446	-0.5084
53	-0.1282	-0.2659	-0.3161	-0.5439	-0.5134
54	-0.1283	-0.2647	-0.3208	-0.5501	-0.5198
55	-0.1284	-0.265	-0.3204	-0.5511	-0.5241
56	-0.1285	-0.2636	-0.3236	-0.5614	-0.5306
57	-0.1284	-0.2654	-0.3247	-0.5627	-0.5372
58	-0.1282	-0.2652	-0.3259	-0.5652	-0.5432
59	-0.128	-0.266	-0.3277	-0.5658	-0.5466
60	-0.1276	-0.2667	-0.3301	-0.5793	-0.5528
61	-0.1276	-0.2681	-0.3324	-0.5791	-0.5593
62	-0.1275	-0.2689	-0.3324	-0.5902	-0.5655
63	-0.1277	-0.2681	-0.3348	-0.587	-0.5694
64	-0.1272	-0.2665	-0.3365	-0.5968	-0.5761
65	-0.1273	-0.2659	-0.3379	-0.5966	-0.5807
66	-0.1275	-0.2658	-0.3325	-0.5989	-0.5861
67	-0.1274	-0.2668	-0.3413	-0.6031	-0.5908
68	-0.1276	-0.2678	-0.3416	-0.6125	-0.5967
69	-0.1264	-0.2673	-0.3421	-0.6126	-0.602
70	-0.1272	-0.2668	-0.3423	-0.6151	-0.6061
71	-0.1271	-0.2679	-0.3446	-0.6193	-0.6104
72	-0.1273	-0.2667	-0.3442	-0.6251	-0.6178
73	-0.1272	-0.2675	-0.3466	-0.6298	-0.6211
74	-0.1275	-0.2649	-0.3475	-0.6285	-0.6304
75	-0.1271	-0.2663	-0.3458	-0.6363	-0.627
76	-0.127	-0.2677	-0.3502	-0.6381	-0.6284
77	-0.1268	-0.2673	-0.3481	-0.6375	-0.6306
78	-0.1265	-0.2675	-0.3483	-0.6438	-0.6374
79	-0.1266	-0.2639	-0.3505	-0.6474	-0.6397
80	-0.127	-0.2639	-0.3531	-0.6559	-0.6461
81	-0.1263	-0.2666	-0.355	-0.6566	-0.6476
82	-0.1258	-0.2673	-0.3516	-0.6626	-0.6558
83	-0.1264	-0.2668	-0.3562	-0.665	-0.6578
84	-0.126	-0.2643	-0.3531	-0.6707	-0.6623
85	-0.1265	-0.3007	-0.3554	-0.673	-0.6679
86	-0.1263	-0.3024	-0.3576	-0.6767	-0.6743
87	-0.1268	-0.3077	-0.3601	-0.6932	-0.678
88	-0.1266	-0.3082	-0.3615	-0.6981	-0.6838
89	-0.126	-0.3076	-0.3613	-0.7052	-0.6866
90	-0.126	-0.3037	-0.3637	-0.7056	-0.6888
91	-0.1264	-0.3014	-0.3631	-0.7046	-0.6924
92	-0.1266	-0.2971	-0.3653	-0.7079	-0.7005
93	-0.1265	-0.2942	-0.3663	-0.7149	-0.7025
94	-0.1267	-0.2935	-0.3689	-0.7077	-0.7096
95	-0.1266	-0.2904	-0.3676	-0.7187	-0.7145
96	-0.1265	-0.289	-0.368	-0.7129	-0.7122
97	-0.1258	-0.2866	-0.368	-0.7167	-0.7113
98	-0.1262	-0.289	-0.369	-0.7117	-0.7202
99	-0.1257	-0.2851	-0.3665	-0.7167	-0.7216
100	-0.1258	-0.2831	-0.3703	-0.7168	-0.7294
101	-0.1256	-0.2806	-0.3695	-0.7183	-0.7255
102	-0.1262	-0.2775	-0.3739	-0.7098	-0.7338
103	-0.1258	-0.2799	-0.3686	-0.7225	-0.7337
104	-0.1265	-0.2775	-0.3756	-0.7161	-0.7372
105	-0.1258	-0.2725	-0.3684	-0.7225	-0.7362
106	-0.1265	-0.2737	-0.3772	-0.7161	-0.7456
107	-0.1252	-0.275	-0.3709	-0.7194	-0.7395
108	-0.1257	-0.2755	-0.3791	-0.7167	-0.7452
109	-0.1253	-0.2724	-0.3761	-0.7243	-0.7456
110	-0.1257	-0.2696	-0.3813	-0.717	-0.7529
111	-0.1255	-0.2703	-0.3744	-0.7211	-0.752
112	-0.1261	-0.2678	-0.3839	-0.7383	-0.7578
113	-0.1256	-0.2692	-0.3794	-0.7337	-0.7549
114	-0.1261	-0.2644	-0.386	-0.7308	-0.7633
115	-0.1256	-0.2685	-0.3814	-0.7363	-0.7691
116	-0.126	-0.2673	-0.3883	-0.7391	-0.7728
117	-0.1255	-0.2626	-0.3814	-0.7314	-0.7725
118	-0.1258	-0.2635	-0.3871	-0.7302	-0.7789
119	-0.125	-0.2645	-0.3828	-0.7385	-0.7778
120	-0.125	-0.2648	-0.3913	-0.7305	-0.785
121	-0.1245	-0.2618	-0.3894	-0.7334	-0.7781
122	-0.1249	-0.2606	-0.3934	-0.7312	-0.7835
123	-0.1249	-0.2603	-0.388	-0.733	-0.7864
124	-0.1252	-0.26	-0.3926	-0.7279	-0.7871
125	-0.1253	-0.2618	-0.391	-0.7366	-0.7885
126	-0.1257	-0.2613	-0.399	-0.7307	-0.7948
127	-0.1248	-0.2575	-0.395	-0.7355	-0.7954
128	-0.1249	-0.2638	-0.3972	-0.7309	-0.794
129	-0.1252	-0.2661	-0.3909	-0.7324	-0.7942
130	-0.1255	-0.2649	-0.3972	-0.7347	-0.8034
131	-0.1254	-0.266	-0.3949	-0.7307	-0.797
132	-0.1255	-0.2613	-0.3997	-0.7231	-0.8041
133	-0.1254	-0.262	-0.3964	-0.7328	-0.8053
134	-0.125	-0.262	-0.4013	-0.7294	-0.8072
135	-0.125	-0.2628	-0.3968	-0.7356	-0.8096
136	-0.1249	-0.2594	-0.3991	-0.7275	-0.8134
137	-0.1244	-0.2617	-0.3965	-0.7317	-0.8131
138	-0.1245	-0.2624	-0.4012	-0.8775	-0.8191
139	-0.1248	-0.2631	-0.4005	-0.8898	-0.8186
140	-0.1247	-0.2621	-0.4034	-0.8754	-0.8224
141	-0.125	-0.2604	-0.4014	-0.8794	-0.8234
142	-0.1248	-0.261	-0.4007	-0.8681	-0.8284
143	-0.1249	-0.2619	-0.4012	-0.8835	-0.8287
144	-0.1249	-0.2611	-0.4019	-0.8666	-0.8346
145	-0.1253	-0.2611	-0.4065	-0.8803	-0.8362
146	-0.1248	-0.2588	-0.4084	-0.8558	-0.8385
147	-0.1254	-0.2591	-0.4058	-0.869	-0.8358
148	-0.1247	-0.2597	-0.4065	-0.8525	-0.8368
149	-0.1254	-0.2593	-0.406	-0.8561	-0.8356
150	-0.1249	-0.2583	-0.405	-0.8516	-0.8415
151	-0.1249	-0.2608	-0.4084	-0.8474	-0.84
152	-0.1244	-0.2611	-0.4092	-0.8474	-0.8453
153	-0.1245	-0.2602	-0.4108	-0.8422	-0.8415
154	-0.1242	-0.2587	-0.4077	-0.8368	-0.8659
155	-0.1243	-0.2577	-0.4101	-0.835	-0.8669
156	-0.124	-0.2581	-0.4069	-0.8261	-0.8785
157	-0.1246	-0.2591	-0.4102	-0.8266	-0.8817
158	-0.1244	-0.2587	-0.4102	-0.8272	-0.8845
159	-0.1248	-0.2596	-0.411	-0.8231	-0.8792
160	-0.1248	-0.2561	-0.4118	-0.8147	-0.8839
161	-0.1247	-0.258	-0.41	-0.8085	-0.8832
162	-0.1247	-0.2576	-0.4092	-0.8102	-0.8827
163	-0.1248	-0.2586	-0.4146	-0.8001	-0.8814
164	-0.125	-0.2579	-0.4057	-0.8003	-0.8877
165	-0.1249	-0.2572	-0.4131	-0.7957	-0.8863
166	-0.1251	-0.2578	-0.4088	-0.7888	-0.888
167	-0.1249	-0.2576	-0.4134	-0.7927	-0.8901
168	-0.125	-0.2561	-0.4102	-0.7807	-0.8872
169	-0.1245	-0.2548	-0.4164	-0.7838	-0.8878
170	-0.1244	-0.254	-0.4102	-0.7783	-0.8881
171	-0.1247	-0.2544	-0.4148	-0.7726	-0.8876
172	-0.1242	-0.2548	-0.4093	-0.7771	-0.8931
173	-0.1243	-0.2567	-0.4157	-0.7676	-0.889
174	-0.1242	-0.2542	-0.4121	-0.7703	-0.8968
175	-0.1243	-0.2535	-0.4203	-0.7625	-0.8941
176	-0.1247	-0.2535	-0.41	-0.7675	-0.9006
177	-0.1247	-0.2548	-0.416	-0.7673	-0.8946
178	-0.1249	-0.2544	-0.4146	-0.7761	-0.898
179	-0.1237	-0.2511	-0.4155	-0.7638	-0.8935
180	-0.124	-0.2511	-0.4134	-0.7768	-0.8927
181	-0.1244	-0.2523	-0.4193	-0.7752	-0.8943
182	-0.1246	-0.2519	-0.4155	-0.781	-0.8977
183	-0.1245	-0.2526	-0.4148	-0.7641	-0.9009
184	-0.1249	-0.2534	-0.413	-0.7694	-0.9045
185	-0.1246	-0.2519	-0.4159	-0.7595	-0.9066
186	-0.1249	-0.2521	-0.4149	-0.7617	-0.9096
187	-0.1244	-0.2542	-0.4177	-0.7556	-0.91
188	-0.1245	-0.2502	-0.4144	-0.7554	-0.9141
189	-0.1243	-0.2512	-0.4175	-0.7462	-0.9147
190	-0.124	-0.252	-0.4157	-0.7473	-0.9233
191	-0.1245	-0.2545	-0.4198	-0.7503	-0.9185
192	-0.1242	-0.2526	-0.4174	-0.7419	-0.9258
193	-0.1237	-0.2526	-0.4189	-0.7427	-0.9156
194	-0.1237	-0.2515	-0.4128	-0.7374	-0.9214
195	-0.1242	-0.2499	-0.4178	-0.7439	-0.9611
196	-0.1242	-0.2503	-0.4125	-0.7354	-1.011
197	-0.1247	-0.2494	-0.4203	-0.7391	-1.017
198	-0.1238	-0.2506	-0.4176	-0.7375	-1.028
199	-0.1242	-0.2512	-0.4194	-0.7325	-1.035
200	-0.1242	-0.2506	-0.4134	-0.7345	-1.046
201	-0.1247	-0.2504	-0.4173	-0.7369	-1.046
202	-0.1246	-0.2503	-0.4113	-0.7288	-1.027
203	-0.125	-0.2508	-0.4207	-0.7242	-1.015
204	-0.1247	-0.2503	-0.4132	-0.7289	-1.018
205	-0.1248	-0.2476	-0.4186	-0.7232	-1.014
206	-0.1244	-0.2484	-0.4109	-0.7207	-1.016
207	-0.1242	-0.2482	-0.4156	-0.7238	-1.019
208	-0.124	-0.2481	-0.4153	-0.7184	-1.02
209	-0.1241	-0.2508	-0.4202	-0.7158	-1.016
210	-0.1237	-0.2483	-0.4159	-0.719	-1.02
211	-0.124	-0.2481	-0.4134	-0.7163	-1.007
212	-0.1236	-0.2477	-0.4123	-0.7685	-1.012
213	-0.1242	-0.2488	-0.4145	-0.7734	-1.006
214	-0.124	-0.2486	-0.413	-0.77	-1.009
215	-0.1246	-0.2495	-0.4186	-0.7774	-1.006
216	-0.1243	-0.2457	-0.4162	-0.7767	-1.011
217	-0.1242	-0.2486	-0.4132	-0.7732	-1.003
218	-0.1241	-0.2483	-0.4119	-0.7676	-1.006
219	-0.1242	-0.2484	-0.4166	-0.7729	-1.004
220	-0.1242	-0.2477	-0.4125	-0.762	-1.004
221	-0.1245	-0.2472	-0.4152	-0.7654	-1.002
222	-0.1244	-0.2455	-0.4152	-0.7576	-1.007
223	-0.1246	-0.245	-0.4129	-0.7612	-1.004
224	-0.1245	-0.245	-0.4131	-0.7532	-0.9993
225	-0.125	-0.2444	-0.4085	-0.7602	-0.993
226	-0.1242	-0.2443	-0.4104	-0.747	-0.997
227	-0.1244	-0.2444	-0.4142	-0.757	-0.9885
228	-0.1244	-0.2463	-0.4136	-0.7501	-0.9951
229	-0.1238	-0.2452	-0.4102	-0.7548	-0.9964
230	-0.1237	-0.2448	-0.4112	-0.7415	-1.005
231	-0.1242	-0.2442	-0.4081	-0.749	-1.001
232	-0.1243	-0.2441	-0.4096	-0.7388	-1.008
233	-0.1246	-0.2429	-0.4117	-0.751	-1.007
234	-0.1244	-0.2425	-0.4087	-0.7453	-1.01
235	-0.1245	-0.2438	-0.4076	-0.7466	-1.002
236	-0.1245	-0.2437	-0.4084	-0.7428	-1.001
237	-0.1246	-0.2406	-0.4079	-0.7517	-0.9997
238	-0.1247	-0.2423	-0.4128	-0.7404	-1.004
239	-0.1244	-0.2429	-0.4115	-0.7488	-0.9999
240	-0.1244	-0.2431	-0.4093	-0.7371	-1.005
241	-0.1245	-0.2428	-0.4111	-0.7447	-0.9997
242	-0.124	-0.2426	-0.4089	-0.7343	-1.01
243	-0.1245	-0.2418	-0.4066	-0.7469	-1.008
244	-0.1238	-0.2415	-0.4093	-0.7311	-1.014
245	-0.1239	-0.2411	-0.4136	-0.7491	-1.009
246	-0.1233	-0.2407	-0.4078	-0.7322	-1
247	-0.1233	-0.24	-0.4099	-0.7475	-0.9977
248	-0.1234	-0.2405	-0.4068	-0.726	-0.9953
249	-0.1238	-0.2418	-0.4118	-0.7493	-0.9965
250	-0.1236	-0.2395	-0.4106	-0.7241	-0.9992
251	-0.1239	-0.2406	-0.4127	-0.7383	-0.9995
252	-0.1237	-0.2397	-0.4048	-0.7253	-1.004
253	-0.1244	-0.2404	-0.4112	-0.7417	-0.9951
254	-0.1239	-0.2393	-0.4056	-0.7535	-0.9956
255	-0.1247	-0.2398	-0.4106	-0.7702	-0.9839
256	-0.1243	-0.2391	-0.4042	-0.7555	-0.9889
257	-0.1249	-0.2388	-0.4105	-0.7639	-0.9849
258	-0.124	-0.2368	-0.404	-0.7464	-0.9855
259	-0.1243	-0.2378	-0.4114	-0.7616	-0.9883
260	-0.1244	-0.238	-0.3971	-0.7419	-0.9883
261	-0.1237	-0.2389	-0.4087	-0.7594	-0.9885
262	-0.1235	-0.2379	-0.4038	-0.7398	-0.9922
263	-0.1236	-0.2362	-0.4064	-0.747	-0.9911
264	-0.1236	-0.2375	-0.4005	-0.7262	-0.9885
265	-0.1233	-0.2376	-0.408	-0.7463	-0.979
266	-0.1231	-0.2382	-0.4007	-0.7211	-0.9809
267	-0.1234	-0.2366	-0.4108	-0.745	-0.9759
268	-0.1237	-0.2371	-0.4001	-0.7362	-0.9796
269	-0.1234	-0.2364	-0.4074	-0.7491	-0.9765
270	-0.124	-0.2364	-0.4016	-0.7341	-0.9785
271	-0.1242	-0.2373	-0.4057	-0.7476	-0.9867
272	-0.1244	-0.2353	-0.3974	-0.7343	-1.024
273	-0.1242	-0.2361	-0.4086	-0.7462	-1.023
274	-0.1243	-0.2371	-0.3991	-0.7316	-1.02
275	-0.1237	-0.2395	-0.4052	-0.7411	-1.019
276	-0.1236	-0.2388	-0.3999	-0.7343	-1.009
277	-0.1237	-0.2387	-0.4045	-0.7359	-1.011
278	-0.1233	-0.2392	-0.4015	-0.7244	-1.001
279	-0.123	-0.2364	-0.4066	-0.7368	-0.9986
280	-0.123	-0.2365	-0.4001	-0.7211	-1.007
281	-0.123	-0.2372	-0.4059	-0.7258	-1.011
282	-0.1229	-0.2344	-0.4008	-0.7184	-1.01
283	-0.123	-0.2365	-0.4068	-0.7194	-1.007
284	-0.1234	-0.2368	-0.4034	-0.7463	-1.009
285	-0.1234	-0.2374	-0.4095	-0.7694	-0.9978
286	-0.1227	-0.2364	-0.4011	-0.7572	-0.9968
287	-0.1235	-0.2379	-0.4075	-0.7696	-0.9998
288	-0.1234	-0.2374	-0.401	-0.7671	-0.9867
289	-0.1238	-0.2344	-0.408	-0.7602	-0.9891
290	-0.1237	-0.2005	-0.4021	-0.7568	-0.9863
291	-0.124	-0.2112	-0.4115	-0.7584	-0.9862
292	-0.1238	-0.2272	-0.4037	-0.7464	-0.9881
293	-0.1237	-0.23	-0.4104	-0.7509	-0.988
294	-0.1234	-0.2331	-0.4043	-0.7446	-0.9851
295	-0.1235	-0.2332	-0.4077	-0.7433	-0.9873
296	-0.1228	-0.2347	-0.4053	-0.7346	-0.9803
297	-0.1227	-0.237	-0.4154	-0.7403	-0.982
298	-0.1233	-0.2368	-0.4034	-0.7286	-0.9751
299	-0.1232	-0.2363	-0.4095	-0.7278	-0.9706
300	-0.1232	-0.235	-0.4034	-0.7255	-0.9684
301	-0.1232	-0.2345	-0.4129	-0.7277	-0.9737
302	-0.1235	-0.2359	-0.4063	-0.7201	-0.9745
303	-0.1226	-0.2363	-0.4134	-0.7277	-0.9715
304	-0.1225	-0.2378	-0.4042	-0.7205	-0.9696
305	-0.1231	-0.2345	-0.4126	-0.7209	-0.9704
306	-0.1231	-0.236	-0.4058	-0.7071	-0.9722
307	-0.1234	-0.2372	-0.4123	-0.7178	-0.9744
308	-0.1234	-0.239	-0.4075	-0.7104	-0.9765
309	-0.1239	-0.2387	-0.4107	-0.7106	-0.9771
310	-0.1232	-0.237	-0.4074	-0.7036	-0.9758
311	-0.1235	-0.2374	-0.4099	-0.7041	-0.9763
312	-0.1229	-0.2374	-0.4037	-0.6972	-0.9676
313	-0.1229	-0.2368	-0.4105	-0.7052	-0.9673
314	-0.1228	-0.2367	-0.407	-0.694	-1.043
315	-0.123	-0.2357	-0.4115	-0.7	-1.042
316	-0.1222	-0.2371	-0.409	-0.7008	-1.048
317	-0.1229	-0.2375	-0.41	-0.7453	-1.051
318	-0.1228	-0.2379	-0.4068	-0.744	-1.054
319	-0.123	-0.236	-0.4138	-0.749	-1.004
320	-0.123	-0.236	-0.4097	-0.7529	-1.001
321	-0.1232	-0.2376	-0.4114	-0.7475	-0.9978
322	-0.1233	-0.2369	-0.4074	-0.7438	-1.002
323	-0.123	-0.2369	-0.4113	-0.7504	-1.002
324	-0.1226	-0.2369	-0.4094	-0.7405	-1
325	-0.1226	-0.236	-0.4156	-0.7362	-1.002
326	-0.1227	-0.2376	-0.4078	-0.7389	-1.001
327	-0.1227	-0.2378	-0.4137	-0.7312	-0.9991
328	-0.1231	-0.2354	-0.4103	-0.7284	-0.9967
329	-0.123	-0.2365	-0.4156	-0.7302	-1.001
330	-0.1235	-0.237	-0.4084	-0.7233	-1.001
331	-0.1234	-0.2378	-0.4168	-0.7241	-0.9798
332	-0.1232	-0.2383	-0.4067	-0.7231	-0.9811
333	-0.1229	-0.2346	-0.4155	-0.7215	-0.9822
334	-0.1225	-0.2352	-0.4092	-0.7236	-0.9793
335	-0.1226	-0.2348	-0.4149	-0.7248	-0.9796
336	-0.1225	-0.2361	-0.4081	-0.7236	-0.9799
337	-0.1225	-0.234	-0.4154	-0.7229	-0.9903
338	-0.122	-0.2347	-0.4074	-0.7203	-0.9794
339	-0.1223	-0.2348	-0.4145	-0.7233	-0.9846
340	-0.1225	-0.237	-0.4049	-0.714	-0.986
341	-0.1233	-0.2356	-0.4098	-0.7113	-0.9798
342	-0.1221	-0.2358	-0.4041	-0.7109	-0.9768
343	-0.123	-0.2355	-0.4115	-0.7052	-0.9762
344	-0.1226	-0.2363	-0.404	-0.7037	-0.9767
345	-0.123	-0.2368	-0.4123	-0.7014	-0.9817
346	-0.1227	-0.2348	-0.4055	-0.6951	-0.9759
347	-0.1231	-0.2355	-0.4115	-0.6901	-0.9805
348	-0.1231	-0.236	-0.4081	-0.694	-0.9811
349	-0.1231	-0.2335	-0.412	-0.6921	-0.9848
350	-0.1227	-0.2347	-0.4058	-0.687	-0.9756
351	-0.1226	-0.2366	-0.4087	-0.6833	-0.9788
352	-0.1225	-0.237	-0.4057	-0.6885	-0.9709
353	-0.1225	-0.2346	-0.4061	-0.6795	-0.9637
354	-0.1219	-0.2334	-0.4059	-0.6854	-0.9604
355	-0.1218	-0.2344	-0.4095	-0.6769	-1.002
356	-0.1215	-0.2347	-0.4055	-0.6862	-1
357	-0.1218	-0.2334	-0.4044	-0.6837	-1.007
358	-0.1219	-0.2341	-0.4038	-0.6821	-1.006
359	-0.1225	-0.234	-0.4037	-0.6741	-0.999
360	-0.1218	-0.2352	-0.4058	-0.6785	-0.9888
361	-0.1224	-0.2346	-0.4054	-0.6878	-0.9886
362	-0.1223	-0.2366	-0.4086	-0.7106	-0.9901
363	-0.1223	-0.2351	-0.4053	-0.7068	-0.991
364	-0.1223	-0.2354	-0.4056	-0.7191	-0.9887
365	-0.1225	-0.2341	-0.4005	-0.7083	-0.9903
366	-0.1225	-0.2347	-0.4073	-0.7156	-0.9862
367	-0.1225	-0.2358	-0.4051	-0.7053	-0.9895
368	-0.1224	-0.2362	-0.4078	-0.7081	-0.989
369	-0.1225	-0.2356	-0.4043	-0.6975	-0.9924
370	-0.1222	-0.2333	-0.406	-0.6992	-0.9795
371	-0.122	-0.2345	-0.4037	-0.6981	-0.9764
372	-0.1221	-0.2357	-0.4024	-0.6989	-0.9758
373	-0.1216	-0.2361	-0.4049	-0.6914	-0.9752
374	-0.1216	-0.2358	-0.4064	-0.7001	-0.9691
375	-0.1217	-0.2354	-0.404	-0.6896	-0.9725
376	-0.1217	-0.2339	-0.4039	-0.6933	-0.9671
377	-0.1221	-0.2335	-0.4029	-0.6866	-0.9702
378	-0.1222	-0.234	-0.4025	-0.6902	-0.9631
379	-0.1217	-0.2323	-0.4066	-0.6816	-0.9574
380	-0.1213	-0.2332	-0.4071	-0.6851	-0.9501
381	-0.1219	-0.2344	-0.4035	-0.7321	-0.9522
382	-0.1215	-0.2347	-0.4035	-0.7405	-0.9494
383	-0.1221	-0.2363	-0.3989	-0.7332	-0.9528
384	-0.1215	-0.2372	-0.4044	-0.7409	-0.9492
385	-0.1221	-0.2347	-0.4001	-0.7387	-0.9491
386	-0.1219	-0.234	-0.4071	-0.7385	-0.9472
387	-0.1223	-0.2331	-0.3993	-0.725	-0.9431
388	-0.1219	-0.2329	-0.4089	-0.733	-0.9868
389	-0.1217	-0.2335	-0.3969	-0.7254	-1.012
390	-0.1213	-0.2322	-0.405	-0.7276	-1.013
391	-0.1219	-0.2326	-0.4057	-0.7233	-1.008
392	-0.1211	-0.2339	-0.4048	-0.7246	-1.007
393	-0.1215	-0.2355	-0.3994	-0.7167	-1.006
394	-0.1216	-0.2343	-0.4025	-0.7182	-1.001
395	-0.1219	-0.2342	-0.3978	-0.7116	-0.9967
396	-0.1214	-0.2336	-0.4048	-0.7106	-0.9876
397	-0.1219	-0.2326	-0.4009	-0.7103	-1.001
398	-0.1205	-0.2323	-0.4033	-0.7018	-0.997
399	-0.1213	-0.2335	-0.3985	-0.6962	-0.9983
400	-0.1215	-0.2319	-0.401	-0.6973	-0.9974
401	-0.1222	-0.2318	-0.3957	-0.6973	-0.9995
402	-0.1222	-0.2336	-0.4003	-0.6924	-0.996
403	-0.1223	-0.2332	-0.3935	-0.6943	-0.994
404	-0.1218	-0.2325	-0.4023	-0.6971	-0.9929
405	-0.1221	-0.2334	-0.3983	-0.6958	-0.9918
406	-0.1215	-0.2336	-0.3984	-0.6963	-0.9859
407	-0.1215	-0.2331	-0.3942	-0.6963	-0.9835
408	-0.1216	-0.2324	-0.3972	-0.699	-0.9781
409	-0.1214	-0.2319	-0.3944	-0.6927	-0.9754
410	-0.1216	-0.231	-0.3993	-0.6909	-0.9688
411	-0.1212	-0.2307	-0.3964	-0.6904	-0.9669
412	-0.1209	-0.2309	-0.4014	-0.6857	-0.9569
413	-0.1211	-0.2318	-0.402	-0.6777	-0.954
414	-0.1212	-0.231	-0.3987	-0.6877	-0.9569
415	-0.1215	-0.2316	-0.3971	-0.6766	-0.9548
416	-0.1216	-0.2325	-0.3999	-0.6802	-0.9538
417	-0.1217	-0.2319	-0.3989	-0.677	-0.9488
418	-0.1208	-0.2322	-0.3996	-0.6816	-0.9442
419	-0.1215	-0.2331	-0.4	-0.7009	-0.9949
420	-0.121	-0.2324	-0.4025	-0.7019	-0.9847
421	-0.1216	-0.2325	-0.3984	-0.7046	-0.9792
422	-0.1212	-0.2321	-0.4006	-0.6967	-0.9792
423	-0.1218	-0.2329	-0.3999	-0.695	-0.9743
424	-0.1212	-0.2302	-0.404	-0.6988	-0.9753
425	-0.1216	-0.2324	-0.4007	-0.6919	-0.9753
426	-0.121	-0.2315	-0.4035	-0.6892	-0.9757
427	-0.1212	-0.2315	-0.4008	-0.691	-0.9717
428	-0.121	-0.2314	-0.404	-0.6917	-0.9724
429	-0.1218	-0.2328	-0.3988	-0.6891	-0.9647
430	-0.1205	-0.2319	-0.401	-0.6852	-0.9644
431	-0.1212	-0.2316	-0.399	-0.6829	-0.9555
432	-0.1207	-0.2295	-0.4032	-0.6817	-0.952
433	-0.1211	-0.2297	-0.3995	-0.6761	-0.9545
434	-0.1205	-0.2311	-0.4003	-0.6713	-1.05
435	-0.1211	-0.2313	-0.3998	-0.6818	-1.046
436	-0.1208	-0.2316	-0.4017	-0.6716	-1.052
437	-0.1203	-0.2306	-0.399	-0.677	-1.053
438	-0.1207	-0.2302	-0.4041	-0.6694	-1.049
439	-0.1211	-0.2316	-0.3974	-0.6705	-1.046
440	-0.1211	-0.2322	-0.4016	-0.6696	-1.045
441	-0.1216	-0.2311	-0.3951	-0.6775	-1.044
442	-0.1216	-0.2312	-0.3978	-0.6687	-1.04
443	-0.1219	-0.232	-0.3966	-0.6741	-1.04
444	-0.121	-0.2319	-0.3933	-0.6661	-1.035
445	-0.1208	-0.2323	-0.3983	-0.7251	-1.024
446	-0.1206	-0.2331	-0.3973	-0.7306	-1.023
447	-0.1208	-0.2301	-0.3984	-0.7321	-1.023
448	-0.121	-0.2302	-0.3937	-0.7235	-1.017
449	-0.12	-0.2313	-0.401	-0.7339	-1.022
450	-0.1204	-0.2328	-0.3911	-0.7232	-1.01
451	-0.1203	-0.2331	-0.3998	-0.7255	-1.023
452	-0.1206	-0.2316	-0.3961	-0.7187	-1.021
453	-0.1205	-0.2328	-0.4008	-0.7237	-1.013
454	-0.1211	-0.2303	-0.3949	-0.7045	-1.017
455	-0.1211	-0.2309	-0.4018	-0.7243	-1.015
456	-0.1213	-0.2303	-0.397	-0.704	-1.007
457	-0.1213	-0.2315	-0.4039	-0.7135	-1.008
458	-0.1215	-0.23	-0.3959	-0.7	-0.9996
459	-0.1216	-0.2309	-0.4011	-0.7114	-0.9975
460	-0.1212	-0.2316	-0.3968	-0.6998	-1.005
461	-0.1213	-0.2312	-0.4025	-0.71	-1.005
462	-0.1209	-0.2301	-0.3963	-0.7015	-0.9961
463	-0.1208	-0.2302	-0.4001	-0.7139	-0.9963
464	-0.1207	-0.2301	-0.3966	-0.6955	-0.9884
465	-0.1212	-0.2294	-0.4011	-0.7075	-0.9847
466	-0.1201	-0.2289	-0.3969	-0.6967	-0.9839
467	-0.1203	-0.229	-0.3993	-0.6993	-0.9736
468	-0.1204	-0.2291	-0.3981	-0.6891	-0.9701
469	-0.1208	-0.2296	-0.3977	-0.7019	-0.9727
470	-0.1211	-0.2277	-0.3994	-0.6858	-0.971
471	-0.1211	-0.2296	-0.4	-0.6917	-0.9728
472	-0.1209	-0.2298	-0.4016	-0.6793	-0.9687
473	-0.1208	-0.2299	-0.3974	-0.691	-0.9714
474	-0.1209	-0.2299	-0.4008	-0.6787	-0.9621
475	-0.1211	-0.2279	-0.3962	-0.6824	-0.9618
476	-0.1209	-0.2277	-0.3982	-0.6816	-0.9607
477	-0.1214	-0.2284	-0.3977	-0.6838	-0.9565
478	-0.1213	-0.2281	-0.401	-0.6716	-0.954
479	-0.1209	-0.2281	-0.4001	-0.6793	-0.9546
480	-0.121	-0.2288	-0.401	-0.6735	-0.9564
481	-0.1207	-0.229	-0.3984	-0.6716	-1.026
482	-0.1204	-0.228	-0.3998	-0.6691	-1.023
483	-0.1203	-0.2275	-0.3978	-0.6729	-1.032
484	-0.1197	-0.2285	-0.4013	-0.6675	-1.033
485	-0.1198	-0.2281	-0.4021	-0.6672	-1.033
486	-0.1199	-0.2282	-0.4036	-0.6683	-1.036
487	-0.1198	-0.2276	-0.3984	-0.7201	-1.039
488	-0.1201	-0.2277	-0.3992	-0.7188	-1.033
489	-0.1201	-0.2261	-0.3981	-0.7198	-1.023
490	-0.1205	-0.2258	-0.4003	-0.718	-0.9846
491	-0.1205	-0.2243	-0.3996	-0.7218	-0.9825
492	-0.1205	-0.2251	-0.3996	-0.7173	-0.9851
493	-0.1205	-0.2244	-0.399	-0.7207	-0.9825
494	-0.121	-0.2259	-0.4021	-0.7123	-0.983
495	-0.1208	-0.2272	-0.4004	-0.7115	-0.9791
496	-0.121	-0.2273	-0.404	-0.7055	-0.9778
497	-0.1207	-0.2258	-0.4037	-0.7074	-0.9723
498	-0.1206	-0.2258	-0.4057	-0.7019	-0.9685
499	-0.1205	-0.2254	-0.4015	-0.7026	-0.9621
500	-0.1208	-0.2252	-0.403	-0.7068	-0.9613
501	-0.1202	-0.2243	-0.4	-0.6972	-0.9636
502	-0.1205	-0.2242	-0.4014	-0.6942	-0.9635
503	-0.1204	-0.225	-0.403	-0.6963	-0.974
504	-0.1205	-0.2259	-0.4054	-0.6959	-0.9645
505	-0.1205	-0.2228	-0.4007	-0.6966	-0.968
506	-0.1201	-0.2248	-0.4054	-0.6969	-0.9584
507	-0.1201	-0.2252	-0.3991	-0.6937	-0.9597
508	-0.1204	-0.2256	-0.4016	-0.6912	-0.9564
509	-0.1201	-0.2245	-0.4039	-0.6897	-0.9537
510	-0.1205	-0.2244	-0.4039	-0.6923	-0.9545
511	-0.1204	-0.2239	-0.402	-0.6873	-0.9531
512	-0.1206	-0.2237	-0.4008	-0.6814	-0.9536
513	-0.1203	-0.2233	-0.4028	-0.6823	-0.9498
514	-0.1205	-0.2237	-0.3974	-0.6817	-0.9468
515	-0.1201	-0.2236	-0.4007	-0.6757	-0.9473
516	-0.1197	-0.2227	-0.4011	-0.6696	-0.9447
517	-0.1198	-0.2232	-0.4003	-0.6756	-0.9374
518	-0.1197	-0.2255	-0.3997	-0.6693	-0.9315
519	-0.1198	-0.2233	-0.3985	-0.6686	-0.9352
520	-0.1197	-0.2231	-0.3996	-0.6649	-0.9348
521	-0.12	-0.2233	-0.3992	-0.6637	-0.9387
522	-0.1201	-0.2227	-0.4031	-0.6583	-0.933
523	-0.1205	-0.2218	-0.3989	-0.6593	-0.9301
524	-0.1196	-0.2219	-0.4	-0.6584	-0.9322
525	-0.1197	-0.2223	-0.4003	-0.6639	-0.9288
526	-0.1197	-0.2237	-0.4	-0.6839	-0.9291
527	-0.1204	-0.2228	-0.4026	-0.6841	-0.9218
528	-0.1209	-0.2233	-0.4012	-0.6791	-0.9207
529	-0.1207	-0.2242	-0.4002	-0.6829	-0.9527
530	-0.1204	-0.2235	-0.4015	-0.6764	-0.988
531	-0.1203	-0.2222	-0.401	-0.6807	-0.9895
532	-0.1204	-0.2222	-0.4015	-0.6885	-0.9928
533	-0.1199	-0.2226	-0.4032	-0.6864	-0.9929
534	-0.1198	-0.2221	-0.4013	-0.6822	-0.9963
535	-0.1193	-0.2219	-0.3985	-0.6826	-0.9905
536	-0.1197	-0.2206	-0.4004	-0.6829	-0.9898
537	-0.1194	-0.2213	-0.3972	-0.6792	-0.9822
538	-0.1195	-0.2222	-0.4036	-0.6739	-0.9819
539	-0.1193	-0.222	-0.4017	-0.6715	-0.9794
540	-0.1197	-0.2235	-0.3988	-0.6694	-0.9812
541	-0.1196	-0.224	-0.4002	-0.6745	-0.9841
542	-0.1196	-0.223	-0.3969	-0.6648	-0.9826
543	-0.1198	-0.2234	-0.4003	-0.7102	-0.9796
544	-0.1199	-0.2225	-0.3998	-0.6946	-0.977
545	-0.1203	-0.221	-0.405	-0.704	-0.9752
546	-0.1201	-0.2211	-0.3989	-0.7001	-0.9727
547	-0.1204	-0.2213	-0.4009	-0.7017	-0.9598
548	-0.1201	-0.221	-0.3978	-0.7002	-0.9553
549	-0.1203	-0.2207	-0.4002	-0.6981	-0.9567
550	-0.1201	-0.22	-0.3987	-0.6917	-0.9536
551	-0.1203	-0.2204	-0.4038	-0.688	-0.9547
552	-0.1199	-0.2211	-0.4011	-0.688	-0.9547
553	-0.1198	-0.2231	-0.4036	-0.691	-0.9564
554	-0.1193	-0.2217	-0.4015	-0.6829	-0.9556
555	-0.1196	-0.2215	-0.404	-0.6822	-0.9527
556	-0.1193	-0.2202	-0.4016	-0.6808	-0.9482
557	-0.1195	-0.2205	-0.4014	-0.6837	-0.939
558	-0.1192	-0.2199	-0.4034	-0.6738	-0.9289
559	-0.1195	-0.22	-0.4024	-0.6773	-0.9269
560	-0.1195	-0.2202	-0.3996	-0.6754	-0.9283
561	-0.1196	-0.221	-0.3994	-0.6669	-0.9245
562	-0.1194	-0.2193	-0.3996	-0.6599	-0.9235
563	-0.1195	-0.2201	-0.3988	-0.6645	-0.9264
564	-0.1192	-0.2205	-0.4001	-0.6605	-0.927
565	-0.1193	-0.2214	-0.403	-0.659	-0.9249
566	-0.1193	-0.2216	-0.3997	-0.6537	-0.9279
567	-0.1194	-0.2211	-0.4009	-0.6573	-0.9204
568	-0.1195	-0.2207	-0.402	-0.6517	-0.9232
569	-0.1196	-0.2207	-0.3991	-0.6539	-0.9404
570	-0.1198	-0.2204	-0.4041	-0.6446	-0.9392
571	-0.1199	-0.2199	-0.4015	-0.6511	-0.9351
572	-0.1195	-0.219	-0.4005	-0.6444	-0.9274
573	-0.1198	-0.2191	-0.4023	-0.6471	-0.9296
574	-0.1191	-0.2193	-0.4013	-0.6462	-0.9323
575	-0.119	-0.2202	-0.4021	-0.648	-0.9304
576	-0.119	-0.2189	-0.4025	-0.6436	-0.9421
577	-0.1189	-0.2196	-0.4019	-0.6434	-0.9404
578	-0.1191	-0.2206	-0.4034	-0.6422	-0.9371
579	-0.1188	-0.2202	-0.4006	-0.6431	-0.941
580	-0.1191	-0.2204	-0.4034	-0.6346	-0.9412
581	-0.1192	-0.2195	-0.4071	-0.6382	-0.9354
582	-0.1187	-0.2191	-0.403	-0.6353	-0.9325
583	-0.1191	-0.2187	-0.3992	-0.6389	-0.9305
584	-0.1193	-0.2185	-0.3989	-0.6321	-0.9302
585	-0.1193	-0.2186	-0.3982	-0.6333	-0.9266
586	-0.1194	-0.2185	-0.4172	-0.6321	-0.9305
587	-0.1195	-0.2176	-0.4119	-0.6338	-0.9256
588	-0.1195	-0.2182	-0.4128	-0.6295	-0.9247
589	-0.1197	-0.2195	-0.4074	-0.6292	-0.9208
590	-0.1193	-0.219	-0.4114	-0.6329	-0.9168
591	-0.1192	-0.2188	-0.4058	-0.6283	-0.9081
592	-0.119	-0.2193	-0.4111	-0.6608	-0.9092
593	-0.1187	-0.2177	-0.4079	-0.6596	-0.9103
594	-0.1187	-0.2175	-0.4122	-0.6575	-0.913
595	-0.1187	-0.2173	-0.4114	-0.6561	-0.9108
596	-0.119	-0.2181	-0.4091	-0.6561	-0.9048
597	-0.1187	-0.2188	-0.4077	-0.654	-0.9027
598	-0.1186	-0.2196	-0.4074	-0.6529	-0.9039
599	-0.1192	-0.2171	-0.407	-0.6595	-0.9039
600	-0.1189	-0.2183	-0.4088	-0.6526	-0.9015
