# Supplementary material for: Cascade electrocatalysis via AgCu single-atom alloy and Ag nanoparticles in CO2 electroreduction toward multicarbon products
Source: Nat Commun. 2023 Oct 5;14:6142. doi: 10.1038/s41467-023-41871-w (PMC10556094; doi:10.1038/s41467-023-41871-w)
Supplement: Supplementary file 3 — Source Data [file 41467_2023_41871_MOESM3_ESM.zip › 6. Source Data/Figure S10D. AgCuNP_CO2RR_results.xlsx]

## Sheet: Faradic efficiency (FE) results
Potential	FE (C2H4)	Error bar		FE (EOH)	Error bar		FE (n-proponal)	Error bar		FE (Acetate)	Error bar		FE (CH4)	Error bar		FE (CO)	Error bar		FE (formate)	Error bar
-0.5	22.5373	1.15212		8.40291	0.89058		0			0.12125	0.21001		0			31.6493	0.65685		8.91691	0.72721
-0.55	28.9091	1.51301		11.8276	1.68664		0			0.92447	0.29808		0			23.7637	1.55552		6.44058	0.31963
-0.6	34.94	5.10869		16.6867	2.1567		0			0.51046	0.25354		0			15.2728	2.37129		5.61325	0.96238
-0.65	41.0691	1.34727		30.0369	0.60366		0			1.73509	0.10955		1.31665	0.06742		5.58953	0.14115		1.46734	0.04217
-0.7	36.7254	1.96911		30.2472	3.00301		0			2.48237	0.31765		5.10048	1.99229		6.70515	3.42728		1.12799	0.05076

## Sheet: I-t curves
Time (s)	I (-0.50V)	I (-0.55V)	I (-0.60V)	I (-0.65V)	I (-0.70V)
0	-0.04838	-0.06458	-0.08159	-0.1318	-0.2318
1	-0.04982	-0.06814	-0.09135	-0.1469	-0.2629
2	-0.04985	-0.06794	-0.08808	-0.1478	-0.2611
3	-0.0506	-0.07058	-0.09463	-0.1614	-0.2897
4	-0.05059	-0.07052	-0.09476	-0.1624	-0.2891
5	-0.0512	-0.07224	-0.0991	-0.174	-0.3148
6	-0.05101	-0.07236	-0.1006	-0.1749	-0.3142
7	-0.05149	-0.07372	-0.1033	-0.1847	-0.3377
8	-0.05121	-0.07376	-0.1049	-0.1853	-0.3365
9	-0.05155	-0.07472	-0.1065	-0.1949	-0.3581
10	-0.05136	-0.07467	-0.1077	-0.1952	-0.357
11	-0.05171	-0.07539	-0.1087	-0.2041	-0.3762
12	-0.05138	-0.07531	-0.108	-0.2037	-0.3761
13	-0.05158	-0.07583	-0.1088	-0.2122	-0.3929
14	-0.05144	-0.07573	-0.1042	-0.2121	-0.3944
15	-0.05146	-0.07618	-0.1063	-0.2199	-0.4101
16	-0.05144	-0.07603	-0.1009	-0.2197	-0.4088
17	-0.05137	-0.07626	-0.09941	-0.2267	-0.4242
18	-0.05125	-0.07611	-0.09838	-0.2265	-0.4249
19	-0.05113	-0.07639	-0.09727	-0.2331	-0.4354
20	-0.05119	-0.07623	-0.09737	-0.2332	-0.4374
21	-0.05102	-0.07646	-0.09514	-0.2388	-0.4488
22	-0.05117	-0.07623	-0.09829	-0.2389	-0.4486
23	-0.0511	-0.0765	-0.09909	-0.244	-0.458
24	-0.05101	-0.0761	-0.1019	-0.2443	-0.459
25	-0.05098	-0.07638	-0.1027	-0.2489	-0.4675
26	-0.05077	-0.07599	-0.1046	-0.249	-0.4714
27	-0.05077	-0.07633	-0.1045	-0.2533	-0.4778
28	-0.05068	-0.07589	-0.1046	-0.2533	-0.4776
29	-0.05074	-0.07616	-0.1063	-0.2571	-0.4839
30	-0.05061	-0.07565	-0.1062	-0.2571	-0.4819
31	-0.05058	-0.07593	-0.1082	-0.2604	-0.4887
32	-0.05042	-0.07552	-0.1045	-0.2603	-0.4875
33	-0.05038	-0.07564	-0.1087	-0.2632	-0.4934
34	-0.05044	-0.07535	-0.1064	-0.2633	-0.4935
35	-0.05014	-0.07541	-0.1098	-0.2656	-0.498
36	-0.0502	-0.07507	-0.1063	-0.2656	-0.4985
37	-0.05003	-0.07505	-0.1112	-0.2677	-0.5016
38	-0.05013	-0.07477	-0.1078	-0.2672	-0.4989
39	-0.04993	-0.07472	-0.1126	-0.2693	-0.5026
40	-0.0499	-0.07446	-0.1092	-0.2693	-0.5002
41	-0.04978	-0.07448	-0.1148	-0.2709	-0.5035
42	-0.04961	-0.0744	-0.1109	-0.2705	-0.5012
43	-0.04959	-0.07432	-0.1166	-0.2724	-0.5047
44	-0.04948	-0.07419	-0.1145	-0.2723	-0.5019
45	-0.04945	-0.07412	-0.1195	-0.2736	-0.5055
46	-0.04942	-0.07415	-0.1181	-0.2727	-0.5018
47	-0.04926	-0.07417	-0.1202	-0.2741	-0.5048
48	-0.04923	-0.07402	-0.1235	-0.2738	-0.5021
49	-0.04908	-0.07398	-0.1243	-0.2747	-0.5033
50	-0.04901	-0.07386	-0.1268	-0.2737	-0.4986
51	-0.0489	-0.0739	-0.1249	-0.2752	-0.5036
52	-0.04888	-0.07366	-0.1287	-0.2741	-0.5013
53	-0.04877	-0.07384	-0.1237	-0.2758	-0.5024
54	-0.04888	-0.07362	-0.1269	-0.2747	-0.4987
55	-0.04882	-0.07361	-0.1216	-0.276	-0.4995
56	-0.0487	-0.07311	-0.1247	-0.2758	-0.4983
57	-0.04882	-0.07307	-0.1212	-0.2765	-0.498
58	-0.04857	-0.07296	-0.1236	-0.2763	-0.4966
59	-0.04877	-0.07283	-0.1179	-0.2774	-0.4963
60	-0.04861	-0.07265	-0.1221	-0.2772	-0.4942
61	-0.04877	-0.07272	-0.1152	-0.278	-0.4937
62	-0.04871	-0.07245	-0.1205	-0.2779	-0.4913
63	-0.04874	-0.07248	-0.1126	-0.2785	-0.4997
64	-0.04867	-0.07236	-0.1176	-0.2779	-0.4941
65	-0.04865	-0.07235	-0.1103	-0.2782	-0.4952
66	-0.04859	-0.07213	-0.1134	-0.2778	-0.4874
67	-0.04845	-0.0719	-0.1062	-0.2779	-0.4895
68	-0.04856	-0.07183	-0.1078	-0.2763	-0.4854
69	-0.04849	-0.07145	-0.1013	-0.2768	-0.4842
70	-0.04852	-0.07157	-0.1026	-0.2761	-0.4818
71	-0.04841	-0.07126	-0.09557	-0.2769	-0.4842
72	-0.04844	-0.07154	-0.1002	-0.2761	-0.4812
73	-0.04834	-0.07097	-0.09272	-0.2776	-0.4812
74	-0.04838	-0.0713	-0.1012	-0.2757	-0.4788
75	-0.04845	-0.07079	-0.09569	-0.2774	-0.478
76	-0.04831	-0.07101	-0.1006	-0.2751	-0.476
77	-0.04847	-0.0708	-0.09587	-0.2764	-0.4735
78	-0.0482	-0.07104	-0.1014	-0.2745	-0.4718
79	-0.04836	-0.07097	-0.09722	-0.2759	-0.4716
80	-0.04822	-0.07125	-0.09968	-0.2741	-0.4685
81	-0.0483	-0.07079	-0.09844	-0.2749	-0.4683
82	-0.04828	-0.07117	-0.1007	-0.2731	-0.4669
83	-0.04826	-0.0708	-0.1003	-0.2747	-0.4669
84	-0.04838	-0.07075	-0.1013	-0.2716	-0.4669
85	-0.04807	-0.07054	-0.1008	-0.2736	-0.4681
86	-0.04836	-0.07051	-0.1042	-0.271	-0.473
87	-0.04812	-0.0704	-0.1047	-0.2723	-0.4716
88	-0.04841	-0.07058	-0.1082	-0.2708	-0.4708
89	-0.04827	-0.07008	-0.1084	-0.2712	-0.4698
90	-0.04853	-0.07031	-0.1125	-0.27	-0.4644
91	-0.04825	-0.06977	-0.1132	-0.2703	-0.4623
92	-0.04849	-0.06989	-0.1152	-0.2694	-0.4614
93	-0.04826	-0.06943	-0.1178	-0.2693	-0.4595
94	-0.04837	-0.0695	-0.1199	-0.2686	-0.457
95	-0.04818	-0.06926	-0.1204	-0.2686	-0.4552
96	-0.04825	-0.06923	-0.1205	-0.268	-0.4546
97	-0.04806	-0.0693	-0.1207	-0.2679	-0.4548
98	-0.04805	-0.06917	-0.1155	-0.2673	-0.455
99	-0.04791	-0.06913	-0.1193	-0.2667	-0.4546
100	-0.04798	-0.06912	-0.1128	-0.2662	-0.4532
101	-0.0478	-0.06892	-0.116	-0.2653	-0.4519
102	-0.04774	-0.06891	-0.1127	-0.2653	-0.4496
103	-0.04768	-0.06891	-0.1144	-0.2647	-0.4486
104	-0.04768	-0.0688	-0.1125	-0.2649	-0.4462
105	-0.04758	-0.069	-0.1134	-0.2641	-0.4445
106	-0.04762	-0.06899	-0.1112	-0.2642	-0.442
107	-0.04748	-0.06913	-0.1122	-0.2635	-0.4411
108	-0.04742	-0.06917	-0.1102	-0.2632	-0.4394
109	-0.04732	-0.06908	-0.1112	-0.2628	-0.4392
110	-0.04739	-0.06893	-0.1096	-0.2623	-0.4454
111	-0.04729	-0.06901	-0.1113	-0.2745	-0.4439
112	-0.04737	-0.06867	-0.1093	-0.2743	-0.4402
113	-0.04722	-0.06891	-0.1098	-0.2753	-0.4377
114	-0.0472	-0.06856	-0.1097	-0.2748	-0.437
115	-0.04701	-0.0687	-0.1091	-0.2752	-0.4357
116	-0.04713	-0.06849	-0.1096	-0.2731	-0.4338
117	-0.04694	-0.06852	-0.108	-0.2743	-0.4339
118	-0.04697	-0.06823	-0.1075	-0.272	-0.4347
119	-0.04688	-0.06827	-0.1061	-0.2732	-0.4336
120	-0.04682	-0.06801	-0.1055	-0.2709	-0.4317
121	-0.04672	-0.0679	-0.1032	-0.2718	-0.4321
122	-0.04675	-0.06771	-0.1023	-0.2699	-0.4308
123	-0.04662	-0.06754	-0.1004	-0.27	-0.4292
124	-0.04665	-0.06739	-0.09715	-0.2681	-0.4293
125	-0.04649	-0.06725	-0.09607	-0.2687	-0.4287
126	-0.04657	-0.06724	-0.09124	-0.2681	-0.4271
127	-0.04647	-0.06723	-0.09037	-0.2679	-0.4362
128	-0.04651	-0.06716	-0.0857	-0.2677	-0.4334
129	-0.04646	-0.06685	-0.08753	-0.2676	-0.4324
130	-0.04648	-0.06688	-0.08357	-0.267	-0.4304
131	-0.04652	-0.06676	-0.08811	-0.2667	-0.4293
132	-0.04651	-0.06685	-0.08678	-0.2657	-0.4282
133	-0.04666	-0.0667	-0.08916	-0.2658	-0.4266
134	-0.04653	-0.06671	-0.08978	-0.2654	-0.4359
135	-0.0466	-0.06681	-0.08907	-0.2657	-0.4325
136	-0.04668	-0.06691	-0.09009	-0.2646	-0.4312
137	-0.04655	-0.06708	-0.09057	-0.2649	-0.4301
138	-0.04662	-0.06708	-0.09105	-0.2633	-0.4292
139	-0.04657	-0.06745	-0.09212	-0.2649	-0.4278
140	-0.04651	-0.06717	-0.09033	-0.2629	-0.4267
141	-0.04644	-0.06745	-0.09367	-0.2645	-0.4449
142	-0.04635	-0.06709	-0.09197	-0.2625	-0.4433
143	-0.04641	-0.06727	-0.09719	-0.2641	-0.4393
144	-0.04628	-0.06703	-0.09579	-0.2617	-0.4385
145	-0.04647	-0.06711	-0.1011	-0.2639	-0.4364
146	-0.04626	-0.067	-0.101	-0.2614	-0.4358
147	-0.04649	-0.0669	-0.1062	-0.2633	-0.433
148	-0.04624	-0.06693	-0.1073	-0.2607	-0.4314
149	-0.04639	-0.06647	-0.1104	-0.2622	-0.4293
150	-0.04633	-0.06674	-0.1104	-0.2588	-0.4281
151	-0.04649	-0.06617	-0.1094	-0.2602	-0.4265
152	-0.04639	-0.06654	-0.1088	-0.2584	-0.4248
153	-0.04646	-0.06605	-0.109	-0.2597	-0.4221
154	-0.04654	-0.0663	-0.1086	-0.2577	-0.4217
155	-0.04645	-0.0659	-0.1079	-0.2587	-0.4198
156	-0.04644	-0.06623	-0.1061	-0.2572	-0.4307
157	-0.04643	-0.06599	-0.1073	-0.258	-0.4233
158	-0.04634	-0.06631	-0.1066	-0.2569	-0.4224
159	-0.04625	-0.06598	-0.1076	-0.257	-0.421
160	-0.04624	-0.06613	-0.107	-0.2561	-0.421
161	-0.04602	-0.0659	-0.1074	-0.2562	-0.4185
162	-0.046	-0.06591	-0.1062	-0.2553	-0.419
163	-0.04595	-0.06594	-0.1045	-0.255	-0.4168
164	-0.04602	-0.06603	-0.1027	-0.2541	-0.432
165	-0.04588	-0.06616	-0.102	-0.254	-0.4274
166	-0.04582	-0.0661	-0.09859	-0.2524	-0.4266
167	-0.04591	-0.06644	-0.09638	-0.2523	-0.4262
168	-0.04577	-0.06618	-0.09267	-0.2511	-0.4252
169	-0.04584	-0.06624	-0.0916	-0.2513	-0.4234
170	-0.04566	-0.06593	-0.08967	-0.2504	-0.4298
171	-0.04582	-0.06619	-0.08688	-0.2503	-0.4256
172	-0.04547	-0.06586	-0.08563	-0.2503	-0.4236
173	-0.04576	-0.06597	-0.08346	-0.2499	-0.4208
174	-0.04553	-0.06567	-0.08544	-0.2495	-0.4195
175	-0.04568	-0.0658	-0.08425	-0.2491	-0.4169
176	-0.0455	-0.06555	-0.08572	-0.249	-0.4161
177	-0.0457	-0.06553	-0.08606	-0.249	-0.4138
178	-0.04552	-0.06541	-0.08831	-0.2495	-0.4119
179	-0.04555	-0.06546	-0.08554	-0.2483	-0.4115
180	-0.0455	-0.06494	-0.08896	-0.2489	-0.4118
181	-0.04537	-0.06517	-0.08812	-0.2486	-0.4106
182	-0.0454	-0.06488	-0.09112	-0.2482	-0.409
183	-0.04522	-0.06494	-0.08959	-0.2475	-0.4076
184	-0.04537	-0.06497	-0.08993	-0.2467	-0.4061
185	-0.04511	-0.06513	-0.0908	-0.2468	-0.4052
186	-0.04515	-0.06506	-0.08996	-0.2467	-0.4027
187	-0.04505	-0.06514	-0.09382	-0.247	-0.3998
188	-0.04508	-0.06511	-0.09396	-0.2461	-0.4081
189	-0.04486	-0.06521	-0.09765	-0.2465	-0.4078
190	-0.04502	-0.06513	-0.09937	-0.2464	-0.4047
191	-0.04471	-0.06526	-0.1004	-0.2459	-0.4066
192	-0.04483	-0.06509	-0.104	-0.2454	-0.4033
193	-0.04469	-0.06541	-0.103	-0.2451	-0.4015
194	-0.04468	-0.0652	-0.109	-0.2448	-0.4007
195	-0.04479	-0.06547	-0.1077	-0.2439	-0.3989
196	-0.04453	-0.06544	-0.1115	-0.2443	-0.4112
197	-0.04468	-0.06537	-0.1095	-0.2437	-0.4112
198	-0.04469	-0.06526	-0.1117	-0.2443	-0.4108
199	-0.04472	-0.0654	-0.1083	-0.2433	-0.4117
200	-0.04476	-0.06521	-0.11	-0.2434	-0.4086
201	-0.04475	-0.06515	-0.1081	-0.2427	-0.4089
202	-0.04475	-0.06503	-0.1096	-0.2424	-0.401
203	-0.04479	-0.06506	-0.1067	-0.2417	-0.4002
204	-0.04466	-0.06505	-0.1092	-0.2412	-0.3985
205	-0.0447	-0.06501	-0.1045	-0.2414	-0.3967
206	-0.04461	-0.06477	-0.1085	-0.2408	-0.3949
207	-0.04464	-0.06471	-0.1038	-0.2405	-0.3934
208	-0.04459	-0.06448	-0.1075	-0.2396	-0.3964
209	-0.04471	-0.06442	-0.1024	-0.25	-0.3945
210	-0.04445	-0.06417	-0.1029	-0.25	-0.3936
211	-0.0446	-0.06417	-0.09893	-0.2499	-0.3917
212	-0.04447	-0.06413	-0.09892	-0.2498	-0.3898
213	-0.04458	-0.0644	-0.09368	-0.2492	-0.3881
214	-0.04445	-0.06423	-0.09165	-0.2484	-0.3866
215	-0.04457	-0.06442	-0.08864	-0.2476	-0.3858
216	-0.04445	-0.06428	-0.08788	-0.2473	-0.3855
217	-0.04456	-0.06424	-0.08617	-0.2471	-0.395
218	-0.0446	-0.06415	-0.08701	-0.2476	-0.3963
219	-0.04446	-0.06425	-0.08594	-0.247	-0.3948
220	-0.04474	-0.06419	-0.08931	-0.247	-0.3946
221	-0.04452	-0.06424	-0.08676	-0.2465	-0.4001
222	-0.04468	-0.06418	-0.09084	-0.2462	-0.4
223	-0.04463	-0.06439	-0.08888	-0.2464	-0.3951
224	-0.04463	-0.0643	-0.09177	-0.2462	-0.4039
225	-0.04462	-0.06449	-0.09084	-0.2463	-0.4023
226	-0.0447	-0.06456	-0.09298	-0.246	-0.4025
227	-0.04462	-0.06471	-0.09169	-0.2461	-0.4086
228	-0.04456	-0.06457	-0.09319	-0.2461	-0.4074
229	-0.04447	-0.06461	-0.09427	-0.2461	-0.4055
230	-0.04446	-0.06448	-0.09466	-0.246	-0.4035
231	-0.04437	-0.06457	-0.0986	-0.2457	-0.4021
232	-0.04437	-0.0645	-0.09775	-0.2444	-0.4012
233	-0.04436	-0.06446	-0.1034	-0.2449	-0.4074
234	-0.04422	-0.06441	-0.103	-0.2437	-0.4058
235	-0.04439	-0.06434	-0.1074	-0.2442	-0.4037
236	-0.04414	-0.06424	-0.1041	-0.2442	-0.4022
237	-0.0442	-0.06429	-0.1119	-0.2446	-0.4004
238	-0.04412	-0.06415	-0.1087	-0.2442	-0.3984
239	-0.04419	-0.0643	-0.1126	-0.2448	-0.4101
240	-0.04397	-0.06395	-0.108	-0.2447	-0.4079
241	-0.04405	-0.06404	-0.1116	-0.2443	-0.4045
242	-0.04384	-0.06386	-0.1047	-0.2443	-0.4032
243	-0.04371	-0.06368	-0.11	-0.2442	-0.404
244	-0.04365	-0.06354	-0.1052	-0.2436	-0.4031
245	-0.0436	-0.0635	-0.109	-0.2443	-0.401
246	-0.04368	-0.06324	-0.1062	-0.2446	-0.3998
247	-0.04363	-0.06319	-0.1078	-0.2444	-0.407
248	-0.0437	-0.06318	-0.1062	-0.2436	-0.4046
249	-0.04367	-0.06313	-0.108	-0.2434	-0.4041
250	-0.0436	-0.06312	-0.1073	-0.2425	-0.4036
251	-0.04354	-0.06306	-0.106	-0.243	-0.4032
252	-0.04371	-0.06302	-0.1052	-0.2419	-0.4019
253	-0.04366	-0.06306	-0.1027	-0.2421	-0.4073
254	-0.0437	-0.06317	-0.1032	-0.2408	-0.4063
255	-0.04373	-0.06326	-0.1011	-0.2415	-0.4042
256	-0.04368	-0.06315	-0.1016	-0.2403	-0.4022
257	-0.04367	-0.0633	-0.09873	-0.2409	-0.4005
258	-0.0437	-0.06308	-0.09772	-0.2385	-0.399
259	-0.04377	-0.06333	-0.09584	-0.2397	-0.4038
260	-0.04375	-0.06313	-0.09309	-0.2386	-0.4026
261	-0.04382	-0.06323	-0.09344	-0.2389	-0.3997
262	-0.04385	-0.06318	-0.08868	-0.2374	-0.4004
263	-0.04392	-0.06317	-0.09009	-0.2387	-0.3975
264	-0.04383	-0.06323	-0.08937	-0.2371	-0.3971
265	-0.04382	-0.06331	-0.09325	-0.2382	-0.409
266	-0.0437	-0.06312	-0.09235	-0.2372	-0.4081
267	-0.04378	-0.06321	-0.09541	-0.2378	-0.4048
268	-0.04361	-0.063	-0.09454	-0.2368	-0.4037
269	-0.04369	-0.06311	-0.09674	-0.2372	-0.4013
270	-0.04362	-0.06287	-0.09619	-0.236	-0.3993
271	-0.04386	-0.06315	-0.0957	-0.2371	-0.3967
272	-0.04349	-0.06301	-0.09567	-0.2353	-0.3952
273	-0.04369	-0.06305	-0.09796	-0.237	-0.3954
274	-0.04339	-0.06315	-0.0981	-0.235	-0.3931
275	-0.04351	-0.06301	-0.1012	-0.2371	-0.3927
276	-0.04329	-0.06316	-0.103	-0.2349	-0.3898
277	-0.04332	-0.06285	-0.1065	-0.2361	-0.3905
278	-0.04315	-0.0632	-0.1091	-0.2341	-0.3886
279	-0.04322	-0.06308	-0.1105	-0.2361	-0.3878
280	-0.04325	-0.06308	-0.113	-0.2348	-0.3905
281	-0.04323	-0.06297	-0.1104	-0.2363	-0.3953
282	-0.04325	-0.06298	-0.1123	-0.2342	-0.3944
283	-0.04324	-0.063	-0.1104	-0.2365	-0.3924
284	-0.04324	-0.06319	-0.1114	-0.2342	-0.3922
285	-0.0433	-0.06313	-0.111	-0.2359	-0.3902
286	-0.04334	-0.0632	-0.1119	-0.2338	-0.3882
287	-0.04324	-0.06331	-0.1114	-0.2349	-0.3788
288	-0.04327	-0.06331	-0.1103	-0.2328	-0.3751
289	-0.04339	-0.06364	-0.1094	-0.2345	-0.3726
290	-0.04318	-0.06338	-0.1073	-0.232	-0.3704
291	-0.04346	-0.06364	-0.1065	-0.2346	-0.3687
292	-0.04308	-0.0636	-0.1028	-0.2321	-0.3681
293	-0.0434	-0.0637	-0.1024	-0.2345	-0.3723
294	-0.0431	-0.06362	-0.09801	-0.2307	-0.3704
295	-0.04339	-0.06349	-0.09798	-0.2336	-0.3681
296	-0.04318	-0.0634	-0.09522	-0.2304	-0.3661
297	-0.04322	-0.06333	-0.09753	-0.2334	-0.3637
298	-0.04329	-0.06317	-0.09658	-0.2302	-0.3646
299	-0.0432	-0.06325	-0.0981	-0.2324	-0.3762
300	-0.04332	-0.06303	-0.09837	-0.2293	-0.3745
301	-0.04331	-0.06309	-0.09965	-0.2316	-0.3716
302	-0.0433	-0.06306	-0.1003	-0.2294	-0.3711
303	-0.04316	-0.06287	-0.09866	-0.2316	-0.3704
304	-0.04316	-0.06282	-0.1011	-0.2299	-0.3682
305	-0.04319	-0.06275	-0.1002	-0.231	-0.3655
306	-0.04314	-0.06272	-0.1019	-0.2289	-0.3626
307	-0.04305	-0.06261	-0.1019	-0.2303	-0.3604
308	-0.04311	-0.06265	-0.1045	-0.2283	-0.3581
309	-0.04307	-0.06251	-0.1051	-0.2289	-0.357
310	-0.04302	-0.0625	-0.1069	-0.227	-0.3562
311	-0.04285	-0.06268	-0.1075	-0.2277	-0.3649
312	-0.04289	-0.06235	-0.1114	-0.2261	-0.3644
313	-0.04275	-0.06247	-0.1122	-0.2269	-0.3603
314	-0.04278	-0.06228	-0.1158	-0.2255	-0.3613
315	-0.04258	-0.0626	-0.1162	-0.2262	-0.3603
316	-0.0426	-0.06228	-0.119	-0.2248	-0.3595
317	-0.04248	-0.0624	-0.1164	-0.2256	-0.3718
318	-0.04243	-0.06197	-0.1176	-0.2241	-0.37
319	-0.0423	-0.06204	-0.1157	-0.2254	-0.3676
320	-0.04245	-0.06189	-0.1155	-0.2239	-0.3656
321	-0.04237	-0.0619	-0.1146	-0.2249	-0.3643
322	-0.0424	-0.06191	-0.1151	-0.2236	-0.3636
323	-0.04247	-0.06182	-0.1148	-0.2236	-0.3612
324	-0.04239	-0.06164	-0.1143	-0.2227	-0.3598
325	-0.04254	-0.06169	-0.1144	-0.2225	-0.3573
326	-0.04245	-0.06149	-0.1128	-0.222	-0.3555
327	-0.04245	-0.0614	-0.1108	-0.2221	-0.354
328	-0.04248	-0.06143	-0.1094	-0.2212	-0.3526
329	-0.04244	-0.06141	-0.108	-0.2222	-0.351
330	-0.04252	-0.06169	-0.1064	-0.2212	-0.3502
331	-0.04256	-0.06155	-0.1036	-0.2214	-0.3489
332	-0.04263	-0.06169	-0.1026	-0.2207	-0.3533
333	-0.04262	-0.0616	-0.09886	-0.2212	-0.3582
334	-0.04265	-0.06172	-0.09976	-0.2212	-0.3586
335	-0.0427	-0.06153	-0.09791	-0.2215	-0.3578
336	-0.0428	-0.06169	-0.09939	-0.2206	-0.3556
337	-0.04269	-0.06164	-0.09985	-0.2208	-0.3541
338	-0.04272	-0.06173	-0.1017	-0.2199	-0.3536
339	-0.04259	-0.06177	-0.1012	-0.2209	-0.3521
340	-0.04263	-0.06153	-0.1035	-0.2197	-0.3513
341	-0.04254	-0.06168	-0.1031	-0.2207	-0.3575
342	-0.04258	-0.06175	-0.1051	-0.2191	-0.3557
343	-0.04257	-0.06182	-0.1033	-0.2199	-0.354
344	-0.0424	-0.06161	-0.1068	-0.2185	-0.3512
345	-0.04248	-0.06172	-0.1032	-0.2187	-0.3531
346	-0.04235	-0.06172	-0.1092	-0.217	-0.351
347	-0.04239	-0.06185	-0.1071	-0.2179	-0.3503
348	-0.04214	-0.06185	-0.1137	-0.2167	-0.3487
349	-0.04221	-0.06214	-0.1124	-0.2177	-0.3476
350	-0.04196	-0.06208	-0.1172	-0.2163	-0.3455
351	-0.04216	-0.06219	-0.1174	-0.2163	-0.3458
352	-0.04191	-0.06205	-0.1202	-0.216	-0.3511
353	-0.04214	-0.06205	-0.118	-0.2166	-0.3504
354	-0.04213	-0.06195	-0.1202	-0.2162	-0.3483
355	-0.04217	-0.06192	-0.1173	-0.216	-0.3475
356	-0.04212	-0.0617	-0.1202	-0.2159	-0.3479
357	-0.04216	-0.06183	-0.1165	-0.2154	-0.3476
358	-0.04211	-0.06174	-0.1181	-0.2155	-0.3457
359	-0.04218	-0.06178	-0.1167	-0.2152	-0.3451
360	-0.04213	-0.06157	-0.117	-0.2151	-0.3442
361	-0.04224	-0.06171	-0.1161	-0.2147	-0.3505
362	-0.04236	-0.06147	-0.1153	-0.2146	-0.3496
363	-0.04231	-0.06171	-0.1141	-0.2151	-0.3483
364	-0.04242	-0.06126	-0.1118	-0.215	-0.3459
365	-0.04238	-0.06154	-0.1096	-0.2146	-0.3448
366	-0.04237	-0.06105	-0.1077	-0.2148	-0.3437
367	-0.04237	-0.06128	-0.104	-0.2147	-0.3495
368	-0.04224	-0.06061	-0.1029	-0.2145	-0.3471
369	-0.04227	-0.06096	-0.1026	-0.2138	-0.3437
370	-0.0422	-0.06059	-0.1036	-0.2131	-0.3426
371	-0.04224	-0.06104	-0.1034	-0.2128	-0.3401
372	-0.04216	-0.06072	-0.1045	-0.2266	-0.3401
373	-0.04223	-0.06098	-0.1044	-0.2274	-0.3563
374	-0.04214	-0.06069	-0.1038	-0.2274	-0.357
375	-0.0421	-0.06086	-0.1058	-0.2276	-0.3519
376	-0.04225	-0.06087	-0.1053	-0.2272	-0.3525
377	-0.042	-0.06086	-0.107	-0.2272	-0.3502
378	-0.04208	-0.06095	-0.1069	-0.2269	-0.3499
379	-0.04191	-0.06122	-0.1095	-0.227	-0.3482
380	-0.04186	-0.06112	-0.1104	-0.2264	-0.3476
381	-0.04173	-0.06144	-0.1142	-0.2261	-0.3463
382	-0.04172	-0.0612	-0.1152	-0.2257	-0.3454
383	-0.04147	-0.06137	-0.1199	-0.2258	-0.3442
384	-0.04159	-0.06111	-0.1198	-0.225	-0.3423
385	-0.04163	-0.06117	-0.1226	-0.2252	-0.3424
386	-0.04162	-0.06116	-0.1186	-0.2245	-0.3406
387	-0.0417	-0.06116	-0.1212	-0.2246	-0.3403
388	-0.04169	-0.06101	-0.1179	-0.2242	-0.3385
389	-0.04171	-0.06106	-0.1198	-0.2242	-0.3375
390	-0.0417	-0.06082	-0.1176	-0.2238	-0.3382
391	-0.04154	-0.06087	-0.1202	-0.2238	-0.3435
392	-0.04173	-0.06053	-0.1174	-0.2234	-0.3424
393	-0.04164	-0.06067	-0.1194	-0.2237	-0.3411
394	-0.04172	-0.06047	-0.1168	-0.223	-0.3405
395	-0.04167	-0.06058	-0.1177	-0.2232	-0.3382
396	-0.04171	-0.06062	-0.1133	-0.2228	-0.3384
397	-0.04178	-0.06066	-0.1129	-0.2224	-0.3443
398	-0.04185	-0.06061	-0.1086	-0.2223	-0.3432
399	-0.04177	-0.0607	-0.1095	-0.2222	-0.3431
400	-0.04185	-0.0608	-0.1041	-0.2219	-0.343
401	-0.04189	-0.0607	-0.1084	-0.2216	-0.3401
402	-0.04183	-0.06069	-0.1049	-0.2213	-0.341
403	-0.0421	-0.06086	-0.1089	-0.2214	-0.3512
404	-0.04182	-0.06101	-0.1066	-0.2216	-0.3513
405	-0.04207	-0.06115	-0.1094	-0.2215	-0.3479
406	-0.04194	-0.06114	-0.1056	-0.2209	-0.3477
407	-0.04206	-0.06114	-0.1099	-0.2214	-0.3463
408	-0.04194	-0.06108	-0.1081	-0.2206	-0.3454
409	-0.04201	-0.0609	-0.1112	-0.2202	-0.343
410	-0.04177	-0.06094	-0.1113	-0.2195	-0.3425
411	-0.04181	-0.06078	-0.1128	-0.2191	-0.341
412	-0.04172	-0.06089	-0.1158	-0.2186	-0.3403
413	-0.04176	-0.06071	-0.1184	-0.2184	-0.3392
414	-0.04163	-0.06065	-0.1216	-0.2178	-0.3386
415	-0.04178	-0.06051	-0.1227	-0.2179	-0.3388
416	-0.04159	-0.06039	-0.1242	-0.2172	-0.339
417	-0.04169	-0.06048	-0.1234	-0.2171	-0.3414
418	-0.04151	-0.06011	-0.1236	-0.2166	-0.3414
419	-0.04155	-0.06015	-0.1234	-0.2171	-0.3427
420	-0.04143	-0.05998	-0.1233	-0.2163	-0.343
421	-0.04149	-0.06018	-0.1227	-0.2177	-0.3431
422	-0.04141	-0.06	-0.124	-0.2166	-0.3501
423	-0.04129	-0.06027	-0.1233	-0.2179	-0.3501
424	-0.04128	-0.05986	-0.1221	-0.2171	-0.3486
425	-0.04131	-0.06032	-0.1214	-0.2179	-0.3478
426	-0.04119	-0.06001	-0.1201	-0.2168	-0.3466
427	-0.0413	-0.0601	-0.1178	-0.2175	-0.354
428	-0.04125	-0.06018	-0.1166	-0.2169	-0.3592
429	-0.04137	-0.06029	-0.1128	-0.2177	-0.359
430	-0.04129	-0.06022	-0.1122	-0.2163	-0.3815
431	-0.04144	-0.0606	-0.1091	-0.2174	-0.3797
432	-0.04135	-0.06038	-0.1098	-0.2159	-0.378
433	-0.04128	-0.06075	-0.1071	-0.2172	-0.3775
434	-0.04134	-0.06064	-0.1108	-0.2158	-0.375
435	-0.04134	-0.06068	-0.1093	-0.217	-0.3753
436	-0.04141	-0.06043	-0.1116	-0.2158	-0.3788
437	-0.04149	-0.06053	-0.1106	-0.2167	-0.3791
438	-0.04156	-0.06043	-0.1123	-0.2159	-0.3775
439	-0.04156	-0.06048	-0.1099	-0.2163	-0.3807
440	-0.04163	-0.06017	-0.1116	-0.2159	-0.3831
441	-0.04147	-0.06022	-0.1113	-0.2161	-0.3827
442	-0.04163	-0.0603	-0.1128	-0.2154	-0.3768
443	-0.04146	-0.0603	-0.1109	-0.2156	-0.3815
444	-0.04137	-0.0603	-0.1132	-0.2145	-0.3799
445	-0.04138	-0.06014	-0.1129	-0.214	-0.3777
446	-0.04137	-0.06025	-0.1157	-0.2133	-0.3755
447	-0.04128	-0.05995	-0.115	-0.2129	-0.3739
448	-0.04139	-0.06009	-0.1192	-0.2127	-0.3724
449	-0.04126	-0.05985	-0.1182	-0.2129	-0.372
450	-0.04122	-0.05989	-0.1239	-0.2122	-0.3702
451	-0.04117	-0.05956	-0.1225	-0.2124	-0.3695
452	-0.0411	-0.05984	-0.1281	-0.2117	-0.3677
453	-0.04097	-0.05936	-0.1245	-0.212	-0.3667
454	-0.041	-0.05954	-0.131	-0.2112	-0.3727
455	-0.04084	-0.05933	-0.1254	-0.2113	-0.3716
456	-0.04095	-0.05956	-0.1282	-0.2105	-0.3701
457	-0.04079	-0.05938	-0.1249	-0.211	-0.3679
458	-0.04091	-0.05975	-0.1269	-0.21	-0.3656
459	-0.0409	-0.05944	-0.1234	-0.2101	-0.3637
460	-0.04097	-0.05962	-0.1275	-0.2095	-0.3613
461	-0.04097	-0.05956	-0.1232	-0.2104	-0.3601
462	-0.04098	-0.05967	-0.1274	-0.2089	-0.3602
463	-0.04117	-0.05955	-0.1229	-0.2098	-0.3661
464	-0.04109	-0.0596	-0.1252	-0.2089	-0.365
465	-0.04108	-0.05973	-0.1229	-0.2087	-0.3637
466	-0.04112	-0.05964	-0.1229	-0.208	-0.3622
467	-0.04107	-0.0595	-0.12	-0.2077	-0.3625
468	-0.04114	-0.05991	-0.1188	-0.2069	-0.3613
469	-0.0411	-0.05963	-0.1156	-0.2073	-0.3592
470	-0.04125	-0.06001	-0.115	-0.2067	-0.3641
471	-0.04128	-0.05984	-0.1118	-0.2072	-0.3621
472	-0.04136	-0.06011	-0.112	-0.2059	-0.3595
473	-0.04128	-0.05972	-0.1096	-0.2063	-0.3578
474	-0.04132	-0.06012	-0.1127	-0.2053	-0.3555
475	-0.04112	-0.05992	-0.1115	-0.2061	-0.3689
476	-0.04126	-0.06023	-0.1145	-0.2049	-0.3673
477	-0.04122	-0.06011	-0.1116	-0.2056	-0.3657
478	-0.04102	-0.06021	-0.1159	-0.2043	-0.3633
479	-0.04118	-0.06004	-0.1126	-0.205	-0.3617
480	-0.04097	-0.06022	-0.1168	-0.2042	-0.3603
481	-0.0412	-0.05981	-0.114	-0.2049	-0.358
482	-0.04092	-0.05992	-0.1182	-0.204	-0.3563
483	-0.04095	-0.05973	-0.1173	-0.2042	-0.3541
484	-0.04083	-0.05978	-0.1204	-0.2034	-0.3546
485	-0.04094	-0.05977	-0.1218	-0.2034	-0.3518
486	-0.0407	-0.05969	-0.1244	-0.2029	-0.3514
487	-0.0408	-0.0596	-0.1255	-0.2028	-0.3492
488	-0.04042	-0.05967	-0.1286	-0.2024	-0.3478
489	-0.04068	-0.05949	-0.1293	-0.2019	-0.3476
490	-0.04051	-0.05965	-0.1316	-0.2016	-0.3464
491	-0.04059	-0.05951	-0.128	-0.2017	-0.3449
492	-0.04047	-0.05978	-0.1291	-0.201	-0.3505
493	-0.04054	-0.05941	-0.1267	-0.201	-0.3487
494	-0.04043	-0.05953	-0.1283	-0.2009	-0.3479
495	-0.04049	-0.0593	-0.126	-0.2008	-0.3463
496	-0.04056	-0.05941	-0.1274	-0.2005	-0.3446
497	-0.04061	-0.05942	-0.1261	-0.2004	-0.3435
498	-0.04067	-0.05923	-0.1255	-0.2029	-0.3539
499	-0.04064	-0.05922	-0.1226	-0.2096	-0.3526
500	-0.04063	-0.05903	-0.1233	-0.2093	-0.3499
501	-0.04059	-0.05912	-0.1192	-0.2095	-0.3488
502	-0.04062	-0.05912	-0.119	-0.2081	-0.3462
503	-0.04065	-0.05906	-0.1152	-0.2075	-0.3451
504	-0.04061	-0.05902	-0.1154	-0.2055	-0.3436
505	-0.04068	-0.05905	-0.1146	-0.2071	-0.3428
506	-0.04068	-0.05896	-0.1172	-0.2053	-0.3447
507	-0.04064	-0.05891	-0.1162	-0.2067	-0.3438
508	-0.04087	-0.05891	-0.1182	-0.2047	-0.3439
509	-0.04076	-0.05866	-0.1172	-0.2098	-0.3423
510	-0.04083	-0.05859	-0.1196	-0.2104	-0.3417
511	-0.0407	-0.05844	-0.1179	-0.2111	-0.3403
512	-0.04082	-0.05847	-0.1205	-0.2095	-0.3393
513	-0.04086	-0.05832	-0.1191	-0.2106	-0.3404
514	-0.04093	-0.05852	-0.1238	-0.2087	-0.3452
515	-0.041	-0.0583	-0.1238	-0.21	-0.341
516	-0.04089	-0.05849	-0.1279	-0.2081	-0.3401
517	-0.04088	-0.05826	-0.129	-0.2102	-0.338
518	-0.04084	-0.05847	-0.1311	-0.2077	-0.3371
519	-0.04076	-0.05843	-0.1318	-0.2099	-0.3483
520	-0.04079	-0.05848	-0.1306	-0.2076	-0.356
521	-0.0407	-0.05842	-0.1301	-0.209	-0.3538
522	-0.04071	-0.05838	-0.1297	-0.2075	-0.3527
523	-0.04067	-0.05849	-0.1298	-0.2083	-0.3506
524	-0.04059	-0.05841	-0.1299	-0.2072	-0.35
525	-0.0407	-0.05856	-0.1288	-0.2074	-0.3462
526	-0.04062	-0.05838	-0.13	-0.2062	-0.3456
527	-0.04059	-0.05851	-0.128	-0.2069	-0.3433
528	-0.04062	-0.05825	-0.1288	-0.2061	-0.342
529	-0.0405	-0.05835	-0.1271	-0.2072	-0.339
530	-0.04046	-0.05818	-0.1268	-0.2057	-0.3393
531	-0.04042	-0.05826	-0.1259	-0.2066	-0.337
532	-0.04028	-0.05817	-0.1247	-0.2053	-0.3353
533	-0.04032	-0.05826	-0.1226	-0.2058	-0.3322
534	-0.04023	-0.05835	-0.1204	-0.2048	-0.3314
535	-0.04015	-0.05825	-0.1185	-0.2061	-0.3292
536	-0.04014	-0.05833	-0.1163	-0.2043	-0.3314
537	-0.0401	-0.05798	-0.116	-0.2056	-0.3297
538	-0.04013	-0.05833	-0.1124	-0.2035	-0.3297
539	-0.04008	-0.05817	-0.1125	-0.2045	-0.3277
540	-0.04024	-0.05846	-0.1116	-0.2037	-0.3282
541	-0.04023	-0.05822	-0.1137	-0.204	-0.3318
542	-0.04034	-0.05821	-0.112	-0.2033	-0.3321
543	-0.04025	-0.05826	-0.1155	-0.2039	-0.3296
544	-0.04028	-0.05813	-0.1138	-0.2031	-0.329
545	-0.04024	-0.05817	-0.1162	-0.2033	-0.326
546	-0.04028	-0.05821	-0.114	-0.2025	-0.3261
547	-0.04027	-0.05804	-0.1173	-0.2025	-0.3237
548	-0.04031	-0.0581	-0.115	-0.2019	-0.3231
549	-0.04027	-0.05793	-0.1157	-0.2023	-0.3211
550	-0.04037	-0.0582	-0.1169	-0.2015	-0.3214
551	-0.0403	-0.05801	-0.1159	-0.2015	-0.3218
552	-0.04048	-0.0582	-0.1184	-0.201	-0.3255
553	-0.04044	-0.05809	-0.117	-0.201	-0.3242
554	-0.04055	-0.05819	-0.1207	-0.2007	-0.3244
555	-0.04043	-0.0581	-0.1192	-0.201	-0.3218
556	-0.04063	-0.0583	-0.1238	-0.2001	-0.3221
557	-0.04043	-0.05832	-0.1215	-0.2019	-0.3294
558	-0.0405	-0.05833	-0.1268	-0.2012	-0.3291
559	-0.04034	-0.05837	-0.1254	-0.2009	-0.3262
560	-0.04042	-0.05846	-0.1302	-0.201	-0.3264
561	-0.0403	-0.05834	-0.1305	-0.2009	-0.3242
562	-0.04034	-0.05837	-0.1344	-0.2007	-0.324
563	-0.04042	-0.05837	-0.134	-0.2005	-0.3216
564	-0.04033	-0.05847	-0.1384	-0.2012	-0.3187
565	-0.0404	-0.05846	-0.1352	-0.2002	-0.3184
566	-0.04017	-0.05847	-0.1386	-0.2013	-0.3179
567	-0.0402	-0.05841	-0.1346	-0.2005	-0.3168
568	-0.04004	-0.05847	-0.1373	-0.2155	-0.3166
569	-0.04004	-0.0586	-0.1329	-0.2154	-0.3157
570	-0.03992	-0.05856	-0.1358	-0.2165	-0.3169
571	-0.04002	-0.05849	-0.1318	-0.217	-0.3202
572	-0.04001	-0.05844	-0.1338	-0.2172	-0.3194
573	-0.04013	-0.05857	-0.1302	-0.2172	-0.318
574	-0.04009	-0.05867	-0.1321	-0.2176	-0.3166
575	-0.04013	-0.05863	-0.129	-0.2179	-0.3164
576	-0.04016	-0.05872	-0.1314	-0.2178	-0.3153
577	-0.04012	-0.05856	-0.1287	-0.2186	-0.3143
578	-0.04008	-0.0587	-0.1302	-0.2184	-0.3141
579	-0.04024	-0.0587	-0.1271	-0.2188	-0.3249
580	-0.04019	-0.05879	-0.1273	-0.2188	-0.3319
581	-0.04023	-0.05887	-0.1242	-0.2184	-0.329
582	-0.04043	-0.05889	-0.1237	-0.2191	-0.3278
583	-0.04038	-0.05903	-0.1209	-0.2183	-0.3267
584	-0.04029	-0.05894	-0.12	-0.219	-0.3258
585	-0.04037	-0.05907	-0.117	-0.2181	-0.3235
586	-0.04032	-0.05902	-0.1175	-0.2187	-0.3214
587	-0.04036	-0.05901	-0.1139	-0.2179	-0.3194
588	-0.04024	-0.0591	-0.1144	-0.2179	-0.318
589	-0.04019	-0.05911	-0.1118	-0.2176	-0.3145
590	-0.04007	-0.05924	-0.1149	-0.218	-0.3135
591	-0.04026	-0.05893	-0.1138	-0.217	-0.3128
592	-0.04022	-0.05897	-0.1158	-0.2175	-0.3131
593	-0.04014	-0.05902	-0.116	-0.2169	-0.3111
594	-0.04017	-0.0588	-0.1158	-0.218	-0.3106
595	-0.04004	-0.05884	-0.1161	-0.2159	-0.3085
596	-0.04009	-0.05865	-0.1167	-0.2166	-0.3077
597	-0.03997	-0.05851	-0.1166	-0.2152	-0.3068
598	-0.04	-0.0584	-0.1174	-0.2159	-0.3044
599	-0.04	-0.0583	-0.1164	-0.215	-0.3039
600	-0.03985	-0.05839	-0.1182	-0.2156	-0.307
