# Supplementary material for: Cascade electrocatalysis via AgCu single-atom alloy and Ag nanoparticles in CO2 electroreduction toward multicarbon products
Source: Nat Commun. 2023 Oct 5;14:6142. doi: 10.1038/s41467-023-41871-w (PMC10556094; doi:10.1038/s41467-023-41871-w)
Supplement: Supplementary file 3 — Source Data [file 41467_2023_41871_MOESM3_ESM.zip › 6. Source Data/Figure S11. C2+_products.xlsx]

## Sheet: partial current density 
	Current density	Error bar
Cu NP	0.35333	0.02082
AgCu SAA	0.55333	0.03055
AgCu SANP	0.67667	0.05705
AgCu NP	0.17	0.02646

## Sheet: FE values
Time (h)	FE (C2H4)	FE (EOH)	FE (n-proponal)	FE (Acetate)	FE (CH4)	FE (CO)	FE (formate )
1	47.5	34.6116	13.7547	1.8367	0.05163	--	2.94262
2	43.7504	34.318	14.6899	2.56326	0.14608	--	3.62116
3	45.04	31.1568	13.8326	2.65962	0.2426	--	4.77008
4	42.2038	33.4987	11.7739	3.08652	0.49302	--	3.2012
5	50.6743	30.472	12.5269	3.15418	0.059	--	4.78095
9	49.9064	28.002	12.2181	1.81527	0.08787	--	2.9503
12	36.8	35.4337	16.0525	2.23829	0.18321	--	5.05979
13	32.448	38.2285	16.968	2.84378	0.2452	--	8.33751
