# Supplementary material for: Cascade electrocatalysis via AgCu single-atom alloy and Ag nanoparticles in CO2 electroreduction toward multicarbon products
Source: Nat Commun. 2023 Oct 5;14:6142. doi: 10.1038/s41467-023-41871-w (PMC10556094; doi:10.1038/s41467-023-41871-w)
Supplement: Supplementary file 3 — Source Data [file 41467_2023_41871_MOESM3_ESM.zip › 6. Source Data/Figure S12A. AgCuSANP_CO2RR_20%CO2.xlsx]

## Sheet: FE results
Potential	FE (C2H4)	Error bar	FE (EOH)	Error bar	FE (n-proponal)	Error bar	FE (Acetate)	Error bar	FE (CH4)	Error bar	FE (CO)	Error bar	FE (formate)	Error bar
-0.5	21.6749	7.13611	0	-	0	0	0	-	0	-	32.9896	5.88341	2.10459	0.81188
-0.55	34.566	5.16413	0	-	0	0	0	-	0	-	29.7688	5.66977	3.94236	2.85911
-0.6	44.0275	8.29919	10.7309	2.0314	0	0	0	-	0	-	19.3105	1.31934	1.07715	0.01398
-0.65	51.1791	0.39745	24.4457	0.64606	0	0	0.83906	0.05698	0.4677	0.07532	17.6251	2.07832	0.88353	0.33596
-0.7	22.6456	2.89614	20.3874	1.47719	0	0	0.77232	0.04933	1.22384	0.28624	4.78703	0.50974	0.40931	0.05557

## Sheet: I-t curves
Time (s)	I (-0.50V)	I (-0.55V)	I (-0.60V)	I (-0.65V)	I (-0.70V)
0	-0.03442	-0.03901	-0.04412	-0.1229	-0.1766
1	-0.03515	-0.03989	-0.04577	-0.1341	-0.1943
2	-0.03532	-0.04016	-0.04676	-0.135	-0.1955
3	-0.0359	-0.0407	-0.04814	-0.1443	-0.21
4	-0.03612	-0.04084	-0.04976	-0.1454	-0.2111
5	-0.03636	-0.04125	-0.05087	-0.1533	-0.2234
6	-0.0366	-0.04145	-0.05176	-0.154	-0.2243
7	-0.0369	-0.04168	-0.05276	-0.1607	-0.235
8	-0.03704	-0.04194	-0.05353	-0.1617	-0.2357
9	-0.03725	-0.04211	-0.05431	-0.1672	-0.245
10	-0.0375	-0.0422	-0.0551	-0.1682	-0.2458
11	-0.0377	-0.04236	-0.05579	-0.1728	-0.2538
12	-0.03791	-0.04244	-0.05663	-0.1735	-0.2544
13	-0.03798	-0.04256	-0.05734	-0.1774	-0.2614
14	-0.03841	-0.04272	-0.05792	-0.1781	-0.2616
15	-0.03842	-0.04284	-0.05871	-0.1814	-0.266
16	-0.03866	-0.04295	-0.05924	-0.1821	-0.2668
17	-0.03868	-0.04304	-0.05999	-0.1849	-0.2721
18	-0.03886	-0.04318	-0.06046	-0.1857	-0.2734
19	-0.03899	-0.0432	-0.06122	-0.1877	-0.2776
20	-0.03893	-0.04331	-0.06167	-0.1885	-0.2783
21	-0.03917	-0.04333	-0.06217	-0.1904	-0.2838
22	-0.03917	-0.04344	-0.06276	-0.1913	-0.2842
23	-0.03924	-0.04352	-0.06314	-0.193	-0.2872
24	-0.03937	-0.04357	-0.06373	-0.1937	-0.2879
25	-0.03957	-0.04364	-0.06417	-0.195	-0.2912
26	-0.03964	-0.04379	-0.06463	-0.1954	-0.2916
27	-0.03962	-0.04377	-0.0651	-0.1945	-0.2932
28	-0.03978	-0.04388	-0.06545	-0.1943	-0.2939
29	-0.03983	-0.04383	-0.06582	-0.1957	-0.2966
30	-0.03997	-0.04397	-0.06621	-0.1956	-0.2953
31	-0.03988	-0.04395	-0.06656	-0.1969	-0.2972
32	-0.04002	-0.04422	-0.06696	-0.1969	-0.2953
33	-0.03997	-0.04404	-0.06716	-0.1978	-0.2973
34	-0.04004	-0.04434	-0.06757	-0.1979	-0.2977
35	-0.03998	-0.04428	-0.06781	-0.1982	-0.2983
36	-0.04017	-0.04434	-0.06815	-0.1979	-0.2993
37	-0.04017	-0.04448	-0.06848	-0.1986	-0.3008
38	-0.0402	-0.04454	-0.06871	-0.1987	-0.3012
39	-0.03998	-0.04456	-0.06898	-0.199	-0.3027
40	-0.04027	-0.04461	-0.06928	-0.199	-0.3031
41	-0.04003	-0.04477	-0.06947	-0.1993	-0.3041
42	-0.04015	-0.04481	-0.06974	-0.1989	-0.303
43	-0.04006	-0.04475	-0.06988	-0.1996	-0.3045
44	-0.03988	-0.04481	-0.07019	-0.1998	-0.3044
45	-0.04003	-0.04466	-0.07037	-0.2	-0.3051
46	-0.03985	-0.04479	-0.07069	-0.1972	-0.3061
47	-0.04	-0.04468	-0.07076	-0.197	-0.3056
48	-0.03994	-0.0449	-0.07106	-0.1974	-0.3067
49	-0.0398	-0.04479	-0.07116	-0.1972	-0.3072
50	-0.03976	-0.04493	-0.07146	-0.1973	-0.3077
51	-0.03989	-0.0449	-0.07152	-0.1975	-0.308
52	-0.0398	-0.04504	-0.07176	-0.1978	-0.3077
53	-0.03995	-0.04506	-0.07181	-0.1976	-0.3061
54	-0.03963	-0.04507	-0.0721	-0.1967	-0.3031
55	-0.04002	-0.04526	-0.07204	-0.1966	-0.304
56	-0.03986	-0.0451	-0.07239	-0.1958	-0.3039
57	-0.04	-0.0452	-0.07229	-0.1959	-0.3034
58	-0.03987	-0.04521	-0.07263	-0.196	-0.3041
59	-0.03995	-0.04526	-0.07267	-0.1956	-0.3022
60	-0.03979	-0.04518	-0.07287	-0.1958	-0.3022
61	-0.04001	-0.04533	-0.07294	-0.1955	-0.3038
62	-0.03983	-0.04526	-0.07311	-0.1957	-0.3031
63	-0.03993	-0.0454	-0.0733	-0.1955	-0.3029
64	-0.03989	-0.04533	-0.07347	-0.1955	-0.3035
65	-0.03997	-0.04548	-0.07289	-0.1955	-0.302
66	-0.03963	-0.04545	-0.07254	-0.1939	-0.3042
67	-0.03983	-0.04546	-0.07266	-0.1933	-0.3027
68	-0.03968	-0.04551	-0.07281	-0.1938	-0.3005
69	-0.03972	-0.04545	-0.07399	-0.1932	-0.3024
70	-0.0396	-0.04559	-0.07411	-0.1937	-0.3052
71	-0.03968	-0.0456	-0.07426	-0.1931	-0.3035
72	-0.03956	-0.04561	-0.07439	-0.1936	-0.3035
73	-0.03964	-0.04567	-0.0744	-0.1931	-0.3026
74	-0.03963	-0.04568	-0.07445	-0.1934	-0.2984
75	-0.03955	-0.04574	-0.07461	-0.1928	-0.295
76	-0.03959	-0.0457	-0.07459	-0.1932	-0.2913
77	-0.03952	-0.04576	-0.07464	-0.1927	-0.2881
78	-0.03956	-0.04572	-0.07466	-0.1928	-0.3026
79	-0.03946	-0.04573	-0.07478	-0.1925	-0.3024
80	-0.03947	-0.04566	-0.07475	-0.1926	-0.3015
81	-0.03932	-0.04584	-0.07487	-0.1919	-0.3018
82	-0.03931	-0.04568	-0.07495	-0.1906	-0.3016
83	-0.0393	-0.04582	-0.07501	-0.1903	-0.3022
84	-0.0393	-0.04575	-0.07507	-0.1908	-0.3028
85	-0.03918	-0.04593	-0.07516	-0.1908	-0.3026
86	-0.03917	-0.04573	-0.07523	-0.1906	-0.3029
87	-0.03916	-0.04608	-0.07531	-0.1906	-0.3021
88	-0.03916	-0.04575	-0.07548	-0.1904	-0.3028
89	-0.03912	-0.04609	-0.07553	-0.1904	-0.302
90	-0.0392	-0.04581	-0.07556	-0.19	-0.2998
91	-0.03914	-0.04605	-0.07561	-0.1902	-0.2999
92	-0.03913	-0.04591	-0.07573	-0.1899	-0.299
93	-0.03908	-0.0461	-0.07575	-0.19	-0.2995
94	-0.039	-0.04588	-0.07585	-0.1898	-0.3009
95	-0.03906	-0.04596	-0.07585	-0.1899	-0.3002
96	-0.03885	-0.04587	-0.07592	-0.1895	-0.3
97	-0.03896	-0.04598	-0.07589	-0.1896	-0.3013
98	-0.03878	-0.04607	-0.07605	-0.1895	-0.301
99	-0.03886	-0.04608	-0.0759	-0.1893	-0.3018
100	-0.03891	-0.04612	-0.07594	-0.1892	-0.3009
101	-0.03895	-0.04608	-0.07593	-0.1888	-0.3015
102	-0.03893	-0.04613	-0.07595	-0.1893	-0.3014
103	-0.03892	-0.04609	-0.07583	-0.1888	-0.3016
104	-0.03902	-0.04618	-0.07571	-0.189	-0.3021
105	-0.03882	-0.04609	-0.07565	-0.1884	-0.3022
106	-0.03882	-0.04614	-0.0757	-0.1887	-0.3013
107	-0.0389	-0.04609	-0.07583	-0.1879	-0.302
108	-0.03874	-0.04614	-0.07584	-0.1879	-0.3013
109	-0.03885	-0.04606	-0.07599	-0.1876	-0.3019
110	-0.03872	-0.04615	-0.07645	-0.1878	-0.3016
111	-0.03874	-0.04611	-0.07659	-0.1872	-0.3009
112	-0.0387	-0.0462	-0.07635	-0.1873	-0.2984
113	-0.03873	-0.04607	-0.07655	-0.1865	-0.2994
114	-0.0386	-0.04615	-0.07642	-0.1873	-0.2973
115	-0.03857	-0.04612	-0.07648	-0.1871	-0.2973
116	-0.03848	-0.04616	-0.07646	-0.1869	-0.2984
117	-0.03848	-0.04616	-0.07652	-0.1871	-0.2986
118	-0.03848	-0.04617	-0.0764	-0.1873	-0.2998
119	-0.03839	-0.04622	-0.07647	-0.1874	-0.2993
120	-0.03835	-0.04617	-0.07642	-0.1849	-0.2985
121	-0.03837	-0.04613	-0.07654	-0.1849	-0.2969
122	-0.03829	-0.04622	-0.07649	-0.1848	-0.2964
123	-0.03834	-0.04617	-0.07648	-0.1846	-0.2967
124	-0.03822	-0.04626	-0.07655	-0.1846	-0.2959
125	-0.03837	-0.04626	-0.07655	-0.1851	-0.2943
126	-0.03818	-0.0463	-0.07654	-0.185	-0.2919
127	-0.03835	-0.04616	-0.07652	-0.1845	-0.2923
128	-0.03829	-0.04621	-0.07645	-0.1844	-0.2912
129	-0.03824	-0.04613	-0.07647	-0.1844	-0.2894
130	-0.0383	-0.04625	-0.07649	-0.1836	-0.291
131	-0.03828	-0.04621	-0.07651	-0.1841	-0.2885
132	-0.03823	-0.04625	-0.07651	-0.184	-0.2871
133	-0.03824	-0.04616	-0.07645	-0.1863	-0.2881
134	-0.0382	-0.04617	-0.07654	-0.1861	-0.2862
135	-0.03829	-0.04622	-0.07648	-0.1855	-0.2881
136	-0.03818	-0.04622	-0.07646	-0.1858	-0.2871
137	-0.03803	-0.04621	-0.07634	-0.1855	-0.2882
138	-0.03818	-0.04625	-0.07547	-0.1856	-0.2866
139	-0.03795	-0.04642	-0.07526	-0.1852	-0.288
140	-0.03814	-0.04622	-0.07623	-0.1853	-0.2875
141	-0.03793	-0.04634	-0.07642	-0.185	-0.2875
142	-0.03812	-0.04618	-0.07642	-0.1851	-0.2865
143	-0.03797	-0.04626	-0.07643	-0.1847	-0.2879
144	-0.03811	-0.04631	-0.07633	-0.1845	-0.2867
145	-0.03787	-0.04626	-0.07651	-0.1838	-0.2864
146	-0.03804	-0.04622	-0.07648	-0.1839	-0.2864
147	-0.03783	-0.04633	-0.07662	-0.1832	-0.2857
148	-0.03777	-0.04629	-0.07656	-0.1832	-0.2843
149	-0.03752	-0.04629	-0.0767	-0.1831	-0.2839
150	-0.03782	-0.04629	-0.07665	-0.1829	-0.2833
151	-0.03756	-0.04625	-0.07669	-0.183	-0.2833
152	-0.0377	-0.04638	-0.07664	-0.1832	-0.2851
153	-0.0376	-0.04623	-0.07668	-0.183	-0.2856
154	-0.03774	-0.04634	-0.07673	-0.183	-0.2853
155	-0.03744	-0.04625	-0.0767	-0.183	-0.2854
156	-0.03758	-0.04633	-0.07653	-0.1833	-0.2852
157	-0.03747	-0.04625	-0.07661	-0.183	-0.2852
158	-0.03754	-0.04638	-0.07652	-0.1835	-0.2856
159	-0.03758	-0.04634	-0.07671	-0.1835	-0.2855
160	-0.03738	-0.0463	-0.07659	-0.1807	-0.2853
161	-0.03752	-0.04638	-0.07664	-0.1803	-0.2859
162	-0.03754	-0.0463	-0.07666	-0.1808	-0.2852
163	-0.03749	-0.04643	-0.07661	-0.1807	-0.284
164	-0.0377	-0.04635	-0.07666	-0.1814	-0.2841
165	-0.03764	-0.04643	-0.07657	-0.1809	-0.2843
166	-0.03756	-0.04634	-0.07668	-0.1812	-0.2864
167	-0.03749	-0.04639	-0.0767	-0.1807	-0.2857
168	-0.03753	-0.04636	-0.0766	-0.1813	-0.286
169	-0.03752	-0.04645	-0.07666	-0.1808	-0.2831
170	-0.0376	-0.04641	-0.07651	-0.1813	-0.2815
171	-0.03766	-0.04649	-0.07656	-0.1809	-0.2809
172	-0.03765	-0.04645	-0.07642	-0.1809	-0.2799
173	-0.0376	-0.0465	-0.07658	-0.1804	-0.2799
174	-0.0376	-0.04646	-0.0765	-0.1809	-0.2801
175	-0.03745	-0.04646	-0.07667	-0.1805	-0.2801
176	-0.03773	-0.04646	-0.07662	-0.1808	-0.2799
177	-0.03745	-0.04648	-0.07679	-0.1803	-0.2783
178	-0.03759	-0.04649	-0.07669	-0.1804	-0.2743
179	-0.0376	-0.04645	-0.0768	-0.18	-0.2716
180	-0.03756	-0.0465	-0.07672	-0.1805	-0.2718
181	-0.03764	-0.04646	-0.07686	-0.18	-0.2779
182	-0.03744	-0.04642	-0.07677	-0.1804	-0.2797
183	-0.0376	-0.04659	-0.07676	-0.1789	-0.2782
184	-0.03739	-0.04646	-0.07673	-0.1794	-0.279
185	-0.03749	-0.04646	-0.07672	-0.1792	-0.2788
186	-0.03743	-0.04646	-0.07673	-0.1794	-0.2799
187	-0.03743	-0.04643	-0.07669	-0.1788	-0.2766
188	-0.03734	-0.04636	-0.07683	-0.178	-0.2784
189	-0.03734	-0.04645	-0.07672	-0.1777	-0.2766
190	-0.03726	-0.04645	-0.07676	-0.1779	-0.277
191	-0.0372	-0.04641	-0.07664	-0.1778	-0.2763
192	-0.03719	-0.04646	-0.07675	-0.1779	-0.2775
193	-0.03726	-0.04646	-0.07611	-0.1778	-0.2757
194	-0.0373	-0.04642	-0.07605	-0.1793	-0.2759
195	-0.03724	-0.04638	-0.07594	-0.1797	-0.2757
196	-0.03734	-0.04638	-0.07592	-0.1778	-0.2783
197	-0.03718	-0.04644	-0.07672	-0.1777	-0.2773
198	-0.03719	-0.04627	-0.07686	-0.1776	-0.2787
199	-0.03717	-0.0464	-0.0766	-0.1777	-0.2773
200	-0.03715	-0.04628	-0.07687	-0.1778	-0.2788
201	-0.03704	-0.04633	-0.07653	-0.1778	-0.2775
202	-0.03712	-0.04624	-0.07674	-0.1776	-0.2789
203	-0.037	-0.04624	-0.07649	-0.178	-0.2779
204	-0.03709	-0.04629	-0.07677	-0.1777	-0.2784
205	-0.037	-0.04629	-0.07658	-0.1781	-0.2773
206	-0.03693	-0.04601	-0.07677	-0.1776	-0.2776
207	-0.03697	-0.04574	-0.07657	-0.1781	-0.2768
208	-0.03677	-0.04626	-0.07672	-0.1778	-0.2773
209	-0.03689	-0.04613	-0.07666	-0.1778	-0.2779
210	-0.03689	-0.04626	-0.07672	-0.1778	-0.2783
211	-0.03692	-0.04626	-0.07674	-0.1777	-0.2772
212	-0.03677	-0.04614	-0.07669	-0.1779	-0.2777
213	-0.03684	-0.04627	-0.07667	-0.1779	-0.2758
214	-0.03669	-0.04618	-0.07671	-0.1764	-0.2756
215	-0.0367	-0.0463	-0.07672	-0.176	-0.2744
216	-0.03671	-0.04617	-0.0768	-0.1765	-0.2749
217	-0.03686	-0.04638	-0.07653	-0.1763	-0.274
218	-0.0366	-0.04629	-0.07668	-0.1763	-0.2749
219	-0.03682	-0.04637	-0.07643	-0.1764	-0.2751
220	-0.0367	-0.04624	-0.07652	-0.1766	-0.2755
221	-0.03689	-0.04633	-0.07644	-0.1767	-0.2753
222	-0.03684	-0.0464	-0.07659	-0.1767	-0.2758
223	-0.03703	-0.04628	-0.07652	-0.1765	-0.2746
224	-0.03684	-0.04637	-0.07644	-0.1765	-0.2745
225	-0.03694	-0.04632	-0.07635	-0.1766	-0.2743
226	-0.03692	-0.04632	-0.07622	-0.1764	-0.2751
227	-0.03679	-0.04631	-0.07616	-0.1766	-0.2748
228	-0.03684	-0.04641	-0.07614	-0.1765	-0.2736
229	-0.03679	-0.04637	-0.07654	-0.1766	-0.2732
230	-0.03667	-0.04637	-0.07678	-0.1764	-0.2738
231	-0.03676	-0.04628	-0.07674	-0.1761	-0.2743
232	-0.03658	-0.04628	-0.07669	-0.1756	-0.2738
233	-0.03672	-0.04639	-0.0766	-0.176	-0.2724
234	-0.03668	-0.04623	-0.07659	-0.1758	-0.2725
235	-0.03657	-0.04647	-0.07659	-0.176	-0.2724
236	-0.03653	-0.04628	-0.07648	-0.1758	-0.2709
237	-0.03661	-0.04643	-0.0765	-0.1762	-0.2709
238	-0.03646	-0.04635	-0.07634	-0.176	-0.2696
239	-0.03645	-0.04634	-0.0765	-0.1764	-0.2693
240	-0.03655	-0.04634	-0.07629	-0.176	-0.2695
241	-0.03631	-0.04634	-0.07642	-0.176	-0.2687
242	-0.03631	-0.04634	-0.07639	-0.1761	-0.269
243	-0.03644	-0.04638	-0.0764	-0.1747	-0.2681
244	-0.03626	-0.0463	-0.07634	-0.1745	-0.2679
245	-0.03635	-0.04638	-0.07633	-0.1749	-0.2699
246	-0.0363	-0.04635	-0.07626	-0.1747	-0.2699
247	-0.03634	-0.0463	-0.07621	-0.1751	-0.27
248	-0.03639	-0.04639	-0.07627	-0.1749	-0.2694
249	-0.03633	-0.04636	-0.07616	-0.1751	-0.2686
250	-0.03633	-0.0464	-0.07623	-0.175	-0.2675
251	-0.03626	-0.04631	-0.07616	-0.1753	-0.2665
252	-0.03635	-0.04636	-0.07617	-0.1748	-0.2658
253	-0.03612	-0.04628	-0.07621	-0.1749	-0.2634
254	-0.03631	-0.04637	-0.07621	-0.1748	-0.2625
255	-0.03614	-0.04629	-0.07622	-0.1748	-0.2628
256	-0.03632	-0.04645	-0.07573	-0.1749	-0.2626
257	-0.03624	-0.04629	-0.07618	-0.1748	-0.2627
258	-0.03638	-0.04638	-0.07577	-0.1748	-0.2617
259	-0.0361	-0.04627	-0.07631	-0.1748	-0.2657
260	-0.03638	-0.04634	-0.07585	-0.1747	-0.2665
261	-0.03585	-0.04626	-0.07635	-0.1748	-0.2665
262	-0.03619	-0.04639	-0.07598	-0.1745	-0.2667
263	-0.03592	-0.0463	-0.07634	-0.1746	-0.2664
264	-0.03624	-0.04643	-0.07596	-0.1743	-0.2656
265	-0.03594	-0.04635	-0.07626	-0.1744	-0.2622
266	-0.03599	-0.04642	-0.076	-0.1743	-0.2685
267	-0.03595	-0.04631	-0.07615	-0.1746	-0.2693
268	-0.03611	-0.04647	-0.07594	-0.1744	-0.2695
269	-0.03607	-0.04628	-0.07614	-0.1743	-0.2694
270	-0.0361	-0.0464	-0.07608	-0.1744	-0.2703
271	-0.03616	-0.0463	-0.07542	-0.1746	-0.2699
272	-0.03621	-0.04633	-0.07532	-0.1726	-0.2707
273	-0.0361	-0.04628	-0.07623	-0.1729	-0.2705
274	-0.03613	-0.04605	-0.07624	-0.1728	-0.2697
275	-0.03624	-0.04601	-0.07626	-0.173	-0.2696
276	-0.03618	-0.04631	-0.07624	-0.1733	-0.2698
277	-0.03623	-0.0464	-0.07613	-0.1734	-0.269
278	-0.03605	-0.04632	-0.07622	-0.1732	-0.2692
279	-0.03613	-0.04627	-0.07607	-0.1731	-0.2685
280	-0.03599	-0.04628	-0.07611	-0.1731	-0.2684
281	-0.03612	-0.04615	-0.076	-0.1731	-0.2678
282	-0.03599	-0.04624	-0.07605	-0.1731	-0.2682
283	-0.03612	-0.04613	-0.07607	-0.1731	-0.2677
284	-0.03602	-0.04625	-0.07606	-0.1732	-0.2693
285	-0.03607	-0.04609	-0.07613	-0.1733	-0.2684
286	-0.03596	-0.04626	-0.07591	-0.1736	-0.2694
287	-0.03601	-0.04625	-0.07605	-0.1736	-0.2688
288	-0.03596	-0.04617	-0.07594	-0.1732	-0.27
289	-0.03601	-0.04634	-0.07603	-0.1732	-0.2691
290	-0.03605	-0.04618	-0.07595	-0.1727	-0.2696
291	-0.03614	-0.04623	-0.07608	-0.1754	-0.2689
292	-0.03592	-0.04628	-0.07594	-0.1757	-0.2703
293	-0.03616	-0.04615	-0.07613	-0.1753	-0.269
294	-0.03585	-0.04624	-0.07592	-0.1754	-0.2704
295	-0.03611	-0.04616	-0.07608	-0.1752	-0.2694
296	-0.03581	-0.04625	-0.07599	-0.1753	-0.2699
297	-0.03595	-0.04612	-0.07597	-0.1752	-0.2701
298	-0.03589	-0.04625	-0.07587	-0.1749	-0.2702
299	-0.03584	-0.04612	-0.07592	-0.173	-0.2701
300	-0.03602	-0.04625	-0.07588	-0.1747	-0.2705
301	-0.03579	-0.04612	-0.07587	-0.1746	-0.2709
302	-0.03592	-0.04617	-0.07587	-0.1741	-0.2709
303	-0.03583	-0.04614	-0.07583	-0.1742	-0.2688
304	-0.03581	-0.04612	-0.07576	-0.1738	-0.2687
305	-0.03596	-0.04615	-0.07589	-0.1738	-0.2667
306	-0.03583	-0.04611	-0.07577	-0.1735	-0.2664
307	-0.03588	-0.04607	-0.07583	-0.1734	-0.2653
308	-0.03584	-0.04616	-0.07588	-0.1732	-0.2664
309	-0.03575	-0.04594	-0.07587	-0.173	-0.2657
310	-0.03581	-0.04607	-0.07588	-0.1728	-0.2667
311	-0.03589	-0.04606	-0.0759	-0.1725	-0.266
312	-0.03576	-0.04612	-0.07588	-0.1724	-0.2668
313	-0.03579	-0.04611	-0.07582	-0.1726	-0.2655
314	-0.03579	-0.04615	-0.07579	-0.1721	-0.2666
315	-0.03569	-0.04611	-0.07574	-0.1722	-0.2661
316	-0.03569	-0.04611	-0.07579	-0.1722	-0.266
317	-0.03574	-0.04609	-0.07561	-0.1722	-0.2654
318	-0.03574	-0.046	-0.07577	-0.1706	-0.266
319	-0.03578	-0.04595	-0.07578	-0.1708	-0.2656
320	-0.03556	-0.04598	-0.07575	-0.1707	-0.2666
321	-0.03566	-0.04595	-0.07573	-0.1707	-0.265
322	-0.03548	-0.04547	-0.07571	-0.1708	-0.2662
323	-0.03564	-0.04566	-0.07591	-0.1708	-0.2647
324	-0.03545	-0.04575	-0.07568	-0.1706	-0.2615
325	-0.03541	-0.04579	-0.07588	-0.1706	-0.2619
326	-0.03546	-0.04579	-0.0757	-0.1707	-0.2633
327	-0.03534	-0.04587	-0.07591	-0.1708	-0.2621
328	-0.0355	-0.04586	-0.07571	-0.1706	-0.2625
329	-0.03517	-0.04586	-0.07585	-0.1707	-0.2619
330	-0.0354	-0.04595	-0.07522	-0.1706	-0.2616
331	-0.03535	-0.04582	-0.0746	-0.1706	-0.2597
332	-0.03545	-0.04598	-0.07455	-0.1705	-0.2595
333	-0.0355	-0.04585	-0.07447	-0.1705	-0.2607
334	-0.03554	-0.04593	-0.07449	-0.1704	-0.2608
335	-0.0355	-0.04576	-0.07544	-0.1704	-0.2614
336	-0.03561	-0.04593	-0.07567	-0.1702	-0.2618
337	-0.03556	-0.04572	-0.07551	-0.1704	-0.2608
338	-0.03565	-0.04576	-0.07554	-0.1705	-0.2615
339	-0.03559	-0.04576	-0.07548	-0.1705	-0.2612
340	-0.03552	-0.04581	-0.07542	-0.1705	-0.2617
341	-0.03553	-0.04581	-0.07546	-0.1703	-0.2613
342	-0.03547	-0.04585	-0.07533	-0.1703	-0.2619
343	-0.03552	-0.0458	-0.07543	-0.1701	-0.2613
344	-0.0354	-0.04585	-0.07528	-0.1702	-0.2614
345	-0.03558	-0.04585	-0.07541	-0.17	-0.2612
346	-0.03545	-0.0459	-0.07531	-0.1701	-0.2615
347	-0.03553	-0.04581	-0.07531	-0.1702	-0.2612
348	-0.03552	-0.04585	-0.0753	-0.1702	-0.2608
349	-0.03546	-0.04585	-0.07545	-0.1702	-0.2609
350	-0.03552	-0.04585	-0.07533	-0.169	-0.2612
351	-0.03535	-0.04585	-0.07543	-0.169	-0.261
352	-0.03549	-0.04581	-0.07521	-0.1692	-0.2615
353	-0.03535	-0.04586	-0.0753	-0.169	-0.2618
354	-0.03545	-0.0458	-0.07516	-0.1695	-0.2606
355	-0.03535	-0.04584	-0.07527	-0.1693	-0.2708
356	-0.03539	-0.04583	-0.07514	-0.1699	-0.2696
357	-0.0354	-0.04582	-0.07521	-0.1698	-0.2689
358	-0.03512	-0.04573	-0.07517	-0.1702	-0.2672
359	-0.03535	-0.04568	-0.07515	-0.1701	-0.2665
360	-0.03521	-0.04573	-0.07509	-0.1704	-0.2655
361	-0.0353	-0.04568	-0.0752	-0.1703	-0.2653
362	-0.03521	-0.04572	-0.07525	-0.1693	-0.2665
363	-0.03528	-0.04565	-0.0751	-0.1694	-0.2673
364	-0.03532	-0.04568	-0.07525	-0.1695	-0.2666
365	-0.03522	-0.04558	-0.07506	-0.1695	-0.2671
366	-0.03532	-0.04571	-0.07516	-0.1696	-0.2664
367	-0.03514	-0.04549	-0.07501	-0.1694	-0.2669
368	-0.03532	-0.04553	-0.07517	-0.1694	-0.2663
369	-0.03505	-0.04536	-0.07504	-0.1692	-0.2659
370	-0.03517	-0.04558	-0.07525	-0.17	-0.2656
371	-0.03483	-0.04538	-0.07506	-0.1694	-0.2656
372	-0.03482	-0.04591	-0.07527	-0.1698	-0.2651
373	-0.03486	-0.04581	-0.07508	-0.1697	-0.2652
374	-0.0348	-0.04568	-0.07517	-0.1703	-0.2648
375	-0.03488	-0.04564	-0.07522	-0.1677	-0.2649
376	-0.03483	-0.04556	-0.07512	-0.168	-0.2648
377	-0.0349	-0.0456	-0.0752	-0.1679	-0.2645
378	-0.03468	-0.04556	-0.07514	-0.1684	-0.2641
379	-0.03501	-0.04556	-0.07511	-0.1683	-0.2631
380	-0.03487	-0.0455	-0.07506	-0.1686	-0.2634
381	-0.03498	-0.04548	-0.075	-0.1684	-0.2607
382	-0.03506	-0.04556	-0.07501	-0.1687	-0.2601
383	-0.03498	-0.04547	-0.07493	-0.1683	-0.2598
384	-0.03505	-0.04556	-0.07493	-0.1687	-0.26
385	-0.03482	-0.04543	-0.07507	-0.1686	-0.26
386	-0.03501	-0.04551	-0.07497	-0.1688	-0.2594
387	-0.03496	-0.04547	-0.07499	-0.1687	-0.2595
388	-0.03513	-0.04547	-0.07503	-0.1687	-0.2591
389	-0.03496	-0.04543	-0.0749	-0.1687	-0.2576
390	-0.03508	-0.0454	-0.07495	-0.1689	-0.2559
391	-0.03494	-0.04535	-0.07494	-0.1686	-0.2541
392	-0.03516	-0.0454	-0.07492	-0.1688	-0.2611
393	-0.03507	-0.04532	-0.07492	-0.1687	-0.2609
394	-0.03515	-0.0454	-0.07486	-0.1687	-0.2606
395	-0.03503	-0.04536	-0.07476	-0.1684	-0.2613
396	-0.03518	-0.04542	-0.07424	-0.1674	-0.2575
397	-0.03508	-0.04537	-0.07406	-0.1669	-0.2579
398	-0.03508	-0.04533	-0.07402	-0.167	-0.257
399	-0.03503	-0.04538	-0.07484	-0.1671	-0.2575
400	-0.03521	-0.04539	-0.07499	-0.1674	-0.2584
401	-0.03502	-0.04543	-0.07479	-0.1673	-0.2587
402	-0.03515	-0.04543	-0.07485	-0.1675	-0.2578
403	-0.035	-0.04535	-0.07475	-0.1674	-0.258
404	-0.03496	-0.04535	-0.0748	-0.1675	-0.2569
405	-0.03496	-0.04544	-0.0747	-0.1674	-0.2577
406	-0.03481	-0.04536	-0.07479	-0.1674	-0.257
407	-0.0349	-0.04528	-0.0746	-0.1675	-0.2574
408	-0.03482	-0.04541	-0.07474	-0.1676	-0.2567
409	-0.03495	-0.04528	-0.07459	-0.1676	-0.258
410	-0.03482	-0.04536	-0.07483	-0.1675	-0.2571
411	-0.03498	-0.04542	-0.07461	-0.1674	-0.2579
412	-0.0348	-0.04533	-0.07477	-0.1672	-0.2572
413	-0.03498	-0.04542	-0.07477	-0.1672	-0.258
414	-0.03481	-0.04533	-0.07484	-0.1674	-0.257
415	-0.03498	-0.04538	-0.07474	-0.1676	-0.2585
416	-0.03481	-0.04537	-0.07479	-0.1674	-0.2576
417	-0.03485	-0.04532	-0.07484	-0.1679	-0.2585
418	-0.03471	-0.04531	-0.07482	-0.1674	-0.2569
419	-0.0348	-0.04526	-0.07473	-0.1677	-0.2571
420	-0.0346	-0.04533	-0.07485	-0.1677	-0.2563
421	-0.03478	-0.04528	-0.07464	-0.1678	-0.2555
422	-0.03465	-0.04529	-0.07468	-0.1678	-0.2535
423	-0.03463	-0.04532	-0.07453	-0.1679	-0.2536
424	-0.03475	-0.04517	-0.07444	-0.1679	-0.2531
425	-0.03457	-0.04489	-0.07424	-0.168	-0.2531
426	-0.03462	-0.04525	-0.07416	-0.1668	-0.2525
427	-0.03465	-0.04525	-0.07397	-0.1663	-0.2527
428	-0.03466	-0.04528	-0.07399	-0.1665	-0.2532
429	-0.03465	-0.04528	-0.0739	-0.1667	-0.2532
430	-0.03473	-0.04519	-0.07469	-0.1667	-0.2535
431	-0.03456	-0.04531	-0.07474	-0.167	-0.2536
432	-0.03466	-0.04522	-0.07469	-0.1669	-0.2659
433	-0.03458	-0.04526	-0.0745	-0.1671	-0.2651
434	-0.03471	-0.04527	-0.07469	-0.1673	-0.2649
435	-0.0347	-0.04521	-0.07434	-0.1673	-0.2652
436	-0.03463	-0.04526	-0.07452	-0.1667	-0.2644
437	-0.03467	-0.04521	-0.07433	-0.1665	-0.264
438	-0.03466	-0.04517	-0.07448	-0.1667	-0.2635
439	-0.03467	-0.04518	-0.07443	-0.1667	-0.2633
440	-0.03462	-0.04522	-0.07444	-0.1669	-0.2635
441	-0.03463	-0.04517	-0.07445	-0.1668	-0.2634
442	-0.03453	-0.04521	-0.07439	-0.1671	-0.263
443	-0.03458	-0.04525	-0.07489	-0.1669	-0.2629
444	-0.03466	-0.04526	-0.0749	-0.167	-0.2625
445	-0.03457	-0.04525	-0.07493	-0.1662	-0.2621
446	-0.0345	-0.04519	-0.07507	-0.1665	-0.2613
447	-0.0345	-0.04523	-0.07498	-0.1664	-0.261
448	-0.03462	-0.04515	-0.07499	-0.1665	-0.2602
449	-0.03452	-0.04516	-0.07492	-0.1664	-0.2597
450	-0.03462	-0.04516	-0.07494	-0.1667	-0.258
451	-0.03443	-0.04511	-0.07495	-0.1664	-0.258
452	-0.03448	-0.0451	-0.07505	-0.1666	-0.2572
453	-0.03442	-0.04503	-0.07489	-0.1664	-0.258
454	-0.0343	-0.04489	-0.07498	-0.167	-0.2577
455	-0.03439	-0.04485	-0.07489	-0.1668	-0.2578
456	-0.03422	-0.04472	-0.07492	-0.167	-0.2576
457	-0.03439	-0.04494	-0.07496	-0.1669	-0.2568
458	-0.0344	-0.04517	-0.07485	-0.167	-0.2571
459	-0.03445	-0.04517	-0.0748	-0.1668	-0.2565
460	-0.03435	-0.04513	-0.07159	-0.1669	-0.2567
461	-0.03435	-0.04512	-0.07133	-0.1667	-0.2565
462	-0.03435	-0.04499	-0.07557	-0.1671	-0.2557
463	-0.03447	-0.04512	-0.07564	-0.1669	-0.2553
464	-0.03433	-0.04491	-0.07539	-0.1649	-0.2539
465	-0.03443	-0.04511	-0.07543	-0.165	-0.253
466	-0.03438	-0.04499	-0.07528	-0.1651	-0.2517
467	-0.03443	-0.04503	-0.07527	-0.1653	-0.2495
468	-0.03438	-0.04495	-0.07514	-0.1653	-0.2479
469	-0.03447	-0.04499	-0.07512	-0.1655	-0.2531
470	-0.03434	-0.04499	-0.075	-0.1657	-0.2532
471	-0.03435	-0.04499	-0.07491	-0.1656	-0.2526
472	-0.03426	-0.04507	-0.07484	-0.1658	-0.2521
473	-0.03434	-0.04499	-0.07462	-0.1661	-0.2525
474	-0.03429	-0.04507	-0.07463	-0.1661	-0.252
475	-0.03415	-0.04494	-0.07455	-0.1662	-0.253
476	-0.03432	-0.04498	-0.07497	-0.1664	-0.2523
477	-0.0342	-0.0449	-0.07492	-0.1644	-0.2532
478	-0.03428	-0.04494	-0.07491	-0.1644	-0.2523
479	-0.03415	-0.04498	-0.07486	-0.1645	-0.253
480	-0.03415	-0.04488	-0.07501	-0.1646	-0.2517
481	-0.03419	-0.04513	-0.07486	-0.1648	-0.253
482	-0.03402	-0.04493	-0.07488	-0.1649	-0.2516
483	-0.03398	-0.04505	-0.07483	-0.1649	-0.2524
484	-0.034	-0.04495	-0.07479	-0.1648	-0.2517
485	-0.03387	-0.04502	-0.07479	-0.1647	-0.2518
486	-0.03403	-0.04506	-0.07494	-0.1646	-0.2507
487	-0.03393	-0.04498	-0.0748	-0.1648	-0.2518
488	-0.03402	-0.04498	-0.0749	-0.1645	-0.251
489	-0.0341	-0.04497	-0.07492	-0.1646	-0.2516
490	-0.03421	-0.04497	-0.07481	-0.1647	-0.2508
491	-0.03416	-0.04505	-0.07487	-0.1648	-0.25
492	-0.03432	-0.04498	-0.07476	-0.165	-0.2496
493	-0.03428	-0.04502	-0.07476	-0.1652	-0.2497
494	-0.03418	-0.04494	-0.07478	-0.1652	-0.2487
495	-0.03418	-0.04489	-0.07469	-0.1649	-0.2473
496	-0.03426	-0.0449	-0.07478	-0.1649	-0.2469
497	-0.03422	-0.04486	-0.0746	-0.1649	-0.2465
498	-0.03426	-0.04487	-0.07481	-0.1648	-0.2468
499	-0.03425	-0.04491	-0.07467	-0.1648	-0.247
500	-0.03429	-0.04487	-0.07473	-0.1649	-0.2478
501	-0.03434	-0.04491	-0.07464	-0.1649	-0.2481
502	-0.03424	-0.04483	-0.0747	-0.1651	-0.2479
503	-0.0342	-0.04484	-0.07466	-0.1646	-0.2485
504	-0.03425	-0.04484	-0.07472	-0.1649	-0.2479
505	-0.03417	-0.04488	-0.07467	-0.1649	-0.2486
506	-0.03425	-0.04484	-0.07472	-0.165	-0.2589
507	-0.03411	-0.04484	-0.0747	-0.1625	-0.2593
508	-0.03398	-0.04476	-0.07459	-0.1628	-0.2577
509	-0.03406	-0.04477	-0.07462	-0.163	-0.2585
510	-0.03402	-0.04481	-0.07452	-0.163	-0.2572
511	-0.03398	-0.04481	-0.07461	-0.1632	-0.2574
512	-0.03397	-0.04494	-0.0745	-0.1632	-0.2564
513	-0.03403	-0.04482	-0.0746	-0.1635	-0.257
514	-0.03376	-0.04492	-0.07449	-0.1634	-0.2559
515	-0.03402	-0.04488	-0.07452	-0.1636	-0.2562
516	-0.0338	-0.04487	-0.0744	-0.1656	-0.2538
517	-0.03401	-0.04491	-0.07429	-0.166	-0.2541
518	-0.03389	-0.04482	-0.07415	-0.166	-0.2537
519	-0.03405	-0.04481	-0.07385	-0.1659	-0.2542
520	-0.03396	-0.04473	-0.07354	-0.1658	-0.2526
521	-0.0339	-0.04476	-0.07366	-0.1643	-0.253
522	-0.03395	-0.0447	-0.07353	-0.1643	-0.2499
523	-0.03395	-0.04477	-0.07352	-0.1643	-0.2505
524	-0.03399	-0.04468	-0.07352	-0.1642	-0.2495
525	-0.03408	-0.04474	-0.0736	-0.1642	-0.2528
526	-0.034	-0.04474	-0.07353	-0.1642	-0.2521
527	-0.03399	-0.0447	-0.07361	-0.1643	-0.2527
528	-0.03407	-0.04474	-0.07464	-0.1644	-0.2523
529	-0.03398	-0.04473	-0.07484	-0.1639	-0.2528
530	-0.0338	-0.04477	-0.07447	-0.1643	-0.2539
531	-0.03405	-0.04469	-0.07451	-0.1639	-0.2545
532	-0.03388	-0.04469	-0.07427	-0.164	-0.2542
533	-0.0341	-0.04474	-0.07422	-0.1641	-0.2548
534	-0.03395	-0.04474	-0.07423	-0.1642	-0.2542
535	-0.03386	-0.04478	-0.07417	-0.1641	-0.2541
536	-0.03403	-0.04483	-0.0741	-0.1641	-0.2523
537	-0.0339	-0.04473	-0.07404	-0.1643	-0.2539
538	-0.03394	-0.04478	-0.07399	-0.1645	-0.2527
539	-0.03383	-0.0447	-0.07383	-0.1643	-0.2531
540	-0.03373	-0.04462	-0.07377	-0.1641	-0.2524
541	-0.0338	-0.04466	-0.07392	-0.1639	-0.2527
542	-0.03367	-0.04458	-0.07382	-0.1641	-0.2513
543	-0.03379	-0.04466	-0.07392	-0.1639	-0.2517
544	-0.0337	-0.04453	-0.0739	-0.1642	-0.2512
545	-0.03362	-0.04459	-0.0739	-0.1641	-0.2482
546	-0.03361	-0.04446	-0.07374	-0.1625	-0.246
547	-0.0337	-0.04457	-0.07388	-0.1625	-0.2471
548	-0.0336	-0.04453	-0.07364	-0.1627	-0.2461
549	-0.03383	-0.0446	-0.07378	-0.1627	-0.247
550	-0.03374	-0.04412	-0.07367	-0.163	-0.246
551	-0.03387	-0.0442	-0.0738	-0.163	-0.2467
552	-0.03371	-0.04425	-0.07377	-0.1633	-0.2458
553	-0.03382	-0.04456	-0.07386	-0.1632	-0.247
554	-0.03383	-0.04464	-0.07372	-0.1631	-0.2454
555	-0.0338	-0.04459	-0.07387	-0.163	-0.2467
556	-0.03362	-0.04471	-0.07381	-0.1633	-0.245
557	-0.03383	-0.04458	-0.0738	-0.1631	-0.2463
558	-0.03376	-0.04466	-0.07386	-0.1635	-0.2451
559	-0.03385	-0.04463	-0.07377	-0.1633	-0.2464
560	-0.03379	-0.04463	-0.07385	-0.1636	-0.2457
561	-0.03371	-0.04463	-0.07371	-0.1632	-0.2467
562	-0.0338	-0.04462	-0.07384	-0.1634	-0.2461
563	-0.03384	-0.04461	-0.07378	-0.1632	-0.2459
564	-0.03368	-0.0446	-0.07386	-0.1634	-0.2464
565	-0.03367	-0.04448	-0.07384	-0.1633	-0.2461
566	-0.03381	-0.04464	-0.07389	-0.1635	-0.2467
567	-0.03359	-0.04452	-0.07384	-0.163	-0.2465
568	-0.03364	-0.04456	-0.07395	-0.1621	-0.2467
569	-0.03355	-0.04465	-0.07384	-0.1621	-0.2461
570	-0.03359	-0.04461	-0.07384	-0.1621	-0.2468
571	-0.03359	-0.04459	-0.07381	-0.1621	-0.2462
572	-0.03354	-0.04456	-0.07381	-0.1623	-0.2469
573	-0.0335	-0.04461	-0.07381	-0.1626	-0.2465
574	-0.03343	-0.04445	-0.07367	-0.1627	-0.2473
575	-0.03351	-0.04465	-0.07388	-0.1629	-0.2467
576	-0.03351	-0.04445	-0.07391	-0.1628	-0.2474
577	-0.03355	-0.04537	-0.07371	-0.163	-0.2469
578	-0.03358	-0.0446	-0.07366	-0.1629	-0.2469
579	-0.03358	-0.04501	-0.07363	-0.163	-0.2463
580	-0.03358	-0.04452	-0.07368	-0.162	-0.2464
581	-0.03353	-0.04483	-0.07372	-0.1622	-0.2449
582	-0.03353	-0.04452	-0.07369	-0.1622	-0.2455
583	-0.0335	-0.04486	-0.0737	-0.1623	-0.2447
584	-0.03357	-0.04458	-0.07377	-0.1623	-0.2441
585	-0.03358	-0.04474	-0.07378	-0.1622	-0.2425
586	-0.03363	-0.04463	-0.07383	-0.1625	-0.2418
587	-0.03363	-0.04464	-0.07374	-0.1626	-0.2521
588	-0.03366	-0.04456	-0.07385	-0.1628	-0.2526
589	-0.0335	-0.0446	-0.07367	-0.1627	-0.2515
590	-0.03371	-0.04456	-0.07379	-0.1627	-0.2523
591	-0.03357	-0.04456	-0.07377	-0.1623	-0.2506
592	-0.03371	-0.04455	-0.07388	-0.1624	-0.2515
593	-0.0337	-0.04455	-0.07376	-0.1622	-0.2502
594	-0.03361	-0.04451	-0.07384	-0.1627	-0.2543
595	-0.03364	-0.04453	-0.07385	-0.1624	-0.2498
596	-0.03353	-0.04454	-0.07381	-0.1627	-0.2516
597	-0.03361	-0.0445	-0.07371	-0.1624	-0.2482
598	-0.03339	-0.04453	-0.07351	-0.1627	-0.2498
599	-0.03351	-0.04436	-0.07295	-0.1624	-0.2481
600	-0.03389	-0.04459	-0.07315	-0.1626	-0.2509
