# Supplementary material for: Cascade electrocatalysis via AgCu single-atom alloy and Ag nanoparticles in CO2 electroreduction toward multicarbon products
Source: Nat Commun. 2023 Oct 5;14:6142. doi: 10.1038/s41467-023-41871-w (PMC10556094; doi:10.1038/s41467-023-41871-w)
Supplement: Supplementary file 3 — Source Data [file 41467_2023_41871_MOESM3_ESM.zip › 6. Source Data/Figure S12B. AgCuSANP_CO2RR_15%CO2.xlsx]

## Sheet: FE results
Potential	FE (C2H4)	Error bar	FE (EOH)	Error bar	FE (n-proponal)	Error bar	FE (Acetate)	Error bar	FE (CH4)	Error bar	FE (CO)	Error bar	FE (formate)	Error bar
-0.5	17.5392	3.83992	10.3309	2.01685	0		0		0		26.1935	9.30789	1.59794	1.38472
-0.55	27.1767	2.67315	6.77009	1.51277	0		0		0		28.3159	16.119	0.39111	0.83727
-0.6	38.5025	3.1257	18.7432	6.82656	0		0		0		21.8349	7.5891	0.83071	0.5747
-0.65	36.0606	5.61477	21.251	4.79273	0		0		0		12.6145	4.69196	0.52264	0.2291
-0.7	19.7656	8.01565	15.0206	7.49266	0		0.47942	0.45099	1.8885	0.5014	5.46342	2.50235	0.1941	0.16817

## Sheet: I-t curves
Time (s)	I (-0.50V)	I (-0.55V)	I (-0.60V)	I (-0.65V)	I (-0.70V)
0	-0.03318	-0.02567	-0.05145	-0.07993	-0.06738
1	-0.03367	-0.02706	-0.05329	-0.08523	-0.0711
2	-0.0341	-0.0274	-0.05377	-0.08469	-0.0715
3	-0.03451	-0.02832	-0.0552	-0.08885	-0.07432
4	-0.03479	-0.0287	-0.05575	-0.08796	-0.07488
5	-0.03506	-0.02943	-0.05677	-0.09166	-0.07717
6	-0.03519	-0.02999	-0.05748	-0.09093	-0.07771
7	-0.03554	-0.03054	-0.05833	-0.09372	-0.08102
8	-0.03551	-0.03117	-0.05879	-0.09342	-0.08406
9	-0.03576	-0.03168	-0.05967	-0.09561	-0.08957
10	-0.03572	-0.03233	-0.05997	-0.09549	-0.09396
11	-0.03596	-0.03281	-0.06075	-0.09733	-0.09977
12	-0.03585	-0.03324	-0.0611	-0.09758	-0.1042
13	-0.03592	-0.03375	-0.06178	-0.09864	-0.1094
14	-0.03596	-0.03412	-0.06206	-0.09899	-0.1132
15	-0.03586	-0.03465	-0.06258	-0.09977	-0.1178
16	-0.0359	-0.035	-0.06282	-0.1002	-0.1207
17	-0.03587	-0.03538	-0.06351	-0.1009	-0.1248
18	-0.03583	-0.0359	-0.06379	-0.1008	-0.1274
19	-0.0358	-0.03605	-0.06412	-0.1017	-0.1308
20	-0.03577	-0.03657	-0.06485	-0.1018	-0.1331
21	-0.03571	-0.03667	-0.06496	-0.1027	-0.1359
22	-0.03567	-0.03707	-0.06573	-0.1027	-0.1374
23	-0.03572	-0.03711	-0.06574	-0.1032	-0.14
24	-0.03569	-0.03753	-0.06591	-0.1032	-0.1413
25	-0.03565	-0.03764	-0.06634	-0.1036	-0.1435
26	-0.03547	-0.03798	-0.06667	-0.1036	-0.1446
27	-0.03553	-0.03809	-0.06686	-0.1042	-0.1462
28	-0.0355	-0.03842	-0.06719	-0.1041	-0.147
29	-0.03542	-0.03845	-0.06732	-0.1046	-0.1485
30	-0.03538	-0.03873	-0.06757	-0.1045	-0.1493
31	-0.03529	-0.0388	-0.06711	-0.1051	-0.1502
32	-0.03527	-0.03901	-0.06801	-0.105	-0.1515
33	-0.0352	-0.03908	-0.06779	-0.1051	-0.152
34	-0.03521	-0.0392	-0.06835	-0.1038	-0.1532
35	-0.03513	-0.03937	-0.06829	-0.1045	-0.1531
36	-0.03514	-0.03947	-0.0688	-0.1039	-0.1522
37	-0.03488	-0.03953	-0.06872	-0.1047	-0.1519
38	-0.03505	-0.03968	-0.06912	-0.1046	-0.1529
39	-0.03477	-0.03983	-0.06919	-0.1048	-0.1526
40	-0.03474	-0.03986	-0.06971	-0.1047	-0.1533
41	-0.03454	-0.03988	-0.06898	-0.1051	-0.1537
42	-0.03464	-0.03993	-0.06934	-0.1052	-0.1544
43	-0.03455	-0.04006	-0.06946	-0.1058	-0.1543
44	-0.03438	-0.03997	-0.07	-0.1048	-0.155
45	-0.03431	-0.04005	-0.06974	-0.105	-0.155
46	-0.03427	-0.04002	-0.07039	-0.1046	-0.1554
47	-0.03433	-0.04011	-0.07011	-0.1061	-0.1558
48	-0.03421	-0.04014	-0.07063	-0.1054	-0.1557
49	-0.03423	-0.04031	-0.07031	-0.1057	-0.1564
50	-0.03418	-0.04021	-0.07074	-0.1053	-0.1562
51	-0.03406	-0.04024	-0.07048	-0.1057	-0.1561
52	-0.03414	-0.04023	-0.07066	-0.1054	-0.1556
53	-0.03385	-0.04025	-0.07069	-0.1053	-0.1559
54	-0.03383	-0.04015	-0.07093	-0.1049	-0.156
55	-0.03374	-0.0402	-0.07081	-0.105	-0.1564
56	-0.03373	-0.04011	-0.071	-0.1048	-0.1562
57	-0.03365	-0.04023	-0.07112	-0.105	-0.1564
58	-0.03362	-0.04014	-0.07106	-0.105	-0.1564
59	-0.0336	-0.04025	-0.07068	-0.1053	-0.1565
60	-0.03367	-0.04015	-0.07103	-0.1048	-0.1562
61	-0.03362	-0.04029	-0.07075	-0.1051	-0.1563
62	-0.03356	-0.0401	-0.071	-0.1044	-0.1565
63	-0.03354	-0.04028	-0.07094	-0.1046	-0.1563
64	-0.03346	-0.04014	-0.07153	-0.1039	-0.1562
65	-0.03346	-0.04016	-0.07125	-0.1043	-0.1564
66	-0.03331	-0.04014	-0.07112	-0.1036	-0.1569
67	-0.03336	-0.04011	-0.07113	-0.1041	-0.1567
68	-0.03323	-0.04015	-0.07117	-0.1037	-0.1569
69	-0.03324	-0.04004	-0.07126	-0.1038	-0.1561
70	-0.03314	-0.04014	-0.07144	-0.1034	-0.156
71	-0.03325	-0.03994	-0.07119	-0.1036	-0.1559
72	-0.03296	-0.04003	-0.07146	-0.1034	-0.1556
73	-0.03314	-0.03995	-0.0716	-0.1034	-0.1559
74	-0.03291	-0.03993	-0.07124	-0.1032	-0.1553
75	-0.03305	-0.03988	-0.0716	-0.1035	-0.1553
76	-0.03285	-0.0399	-0.07071	-0.1028	-0.1552
77	-0.03296	-0.0398	-0.07161	-0.1029	-0.1554
78	-0.0328	-0.03986	-0.07085	-0.1033	-0.155
79	-0.03288	-0.03978	-0.07126	-0.1028	-0.1553
80	-0.03283	-0.03984	-0.07096	-0.103	-0.1546
81	-0.03276	-0.03965	-0.0713	-0.1025	-0.1544
82	-0.03278	-0.03989	-0.07102	-0.1027	-0.1545
83	-0.03266	-0.03963	-0.07131	-0.1023	-0.1546
84	-0.03267	-0.03974	-0.07109	-0.1024	-0.1541
85	-0.0325	-0.03963	-0.07152	-0.102	-0.1544
86	-0.0328	-0.03948	-0.07123	-0.102	-0.1541
87	-0.03274	-0.03955	-0.07137	-0.1019	-0.1545
88	-0.03255	-0.03948	-0.07126	-0.1018	-0.1541
89	-0.03255	-0.03958	-0.07134	-0.102	-0.1539
90	-0.03241	-0.03939	-0.07133	-0.1017	-0.1537
91	-0.0324	-0.03955	-0.07123	-0.1019	-0.1538
92	-0.03235	-0.03937	-0.07145	-0.1016	-0.1532
93	-0.03233	-0.03956	-0.07148	-0.1018	-0.1531
94	-0.03227	-0.03941	-0.07139	-0.1014	-0.153
95	-0.03226	-0.03963	-0.07196	-0.1016	-0.1532
96	-0.03233	-0.03936	-0.07147	-0.1011	-0.1528
97	-0.03211	-0.03949	-0.07126	-0.1015	-0.1525
98	-0.03225	-0.03933	-0.07135	-0.1013	-0.1525
99	-0.03223	-0.03943	-0.07124	-0.1015	-0.1527
100	-0.03215	-0.03923	-0.0717	-0.1011	-0.1523
101	-0.03213	-0.03936	-0.07113	-0.1014	-0.1523
102	-0.03206	-0.03934	-0.07166	-0.1009	-0.1518
103	-0.03201	-0.03946	-0.07118	-0.1008	-0.1521
104	-0.03205	-0.03932	-0.0714	-0.09972	-0.1516
105	-0.03207	-0.03938	-0.07132	-0.1	-0.152
106	-0.03197	-0.03937	-0.07108	-0.0998	-0.1511
107	-0.03199	-0.03928	-0.07124	-0.1	-0.1513
108	-0.03193	-0.03925	-0.07103	-0.09993	-0.1514
109	-0.03189	-0.03915	-0.07125	-0.1001	-0.1508
110	-0.03182	-0.03929	-0.07111	-0.09973	-0.1509
111	-0.0318	-0.03905	-0.07152	-0.1003	-0.1507
112	-0.03167	-0.03916	-0.07094	-0.09998	-0.1508
113	-0.03174	-0.03894	-0.07139	-0.1	-0.1499
114	-0.03168	-0.03897	-0.07094	-0.09976	-0.1504
115	-0.0317	-0.03895	-0.07129	-0.09942	-0.1499
116	-0.03161	-0.03903	-0.07104	-0.09967	-0.1489
117	-0.03159	-0.03886	-0.07107	-0.0994	-0.1486
118	-0.03166	-0.039	-0.07082	-0.09941	-0.1491
119	-0.03166	-0.03878	-0.07108	-0.09938	-0.1486
120	-0.0316	-0.03907	-0.07089	-0.09972	-0.1486
121	-0.03157	-0.03862	-0.07112	-0.09915	-0.1484
122	-0.03149	-0.03885	-0.07086	-0.0996	-0.1485
123	-0.03163	-0.0387	-0.07104	-0.099	-0.1484
124	-0.03145	-0.03877	-0.07046	-0.09916	-0.1482
125	-0.03164	-0.03869	-0.07098	-0.09875	-0.1481
126	-0.03147	-0.03873	-0.07043	-0.09897	-0.1483
127	-0.03161	-0.03871	-0.07096	-0.09876	-0.1485
128	-0.03152	-0.03873	-0.07029	-0.09892	-0.1485
129	-0.03146	-0.0387	-0.07085	-0.09886	-0.1484
130	-0.03143	-0.03865	-0.07033	-0.09871	-0.1481
131	-0.03138	-0.03868	-0.06983	-0.0988	-0.148
132	-0.03136	-0.03859	-0.07006	-0.09868	-0.1479
133	-0.03132	-0.03859	-0.06994	-0.09849	-0.148
134	-0.0313	-0.03858	-0.07007	-0.09892	-0.1483
135	-0.03132	-0.03853	-0.07012	-0.09847	-0.1481
136	-0.03121	-0.03852	-0.0699	-0.09852	-0.1483
137	-0.03125	-0.03855	-0.06966	-0.09807	-0.1481
138	-0.03115	-0.03853	-0.06995	-0.09845	-0.1484
139	-0.03118	-0.03856	-0.06974	-0.09795	-0.1474
140	-0.03109	-0.03852	-0.06989	-0.09785	-0.1473
141	-0.0311	-0.03859	-0.06979	-0.0978	-0.1471
142	-0.03112	-0.03851	-0.07018	-0.09788	-0.1472
143	-0.03102	-0.03852	-0.0701	-0.09764	-0.1472
144	-0.03104	-0.03858	-0.07045	-0.09782	-0.1471
145	-0.03088	-0.0385	-0.07009	-0.09783	-0.147
146	-0.0311	-0.03842	-0.07026	-0.09764	-0.1469
147	-0.03083	-0.03841	-0.07008	-0.0974	-0.1483
148	-0.03093	-0.03844	-0.07028	-0.09737	-0.1481
149	-0.03079	-0.03844	-0.07018	-0.09729	-0.1489
150	-0.03085	-0.03846	-0.07013	-0.09731	-0.1486
151	-0.03078	-0.03847	-0.07044	-0.0972	-0.1489
152	-0.0308	-0.03838	-0.07	-0.09715	-0.1489
153	-0.03074	-0.03836	-0.07021	-0.09706	-0.1492
154	-0.03084	-0.03835	-0.06948	-0.09711	-0.1488
155	-0.03079	-0.0384	-0.07048	-0.09689	-0.1494
156	-0.0307	-0.03831	-0.06979	-0.0969	-0.1489
157	-0.03074	-0.03832	-0.07007	-0.09678	-0.1494
158	-0.03065	-0.03829	-0.06986	-0.09698	-0.1478
159	-0.03057	-0.03821	-0.06993	-0.09568	-0.1482
160	-0.03036	-0.03835	-0.06985	-0.09562	-0.1476
161	-0.03058	-0.03822	-0.06989	-0.09588	-0.1481
162	-0.03052	-0.03822	-0.06973	-0.09557	-0.1476
163	-0.03063	-0.03826	-0.06967	-0.09588	-0.1478
164	-0.03049	-0.03823	-0.06966	-0.09572	-0.1474
165	-0.03055	-0.03822	-0.06975	-0.09587	-0.1479
166	-0.03046	-0.03815	-0.06942	-0.09574	-0.1474
167	-0.0306	-0.03809	-0.06999	-0.09577	-0.1476
168	-0.03042	-0.03808	-0.06898	-0.09563	-0.1475
169	-0.03051	-0.03802	-0.06973	-0.09584	-0.1477
170	-0.03038	-0.03809	-0.06907	-0.09519	-0.147
171	-0.03045	-0.03782	-0.06963	-0.09559	-0.1473
172	-0.03044	-0.03797	-0.06915	-0.09517	-0.1467
173	-0.03038	-0.03776	-0.06956	-0.09559	-0.1474
174	-0.03036	-0.03821	-0.06931	-0.09517	-0.1463
175	-0.03039	-0.038	-0.06943	-0.09525	-0.1472
176	-0.03027	-0.03783	-0.06902	-0.0945	-0.1463
177	-0.03028	-0.03782	-0.06917	-0.0951	-0.1472
178	-0.0302	-0.03779	-0.069	-0.09489	-0.1468
179	-0.03031	-0.0378	-0.06935	-0.09519	-0.147
180	-0.03006	-0.0377	-0.06897	-0.09478	-0.1465
181	-0.03016	-0.03775	-0.06928	-0.09525	-0.1466
182	-0.03002	-0.03764	-0.06865	-0.09474	-0.1464
183	-0.03009	-0.03764	-0.06939	-0.09519	-0.1464
184	-0.03	-0.03751	-0.06876	-0.09463	-0.1463
185	-0.03015	-0.03773	-0.0691	-0.095	-0.1468
186	-0.02998	-0.03755	-0.06874	-0.09466	-0.1458
187	-0.03007	-0.03751	-0.06885	-0.09503	-0.1463
188	-0.02995	-0.03742	-0.0689	-0.09453	-0.1453
189	-0.03	-0.03744	-0.06894	-0.09489	-0.146
190	-0.0299	-0.03731	-0.06893	-0.09468	-0.1453
191	-0.02993	-0.03738	-0.06884	-0.09475	-0.1458
192	-0.02977	-0.03715	-0.0694	-0.09451	-0.1451
193	-0.02997	-0.03728	-0.06899	-0.09453	-0.1455
194	-0.02975	-0.03719	-0.06907	-0.09439	-0.1452
195	-0.0299	-0.03718	-0.06875	-0.09427	-0.1456
196	-0.02972	-0.03705	-0.0689	-0.09445	-0.145
197	-0.02983	-0.03711	-0.06871	-0.09416	-0.1447
198	-0.0297	-0.03706	-0.06863	-0.09436	-0.1443
199	-0.02974	-0.03697	-0.06869	-0.09385	-0.1442
200	-0.02979	-0.03709	-0.06859	-0.09407	-0.1435
201	-0.0296	-0.03697	-0.06865	-0.09374	-0.1441
202	-0.02974	-0.03694	-0.06847	-0.09408	-0.1433
203	-0.02957	-0.03689	-0.06873	-0.09353	-0.144
204	-0.02979	-0.03684	-0.06875	-0.09393	-0.1433
205	-0.02955	-0.03687	-0.06851	-0.09358	-0.1439
206	-0.02972	-0.03683	-0.06878	-0.0936	-0.1432
207	-0.02951	-0.03694	-0.06847	-0.0933	-0.1439
208	-0.02965	-0.03685	-0.06861	-0.09328	-0.1429
209	-0.02949	-0.03684	-0.06842	-0.09301	-0.1437
210	-0.02959	-0.03686	-0.06852	-0.093	-0.1432
211	-0.02946	-0.03687	-0.06839	-0.09321	-0.1428
212	-0.02953	-0.03688	-0.06834	-0.09352	-0.1423
213	-0.02945	-0.03683	-0.068	-0.09303	-0.1426
214	-0.02952	-0.03682	-0.0683	-0.09338	-0.142
215	-0.02943	-0.03677	-0.06807	-0.09306	-0.1426
216	-0.02936	-0.0368	-0.06826	-0.09344	-0.142
217	-0.02926	-0.03679	-0.06819	-0.0928	-0.1425
218	-0.02933	-0.03678	-0.06837	-0.09317	-0.1419
219	-0.02924	-0.03684	-0.06793	-0.09267	-0.1423
220	-0.0294	-0.03674	-0.0683	-0.09293	-0.1417
221	-0.02924	-0.03677	-0.06716	-0.09232	-0.142
222	-0.02946	-0.03661	-0.06746	-0.09241	-0.1415
223	-0.02937	-0.03671	-0.06736	-0.09167	-0.1414
224	-0.0294	-0.03667	-0.06757	-0.0923	-0.1413
225	-0.02929	-0.03662	-0.06763	-0.09174	-0.1415
226	-0.02933	-0.03661	-0.06771	-0.09222	-0.1413
227	-0.02935	-0.03652	-0.06775	-0.09207	-0.1414
228	-0.02926	-0.03651	-0.06777	-0.09221	-0.141
229	-0.02919	-0.03654	-0.06771	-0.09215	-0.1412
230	-0.02926	-0.03648	-0.06773	-0.09217	-0.1409
231	-0.02921	-0.03653	-0.06787	-0.09195	-0.141
232	-0.02923	-0.0365	-0.0677	-0.09199	-0.1406
233	-0.02918	-0.03642	-0.06776	-0.09156	-0.1408
234	-0.02916	-0.03644	-0.06774	-0.09174	-0.141
235	-0.02903	-0.03643	-0.06769	-0.09158	-0.1414
236	-0.02923	-0.03628	-0.06782	-0.09159	-0.1411
237	-0.02911	-0.03647	-0.06763	-0.09161	-0.1412
238	-0.02916	-0.03622	-0.06774	-0.09171	-0.1409
239	-0.0291	-0.0364	-0.06809	-0.09148	-0.1408
240	-0.02903	-0.03624	-0.06775	-0.0915	-0.1405
241	-0.02909	-0.03632	-0.068	-0.09129	-0.1408
242	-0.02898	-0.03624	-0.06793	-0.0914	-0.1407
243	-0.02912	-0.03618	-0.0677	-0.09109	-0.1407
244	-0.02911	-0.03621	-0.06761	-0.09137	-0.1405
245	-0.02918	-0.03608	-0.06781	-0.09113	-0.1412
246	-0.02918	-0.0361	-0.06774	-0.09137	-0.1397
247	-0.02913	-0.03606	-0.06757	-0.09126	-0.1395
248	-0.02911	-0.03621	-0.06787	-0.09106	-0.1397
249	-0.02916	-0.03604	-0.06724	-0.09113	-0.1391
250	-0.02903	-0.03609	-0.06804	-0.09104	-0.1394
251	-0.02903	-0.03606	-0.0668	-0.09131	-0.1389
252	-0.02899	-0.03604	-0.06788	-0.09117	-0.1399
253	-0.02896	-0.03616	-0.0669	-0.09109	-0.1395
254	-0.02892	-0.03594	-0.06765	-0.09125	-0.14
255	-0.02891	-0.03606	-0.06655	-0.09088	-0.1392
256	-0.02886	-0.03603	-0.06738	-0.09103	-0.14
257	-0.02891	-0.03601	-0.0672	-0.09082	-0.1396
258	-0.02895	-0.03572	-0.06743	-0.09087	-0.1396
259	-0.02899	-0.03569	-0.06707	-0.09087	-0.1393
260	-0.02891	-0.0358	-0.0672	-0.09089	-0.1397
261	-0.0289	-0.03579	-0.06673	-0.09083	-0.1395
262	-0.02883	-0.03582	-0.06733	-0.09077	-0.1396
263	-0.02878	-0.03581	-0.06685	-0.09064	-0.1399
264	-0.02888	-0.03578	-0.06711	-0.09052	-0.1396
265	-0.02876	-0.03587	-0.06643	-0.09057	-0.1394
266	-0.02882	-0.03579	-0.06682	-0.09053	-0.1393
267	-0.02887	-0.03575	-0.06623	-0.09061	-0.1391
268	-0.02886	-0.03573	-0.06678	-0.09044	-0.139
269	-0.02881	-0.03578	-0.06673	-0.09054	-0.1393
270	-0.02882	-0.03568	-0.06707	-0.09014	-0.1387
271	-0.02887	-0.03588	-0.0667	-0.09038	-0.139
272	-0.02874	-0.03572	-0.06703	-0.0903	-0.1393
273	-0.02873	-0.03584	-0.06681	-0.09021	-0.139
274	-0.02869	-0.03566	-0.06697	-0.09022	-0.1393
275	-0.02868	-0.03579	-0.06695	-0.09019	-0.1387
276	-0.02862	-0.03569	-0.06666	-0.09006	-0.1386
277	-0.02861	-0.03576	-0.06691	-0.09007	-0.1387
278	-0.02868	-0.03561	-0.06672	-0.08999	-0.1382
279	-0.02867	-0.03572	-0.06718	-0.08982	-0.1388
280	-0.02862	-0.03563	-0.0667	-0.0898	-0.1381
281	-0.02861	-0.03568	-0.06709	-0.08986	-0.1385
282	-0.02869	-0.03563	-0.06697	-0.09016	-0.138
283	-0.02856	-0.03562	-0.06678	-0.08975	-0.1383
284	-0.02864	-0.03561	-0.0667	-0.09012	-0.1378
285	-0.02851	-0.03551	-0.06653	-0.08953	-0.1377
286	-0.02858	-0.03551	-0.06648	-0.08981	-0.1377
287	-0.02856	-0.03548	-0.06647	-0.08935	-0.1376
288	-0.02851	-0.03555	-0.06647	-0.08993	-0.1376
289	-0.02848	-0.0355	-0.06649	-0.08942	-0.1373
290	-0.02854	-0.03553	-0.06653	-0.09014	-0.1373
291	-0.02842	-0.0356	-0.0664	-0.08938	-0.137
292	-0.02848	-0.03544	-0.06642	-0.08967	-0.137
293	-0.02837	-0.03549	-0.06618	-0.0893	-0.1372
294	-0.02842	-0.03537	-0.06672	-0.08941	-0.1374
295	-0.02833	-0.03557	-0.06636	-0.08896	-0.1376
296	-0.02838	-0.03547	-0.06645	-0.08854	-0.1358
297	-0.02833	-0.03547	-0.06644	-0.08804	-0.1359
298	-0.0283	-0.03537	-0.06642	-0.08849	-0.1355
299	-0.02818	-0.03534	-0.06626	-0.08813	-0.1358
300	-0.02818	-0.03524	-0.06601	-0.08891	-0.1355
301	-0.02833	-0.03537	-0.06613	-0.08829	-0.1358
302	-0.02813	-0.03524	-0.06611	-0.08916	-0.1355
303	-0.02838	-0.03528	-0.06543	-0.08864	-0.1354
304	-0.02817	-0.03523	-0.06607	-0.08906	-0.1352
305	-0.02831	-0.03511	-0.0654	-0.08938	-0.1355
306	-0.02816	-0.03522	-0.06628	-0.08905	-0.1353
307	-0.02824	-0.03508	-0.06597	-0.08898	-0.1348
308	-0.02812	-0.03511	-0.06625	-0.089	-0.135
309	-0.02818	-0.03511	-0.06633	-0.08901	-0.1348
310	-0.0281	-0.03505	-0.06603	-0.08909	-0.1347
311	-0.02805	-0.03521	-0.06565	-0.08886	-0.1348
312	-0.02808	-0.03506	-0.06564	-0.08905	-0.1346
313	-0.02815	-0.03514	-0.06573	-0.08882	-0.1346
314	-0.02815	-0.03509	-0.06557	-0.08893	-0.135
315	-0.02822	-0.03504	-0.06596	-0.08883	-0.1349
316	-0.02812	-0.03507	-0.06562	-0.08848	-0.135
317	-0.02813	-0.03502	-0.06578	-0.08891	-0.1347
318	-0.02804	-0.03513	-0.06568	-0.0885	-0.1342
319	-0.02808	-0.03513	-0.06569	-0.08912	-0.1339
320	-0.02812	-0.03503	-0.06594	-0.08851	-0.134
321	-0.02803	-0.03506	-0.06587	-0.08874	-0.1336
322	-0.02806	-0.03493	-0.06597	-0.08846	-0.1342
323	-0.02802	-0.03505	-0.06579	-0.08857	-0.1339
324	-0.028	-0.03496	-0.06575	-0.08905	-0.1344
325	-0.02806	-0.03496	-0.06545	-0.08855	-0.1335
326	-0.02797	-0.03503	-0.06551	-0.08886	-0.1343
327	-0.02802	-0.03498	-0.06536	-0.08828	-0.1336
328	-0.02803	-0.03495	-0.06553	-0.08871	-0.1342
329	-0.02806	-0.03497	-0.06544	-0.08837	-0.1339
330	-0.02797	-0.03488	-0.0653	-0.08867	-0.1345
331	-0.02801	-0.03481	-0.06552	-0.0883	-0.1341
332	-0.02803	-0.03482	-0.06526	-0.08859	-0.1346
333	-0.02794	-0.03488	-0.0656	-0.08821	-0.1342
334	-0.02797	-0.03487	-0.06531	-0.08848	-0.1345
335	-0.028	-0.03477	-0.06541	-0.08799	-0.1343
336	-0.02791	-0.03476	-0.06517	-0.08839	-0.1328
337	-0.02792	-0.03474	-0.06546	-0.08821	-0.1326
338	-0.02784	-0.03464	-0.06527	-0.08827	-0.1326
339	-0.02788	-0.03468	-0.06531	-0.08832	-0.1327
340	-0.02781	-0.0346	-0.06463	-0.08793	-0.1328
341	-0.0278	-0.03468	-0.06482	-0.08813	-0.1327
342	-0.0278	-0.03465	-0.06513	-0.08796	-0.1325
343	-0.0278	-0.03476	-0.06481	-0.08781	-0.1329
344	-0.02783	-0.03471	-0.06511	-0.08796	-0.1326
345	-0.02787	-0.03478	-0.06504	-0.08773	-0.133
346	-0.02779	-0.03469	-0.06484	-0.08781	-0.1324
347	-0.02782	-0.03475	-0.06497	-0.08776	-0.1328
348	-0.02766	-0.03456	-0.0645	-0.08781	-0.1321
349	-0.02786	-0.03468	-0.06495	-0.08766	-0.1328
350	-0.0277	-0.03456	-0.06412	-0.08786	-0.1323
351	-0.0278	-0.03466	-0.06507	-0.08741	-0.1327
352	-0.02772	-0.03453	-0.06405	-0.08769	-0.1326
353	-0.02774	-0.03455	-0.06498	-0.08748	-0.1325
354	-0.02776	-0.0346	-0.06434	-0.0875	-0.1325
355	-0.02768	-0.03455	-0.06477	-0.08753	-0.1328
356	-0.02771	-0.03453	-0.06427	-0.08748	-0.1323
357	-0.02771	-0.03448	-0.06482	-0.08758	-0.1326
358	-0.02767	-0.0344	-0.06422	-0.08712	-0.1328
359	-0.02777	-0.03448	-0.06495	-0.0876	-0.1329
360	-0.02762	-0.03443	-0.06423	-0.08725	-0.1327
361	-0.02772	-0.03453	-0.06488	-0.08751	-0.1321
362	-0.02759	-0.03443	-0.06428	-0.08734	-0.1312
363	-0.02765	-0.03447	-0.06476	-0.08732	-0.1317
364	-0.02764	-0.03436	-0.06441	-0.08728	-0.1313
365	-0.0277	-0.0344	-0.06501	-0.08643	-0.1319
366	-0.02749	-0.03431	-0.06452	-0.08635	-0.1316
367	-0.02764	-0.03443	-0.06508	-0.08657	-0.1313
368	-0.02749	-0.03437	-0.06432	-0.08653	-0.1314
369	-0.02761	-0.03444	-0.06493	-0.08665	-0.1312
370	-0.02756	-0.03439	-0.06418	-0.08648	-0.1317
371	-0.02753	-0.03451	-0.06491	-0.08671	-0.1308
372	-0.02747	-0.03438	-0.0641	-0.08649	-0.1317
373	-0.02746	-0.03442	-0.06464	-0.0866	-0.1308
374	-0.02742	-0.03436	-0.06407	-0.08634	-0.1318
375	-0.02741	-0.0344	-0.0647	-0.08653	-0.131
376	-0.02739	-0.03424	-0.06406	-0.08639	-0.1321
377	-0.02735	-0.03433	-0.06452	-0.08636	-0.1311
378	-0.02726	-0.03435	-0.06404	-0.08638	-0.1322
379	-0.02733	-0.03427	-0.06457	-0.08677	-0.1311
380	-0.02741	-0.03432	-0.06419	-0.08634	-0.1307
381	-0.02732	-0.03427	-0.06423	-0.08662	-0.1301
382	-0.02736	-0.03431	-0.06429	-0.08615	-0.131
383	-0.02731	-0.03418	-0.06413	-0.08649	-0.1302
384	-0.0274	-0.03422	-0.06411	-0.08625	-0.1308
385	-0.02728	-0.03396	-0.06425	-0.08648	-0.1303
386	-0.0274	-0.03404	-0.06405	-0.08612	-0.131
387	-0.02723	-0.03415	-0.06409	-0.08632	-0.1305
388	-0.02734	-0.03406	-0.06406	-0.08606	-0.131
389	-0.02713	-0.03416	-0.06414	-0.08627	-0.1302
390	-0.02742	-0.03404	-0.06393	-0.08601	-0.1308
391	-0.0272	-0.03407	-0.06404	-0.0862	-0.1302
392	-0.02738	-0.03407	-0.06395	-0.08587	-0.1306
393	-0.02715	-0.0341	-0.06421	-0.08612	-0.1296
394	-0.02745	-0.0341	-0.06389	-0.08601	-0.1306
395	-0.02723	-0.0341	-0.06414	-0.08624	-0.1298
396	-0.02743	-0.03413	-0.06401	-0.086	-0.1303
397	-0.0272	-0.03412	-0.06405	-0.08597	-0.1296
398	-0.02737	-0.03406	-0.06413	-0.08587	-0.13
399	-0.02717	-0.03416	-0.06396	-0.08591	-0.1293
400	-0.02731	-0.03414	-0.0639	-0.08584	-0.1299
401	-0.02715	-0.03408	-0.06379	-0.08592	-0.1298
402	-0.02724	-0.03399	-0.06339	-0.08583	-0.1299
403	-0.02725	-0.03398	-0.06335	-0.08636	-0.1298
404	-0.02722	-0.0339	-0.06376	-0.08593	-0.13
405	-0.0272	-0.03397	-0.0637	-0.08617	-0.1298
406	-0.02719	-0.03392	-0.06374	-0.08574	-0.1298
407	-0.02718	-0.03389	-0.06354	-0.08589	-0.1299
408	-0.02726	-0.03395	-0.06353	-0.08585	-0.1297
409	-0.02722	-0.03384	-0.06345	-0.08591	-0.1295
410	-0.02721	-0.03395	-0.06362	-0.0858	-0.1297
411	-0.02727	-0.0339	-0.06353	-0.08603	-0.1295
412	-0.02714	-0.03392	-0.0637	-0.08564	-0.1296
413	-0.0272	-0.03396	-0.06338	-0.08593	-0.1295
414	-0.02719	-0.03388	-0.06361	-0.08564	-0.1295
415	-0.02715	-0.03391	-0.06328	-0.0858	-0.1297
416	-0.02715	-0.03387	-0.06377	-0.08543	-0.1294
417	-0.0271	-0.03389	-0.06297	-0.08547	-0.1298
418	-0.0272	-0.03376	-0.06365	-0.08519	-0.1293
419	-0.02713	-0.03384	-0.06318	-0.08552	-0.1296
420	-0.02715	-0.03372	-0.0636	-0.08509	-0.129
421	-0.02718	-0.03376	-0.06337	-0.08533	-0.1296
422	-0.02707	-0.03373	-0.06348	-0.08508	-0.1298
423	-0.02713	-0.03366	-0.06324	-0.08531	-0.1281
424	-0.02694	-0.03368	-0.06331	-0.08496	-0.1274
425	-0.02706	-0.03367	-0.06301	-0.08506	-0.128
426	-0.02692	-0.03369	-0.06333	-0.08503	-0.1274
427	-0.02705	-0.03376	-0.06298	-0.08514	-0.1279
428	-0.0269	-0.03361	-0.06302	-0.08496	-0.1276
429	-0.02699	-0.03368	-0.0635	-0.08523	-0.1278
430	-0.02676	-0.03359	-0.06307	-0.08503	-0.1277
431	-0.02704	-0.03371	-0.06356	-0.08518	-0.128
432	-0.02681	-0.03365	-0.0632	-0.08507	-0.1278
433	-0.02701	-0.03362	-0.06341	-0.08503	-0.1275
434	-0.02679	-0.03366	-0.06356	-0.08495	-0.1277
435	-0.02698	-0.0336	-0.06347	-0.08451	-0.1279
436	-0.02677	-0.03358	-0.06337	-0.08442	-0.1276
437	-0.02687	-0.03361	-0.06333	-0.08481	-0.1278
438	-0.02676	-0.03359	-0.06331	-0.0848	-0.1275
439	-0.02686	-0.03351	-0.06326	-0.08487	-0.1277
440	-0.02674	-0.03353	-0.0632	-0.08393	-0.1276
441	-0.02681	-0.03352	-0.06312	-0.08397	-0.1275
442	-0.02673	-0.03344	-0.06305	-0.0839	-0.1275
443	-0.02677	-0.03358	-0.06293	-0.08406	-0.1274
444	-0.02681	-0.03344	-0.06324	-0.08401	-0.1276
445	-0.02673	-0.0335	-0.06291	-0.08382	-0.1276
446	-0.02676	-0.03346	-0.06305	-0.08398	-0.1277
447	-0.02661	-0.03349	-0.06286	-0.08394	-0.1271
448	-0.0267	-0.03335	-0.06331	-0.08389	-0.128
449	-0.0266	-0.03353	-0.06282	-0.08439	-0.1269
450	-0.02667	-0.03337	-0.06348	-0.08402	-0.1276
451	-0.02659	-0.03343	-0.06275	-0.08436	-0.1269
452	-0.02661	-0.03336	-0.06338	-0.08407	-0.1276
453	-0.02657	-0.03343	-0.06283	-0.08406	-0.127
454	-0.02657	-0.03342	-0.06301	-0.08385	-0.1275
455	-0.02644	-0.03344	-0.06288	-0.08389	-0.1267
456	-0.02644	-0.03329	-0.06288	-0.08399	-0.1273
457	-0.02639	-0.03338	-0.06269	-0.08343	-0.1266
458	-0.02656	-0.03333	-0.06254	-0.08378	-0.1265
459	-0.02644	-0.03343	-0.06285	-0.08337	-0.1263
460	-0.02661	-0.03342	-0.06247	-0.08367	-0.1265
461	-0.02643	-0.03334	-0.0627	-0.08355	-0.1263
462	-0.02656	-0.03336	-0.06284	-0.08363	-0.1265
463	-0.02643	-0.03336	-0.06267	-0.08349	-0.1262
464	-0.02655	-0.03335	-0.06285	-0.08343	-0.1267
465	-0.0264	-0.03334	-0.06241	-0.08354	-0.1264
466	-0.0265	-0.03326	-0.06279	-0.08322	-0.1263
467	-0.02639	-0.03327	-0.06212	-0.08355	-0.126
468	-0.02647	-0.03322	-0.06277	-0.08349	-0.1262
469	-0.02639	-0.03331	-0.06208	-0.08348	-0.1261
470	-0.02652	-0.03315	-0.0626	-0.08352	-0.1263
471	-0.02637	-0.03324	-0.06211	-0.08338	-0.1259
472	-0.02647	-0.03311	-0.06277	-0.08343	-0.1263
473	-0.02636	-0.03325	-0.0622	-0.0834	-0.1261
474	-0.02646	-0.03314	-0.06249	-0.08354	-0.1261
475	-0.02631	-0.03316	-0.06221	-0.08361	-0.1259
476	-0.02643	-0.03317	-0.06262	-0.08359	-0.1258
477	-0.02629	-0.0332	-0.06212	-0.08358	-0.1257
478	-0.02639	-0.0332	-0.06244	-0.08331	-0.1257
479	-0.02634	-0.03312	-0.06197	-0.08348	-0.1257
480	-0.02637	-0.03315	-0.06256	-0.08334	-0.1259
481	-0.0263	-0.03315	-0.06214	-0.08339	-0.1252
482	-0.02634	-0.03319	-0.06236	-0.08337	-0.1256
483	-0.02627	-0.03319	-0.06207	-0.08339	-0.1254
484	-0.02632	-0.03316	-0.06233	-0.08325	-0.1255
485	-0.02624	-0.03323	-0.06221	-0.08355	-0.125
486	-0.02621	-0.03307	-0.06223	-0.08317	-0.1254
487	-0.0262	-0.03314	-0.06215	-0.08342	-0.1249
488	-0.02617	-0.03311	-0.06231	-0.08312	-0.1253
489	-0.02614	-0.03313	-0.06252	-0.0835	-0.1251
490	-0.02601	-0.03303	-0.06249	-0.08312	-0.1254
491	-0.02608	-0.03306	-0.06235	-0.08319	-0.1255
492	-0.02599	-0.03306	-0.06168	-0.08309	-0.1253
493	-0.02612	-0.03308	-0.06219	-0.0832	-0.1259
494	-0.02599	-0.033	-0.06178	-0.08303	-0.1255
495	-0.02613	-0.03308	-0.06214	-0.08345	-0.1246
496	-0.02597	-0.03304	-0.06188	-0.0831	-0.1241
497	-0.02608	-0.03299	-0.06214	-0.08341	-0.1253
498	-0.02597	-0.03292	-0.062	-0.0832	-0.1251
499	-0.02602	-0.03293	-0.06219	-0.08299	-0.1254
500	-0.02595	-0.033	-0.06181	-0.08313	-0.1248
501	-0.02606	-0.03292	-0.06238	-0.08281	-0.1253
502	-0.02595	-0.03292	-0.06197	-0.08294	-0.1246
503	-0.02601	-0.03295	-0.06199	-0.08278	-0.1251
504	-0.02601	-0.033	-0.06183	-0.08293	-0.1246
505	-0.02597	-0.03287	-0.06192	-0.08252	-0.1251
506	-0.02596	-0.03291	-0.06172	-0.08255	-0.1248
507	-0.02603	-0.03291	-0.062	-0.08258	-0.1251
508	-0.02603	-0.03283	-0.06161	-0.08266	-0.1247
509	-0.02598	-0.03297	-0.0618	-0.08267	-0.1248
510	-0.02598	-0.03277	-0.0617	-0.08225	-0.1248
511	-0.02594	-0.03284	-0.06135	-0.08214	-0.1244
512	-0.02603	-0.03273	-0.06182	-0.08174	-0.1242
513	-0.026	-0.03283	-0.06156	-0.08239	-0.1243
514	-0.02588	-0.03283	-0.06156	-0.08181	-0.1241
515	-0.02594	-0.03283	-0.06155	-0.08261	-0.1239
516	-0.02586	-0.03279	-0.06162	-0.08197	-0.1239
517	-0.02589	-0.03283	-0.06167	-0.08278	-0.1242
518	-0.02585	-0.03283	-0.06179	-0.08192	-0.1237
519	-0.02594	-0.03282	-0.06179	-0.0827	-0.1243
520	-0.0259	-0.03288	-0.0621	-0.08195	-0.1239
521	-0.02589	-0.03281	-0.06159	-0.08231	-0.1241
522	-0.02585	-0.03281	-0.06169	-0.08228	-0.1237
523	-0.02583	-0.03284	-0.06157	-0.08224	-0.1239
524	-0.02588	-0.0328	-0.06153	-0.0822	-0.1236
525	-0.02578	-0.03277	-0.06161	-0.08212	-0.1239
526	-0.02577	-0.03277	-0.06136	-0.08202	-0.1239
527	-0.02572	-0.03287	-0.06149	-0.08185	-0.1239
528	-0.02571	-0.03267	-0.06137	-0.08208	-0.1235
529	-0.02577	-0.0328	-0.06163	-0.08173	-0.1238
530	-0.02572	-0.0327	-0.0611	-0.08206	-0.1236
531	-0.02558	-0.03273	-0.06207	-0.08162	-0.1236
532	-0.02569	-0.03278	-0.06116	-0.0817	-0.1233
533	-0.02558	-0.03281	-0.0617	-0.0814	-0.1235
534	-0.02565	-0.0326	-0.06114	-0.08171	-0.1235
535	-0.02556	-0.03256	-0.06095	-0.08181	-0.1233
536	-0.02559	-0.03255	-0.06117	-0.08204	-0.1233
537	-0.02556	-0.03258	-0.06139	-0.0817	-0.1231
538	-0.02566	-0.03257	-0.06117	-0.08184	-0.1233
539	-0.02555	-0.03254	-0.0613	-0.08162	-0.1232
540	-0.02554	-0.0326	-0.06114	-0.0819	-0.1233
541	-0.02553	-0.03257	-0.06127	-0.0816	-0.123
542	-0.02552	-0.0327	-0.06106	-0.08145	-0.1233
543	-0.02558	-0.03257	-0.06121	-0.08149	-0.1222
544	-0.02558	-0.0326	-0.06108	-0.08161	-0.1275
545	-0.02554	-0.03261	-0.06124	-0.08155	-0.1271
546	-0.02556	-0.03264	-0.06109	-0.08158	-0.1283
547	-0.02559	-0.03263	-0.06149	-0.08155	-0.1275
548	-0.02552	-0.03262	-0.06109	-0.08153	-0.1285
549	-0.02556	-0.03262	-0.06145	-0.08144	-0.1282
550	-0.02542	-0.03262	-0.06081	-0.08149	-0.1294
551	-0.02552	-0.0327	-0.06157	-0.08124	-0.1293
552	-0.02542	-0.03261	-0.06079	-0.08116	-0.1295
553	-0.02552	-0.03257	-0.06093	-0.08116	-0.1293
554	-0.02537	-0.03249	-0.06081	-0.08139	-0.1299
555	-0.02557	-0.03259	-0.06087	-0.08114	-0.1295
556	-0.0255	-0.03255	-0.06088	-0.08169	-0.1302
557	-0.02554	-0.0325	-0.06081	-0.0811	-0.1297
558	-0.02556	-0.03256	-0.0611	-0.0814	-0.1295
559	-0.02548	-0.03256	-0.06082	-0.08105	-0.1292
560	-0.02552	-0.03251	-0.06093	-0.08136	-0.1297
561	-0.02545	-0.03246	-0.06087	-0.08088	-0.1292
562	-0.02548	-0.03249	-0.06083	-0.08124	-0.1299
563	-0.02551	-0.03245	-0.06082	-0.08084	-0.1291
564	-0.02542	-0.03241	-0.06089	-0.08107	-0.1298
565	-0.02544	-0.03247	-0.06084	-0.0808	-0.1291
566	-0.02547	-0.03246	-0.06077	-0.08092	-0.1302
567	-0.02548	-0.0324	-0.06124	-0.08089	-0.1295
568	-0.0254	-0.03239	-0.06124	-0.08097	-0.1306
569	-0.02537	-0.0324	-0.06138	-0.08089	-0.1302
570	-0.02538	-0.03236	-0.06104	-0.0809	-0.1303
571	-0.02536	-0.03232	-0.06118	-0.08086	-0.13
572	-0.02536	-0.03236	-0.06102	-0.08068	-0.1293
573	-0.02525	-0.03229	-0.06087	-0.07975	-0.1289
574	-0.02542	-0.03239	-0.06052	-0.07988	-0.1288
575	-0.02524	-0.03237	-0.0605	-0.07986	-0.1288
576	-0.02536	-0.03236	-0.06047	-0.08003	-0.1282
577	-0.02522	-0.03243	-0.06057	-0.07997	-0.129
578	-0.02533	-0.03228	-0.06057	-0.08025	-0.1294
579	-0.02531	-0.0323	-0.06051	-0.08017	-0.1291
580	-0.02541	-0.03222	-0.06056	-0.08039	-0.1295
581	-0.0253	-0.0323	-0.06047	-0.07992	-0.1294
582	-0.02536	-0.03226	-0.06043	-0.08042	-0.1292
583	-0.02536	-0.0322	-0.06046	-0.08012	-0.1292
584	-0.02531	-0.03231	-0.06015	-0.08026	-0.1293
585	-0.0253	-0.03231	-0.06051	-0.08023	-0.1292
586	-0.02527	-0.03225	-0.06003	-0.0802	-0.1291
587	-0.02527	-0.03226	-0.06037	-0.08047	-0.1289
588	-0.02523	-0.03233	-0.06015	-0.08034	-0.1291
589	-0.02533	-0.03224	-0.06015	-0.08073	-0.129
590	-0.0253	-0.03219	-0.0603	-0.08016	-0.1285
591	-0.02519	-0.03223	-0.0597	-0.08042	-0.1283
592	-0.02525	-0.03212	-0.06022	-0.08012	-0.1281
593	-0.02519	-0.03222	-0.05979	-0.08032	-0.1288
594	-0.02523	-0.03217	-0.06022	-0.08001	-0.1291
595	-0.02519	-0.03213	-0.06019	-0.08022	-0.1288
596	-0.02528	-0.03209	-0.06036	-0.07987	-0.1289
597	-0.02518	-0.03218	-0.06049	-0.08024	-0.1286
598	-0.02523	-0.03213	-0.06055	-0.07987	-0.1287
599	-0.02516	-0.03216	-0.06051	-0.08008	-0.1285
600	-0.0252	-0.03215	-0.06059	-0.07995
