# Supplementary material for: Cascade electrocatalysis via AgCu single-atom alloy and Ag nanoparticles in CO2 electroreduction toward multicarbon products
Source: Nat Commun. 2023 Oct 5;14:6142. doi: 10.1038/s41467-023-41871-w (PMC10556094; doi:10.1038/s41467-023-41871-w)
Supplement: Supplementary file 3 — Source Data [file 41467_2023_41871_MOESM3_ESM.zip › 6. Source Data/Figure S12C. AgCuSANP_CO2RR_10%CO2.xlsx]

## Sheet: FE results
Potential	FE (C2H4)	Error bar	FE (EOH)	Error bar	FE (n-proponal)	Error bar	FE (Acetate)	Error bar	FE (CH4)	Error bar	FE (CO)	Error bar	FE (formate)	Error bar
-0.5	3.54814	1.853	0		0		0		0		14.5907	3.12009	0
-0.55	15.4942	2.57757	0		0		0		0		15.9935	0.49841	0
-0.6	25.7791	6.07025	0	0	0		0		0		12.8613	0.18127	1.35314	0.37407
-0.65	21.9887	1.23438	13.3171	0.27657	0		0		0		7.85097	0.43201	0
-0.7	9.89405	1.23009	38.5531	2.37823	0		4.59581	0.36823	0.3685	0.10106	2.4676	0.4516	0

## Sheet: I-t curves
Time (s)	I (-0.50V)	I (-0.55V)	I (-0.60V)	I (-0.65V)	I (-0.70V)
0	-0.03463	-0.04028	-0.05925	-0.08196	-0.103
1	-0.03625	-0.04089	-0.06175	-0.08628	-0.1112
2	-0.03303	-0.04049	-0.06186	-0.0852	-0.1111
3	-0.03394	-0.04064	-0.06362	-0.08833	-0.1181
4	-0.032	-0.0403	-0.06385	-0.08758	-0.1181
5	-0.03244	-0.0402	-0.06497	-0.08993	-0.1237
6	-0.03135	-0.04001	-0.06535	-0.08929	-0.1238
7	-0.03137	-0.03996	-0.06643	-0.09124	-0.1286
8	-0.03087	-0.03956	-0.06646	-0.09071	-0.1287
9	-0.03091	-0.03931	-0.06755	-0.09227	-0.1328
10	-0.03061	-0.03937	-0.06743	-0.092	-0.1329
11	-0.03058	-0.03909	-0.06808	-0.09323	-0.1362
12	-0.03029	-0.03893	-0.068	-0.09297	-0.1362
13	-0.03036	-0.03861	-0.06855	-0.094	-0.1391
14	-0.03016	-0.03856	-0.06851	-0.09405	-0.1392
15	-0.03019	-0.03822	-0.06898	-0.09475	-0.1415
16	-0.02999	-0.03836	-0.06887	-0.09484	-0.1415
17	-0.0299	-0.03807	-0.06914	-0.09556	-0.1436
18	-0.02988	-0.03801	-0.06911	-0.09554	-0.1436
19	-0.0297	-0.0378	-0.06907	-0.09612	-0.1453
20	-0.02972	-0.03781	-0.06915	-0.0962	-0.1452
21	-0.02969	-0.03751	-0.06888	-0.09681	-0.1467
22	-0.0296	-0.03771	-0.06917	-0.09681	-0.1467
23	-0.02968	-0.0374	-0.06849	-0.09725	-0.1479
24	-0.0296	-0.03762	-0.06829	-0.09615	-0.148
25	-0.02959	-0.0374	-0.06891	-0.09649	-0.149
26	-0.02951	-0.03737	-0.06949	-0.09674	-0.1491
27	-0.0295	-0.03715	-0.06869	-0.09702	-0.1498
28	-0.02952	-0.03732	-0.06957	-0.09734	-0.1499
29	-0.02947	-0.03722	-0.06826	-0.09748	-0.1505
30	-0.02929	-0.03723	-0.06899	-0.09761	-0.1505
31	-0.02935	-0.03744	-0.06838	-0.0977	-0.1511
32	-0.02934	-0.03763	-0.069	-0.09786	-0.1508
33	-0.02936	-0.03799	-0.06835	-0.09789	-0.1514
34	-0.02921	-0.03824	-0.06857	-0.09793	-0.1512
35	-0.02932	-0.03893	-0.06817	-0.09803	-0.1517
36	-0.02918	-0.03942	-0.06799	-0.09813	-0.1516
37	-0.02929	-0.04003	-0.0675	-0.09817	-0.1518
38	-0.02919	-0.04054	-0.06728	-0.09819	-0.1517
39	-0.02926	-0.04113	-0.06732	-0.09815	-0.1504
40	-0.02908	-0.04161	-0.06716	-0.09824	-0.1504
41	-0.02913	-0.04222	-0.06733	-0.09816	-0.1506
42	-0.02912	-0.04254	-0.06711	-0.0982	-0.1509
43	-0.02903	-0.04331	-0.06722	-0.09813	-0.151
44	-0.02915	-0.04347	-0.06675	-0.09817	-0.1512
45	-0.02893	-0.04426	-0.06684	-0.09812	-0.1511
46	-0.02901	-0.04464	-0.06688	-0.09814	-0.1512
47	-0.02894	-0.04511	-0.06673	-0.09785	-0.1513
48	-0.02889	-0.0455	-0.06662	-0.09786	-0.1513
49	-0.02896	-0.04595	-0.06678	-0.09759	-0.1514
50	-0.02882	-0.0464	-0.06656	-0.09774	-0.1519
51	-0.02886	-0.04673	-0.06667	-0.09746	-0.1517
52	-0.02881	-0.04711	-0.06604	-0.09773	-0.1518
53	-0.02887	-0.04735	-0.06631	-0.09728	-0.1515
54	-0.02873	-0.04763	-0.06593	-0.09757	-0.1516
55	-0.02882	-0.04802	-0.06603	-0.09712	-0.1515
56	-0.02881	-0.04802	-0.06563	-0.09739	-0.1514
57	-0.02888	-0.04834	-0.0661	-0.09701	-0.1514
58	-0.02876	-0.04842	-0.06565	-0.09712	-0.1513
59	-0.02879	-0.04855	-0.06566	-0.09688	-0.151
60	-0.02874	-0.04877	-0.06554	-0.09696	-0.1512
61	-0.02887	-0.0488	-0.0654	-0.09666	-0.1509
62	-0.02879	-0.04894	-0.06546	-0.09672	-0.151
63	-0.02875	-0.04875	-0.06526	-0.09644	-0.1508
64	-0.02881	-0.04888	-0.06522	-0.09607	-0.1508
65	-0.02867	-0.04891	-0.06517	-0.0963	-0.1508
66	-0.02878	-0.0491	-0.06507	-0.09602	-0.1507
67	-0.02866	-0.0493	-0.06489	-0.09604	-0.1507
68	-0.02877	-0.04924	-0.06511	-0.09576	-0.1505
69	-0.02868	-0.04944	-0.06512	-0.09537	-0.1504
70	-0.0288	-0.04943	-0.06475	-0.09494	-0.1503
71	-0.02873	-0.04952	-0.06494	-0.09481	-0.1502
72	-0.02864	-0.04964	-0.06455	-0.0944	-0.1502
73	-0.02859	-0.0496	-0.06508	-0.09366	-0.1502
74	-0.02852	-0.05001	-0.06446	-0.09361	-0.15
75	-0.02856	-0.04994	-0.06515	-0.09364	-0.1495
76	-0.02855	-0.05017	-0.06438	-0.09351	-0.1494
77	-0.02851	-0.05006	-0.06486	-0.09171	-0.1493
78	-0.02861	-0.05006	-0.0641	-0.09524	-0.1493
79	-0.02841	-0.05008	-0.06435	-0.09557	-0.1492
80	-0.02854	-0.05004	-0.06368	-0.09486	-0.1491
81	-0.02845	-0.0498	-0.06407	-0.09526	-0.1489
82	-0.02853	-0.04993	-0.06369	-0.09475	-0.1488
83	-0.02843	-0.0498	-0.06392	-0.09491	-0.1487
84	-0.02841	-0.04982	-0.06369	-0.09453	-0.1486
85	-0.02831	-0.04984	-0.06361	-0.09466	-0.1486
86	-0.02834	-0.04995	-0.06341	-0.09442	-0.1485
87	-0.02833	-0.04975	-0.06357	-0.09446	-0.1485
88	-0.02828	-0.0497	-0.06337	-0.09427	-0.1484
89	-0.02827	-0.0496	-0.06307	-0.09422	-0.1482
90	-0.0283	-0.04962	-0.06331	-0.09408	-0.1479
91	-0.02829	-0.04977	-0.06302	-0.0939	-0.1477
92	-0.02833	-0.04985	-0.06342	-0.09385	-0.1476
93	-0.02829	-0.04978	-0.06297	-0.09373	-0.1449
94	-0.02828	-0.0498	-0.06323	-0.09355	-0.1448
95	-0.02827	-0.0496	-0.06277	-0.09344	-0.1449
96	-0.02807	-0.04956	-0.06297	-0.09338	-0.1449
97	-0.02831	-0.04946	-0.06283	-0.09323	-0.145
98	-0.02814	-0.04936	-0.06291	-0.09312	-0.1449
99	-0.02826	-0.04916	-0.06278	-0.09307	-0.1446
100	-0.0282	-0.04927	-0.06289	-0.09296	-0.1443
101	-0.02809	-0.04915	-0.06272	-0.0929	-0.1441
102	-0.0282	-0.04904	-0.06297	-0.09283	-0.1436
103	-0.02804	-0.04912	-0.06252	-0.09275	-0.1434
104	-0.02816	-0.04881	-0.06237	-0.09266	-0.1427
105	-0.02803	-0.04882	-0.06228	-0.09255	-0.1419
106	-0.02814	-0.04875	-0.06222	-0.09244	-0.1421
107	-0.02809	-0.04891	-0.06234	-0.09241	-0.1422
108	-0.02814	-0.0488	-0.0622	-0.09233	-0.1421
109	-0.02796	-0.04893	-0.06202	-0.09223	-0.1421
110	-0.02793	-0.0487	-0.06194	-0.09223	-0.1422
111	-0.02788	-0.04883	-0.06175	-0.09202	-0.1421
112	-0.02791	-0.04837	-0.06185	-0.0921	-0.1422
113	-0.02782	-0.04854	-0.06162	-0.0919	-0.1421
114	-0.0279	-0.04829	-0.06173	-0.09198	-0.1422
115	-0.02772	-0.04835	-0.0614	-0.09172	-0.1421
116	-0.02781	-0.04818	-0.06168	-0.09167	-0.1423
117	-0.02772	-0.04832	-0.06132	-0.09137	-0.1421
118	-0.02788	-0.04816	-0.06145	-0.09131	-0.1421
119	-0.02778	-0.04808	-0.06093	-0.09136	-0.1421
120	-0.02778	-0.04803	-0.06129	-0.09121	-0.142
121	-0.02775	-0.04829	-0.06108	-0.09132	-0.142
122	-0.02787	-0.04804	-0.06133	-0.09118	-0.142
123	-0.02778	-0.04801	-0.06075	-0.09129	-0.1419
124	-0.02773	-0.04779	-0.06142	-0.09105	-0.1419
125	-0.02777	-0.04775	-0.06067	-0.09104	-0.1418
126	-0.02779	-0.04778	-0.06126	-0.09029	-0.1419
127	-0.02779	-0.04771	-0.06062	-0.09029	-0.1417
128	-0.02788	-0.04785	-0.06141	-0.09048	-0.1417
129	-0.02784	-0.04787	-0.06049	-0.09034	-0.1415
130	-0.02775	-0.0477	-0.06142	-0.0905	-0.1417
131	-0.02787	-0.04787	-0.06056	-0.09054	-0.1415
132	-0.02762	-0.04771	-0.06122	-0.09046	-0.1416
133	-0.0279	-0.04771	-0.0606	-0.09052	-0.1414
134	-0.0276	-0.04775	-0.06083	-0.09049	-0.1412
135	-0.02783	-0.04751	-0.06058	-0.09042	-0.1411
136	-0.02759	-0.04779	-0.06071	-0.09041	-0.1411
137	-0.02776	-0.04752	-0.06051	-0.0904	-0.141
138	-0.02765	-0.04759	-0.06048	-0.09034	-0.1409
139	-0.02768	-0.04738	-0.0602	-0.09032	-0.141
140	-0.02772	-0.04715	-0.06023	-0.09019	-0.1398
141	-0.02764	-0.04713	-0.06018	-0.09018	-0.1398
142	-0.02776	-0.04716	-0.06031	-0.09005	-0.1398
143	-0.02766	-0.04735	-0.06023	-0.09009	-0.1398
144	-0.02777	-0.04705	-0.06017	-0.08982	-0.1398
145	-0.02766	-0.04739	-0.06019	-0.08996	-0.1398
146	-0.02775	-0.04715	-0.06044	-0.08979	-0.1398
147	-0.02766	-0.04722	-0.06024	-0.08977	-0.1397
148	-0.02765	-0.04721	-0.06053	-0.08977	-0.1396
149	-0.02773	-0.04721	-0.06026	-0.0896	-0.1395
150	-0.02754	-0.04734	-0.05997	-0.0896	-0.1397
151	-0.02762	-0.04704	-0.06026	-0.08947	-0.1393
152	-0.02762	-0.04718	-0.05954	-0.08932	-0.1396
153	-0.02753	-0.04695	-0.06013	-0.08931	-0.1393
154	-0.02754	-0.04701	-0.0595	-0.08921	-0.1396
155	-0.02746	-0.04698	-0.0599	-0.0892	-0.1393
156	-0.02762	-0.04693	-0.05943	-0.08905	-0.1394
157	-0.02755	-0.04667	-0.05952	-0.08915	-0.1391
158	-0.02758	-0.04685	-0.05933	-0.08903	-0.1393
159	-0.02761	-0.04679	-0.05939	-0.08908	-0.1391
160	-0.02749	-0.04691	-0.05929	-0.08889	-0.1391
161	-0.02761	-0.04689	-0.05955	-0.08904	-0.139
162	-0.02756	-0.04681	-0.05939	-0.08883	-0.1389
163	-0.02756	-0.04658	-0.05961	-0.08899	-0.1389
164	-0.02755	-0.04665	-0.05955	-0.08874	-0.1388
165	-0.02746	-0.04658	-0.05928	-0.08885	-0.1387
166	-0.02746	-0.04662	-0.05921	-0.08867	-0.1385
167	-0.02749	-0.04673	-0.05936	-0.08885	-0.1386
168	-0.02733	-0.04658	-0.05911	-0.08845	-0.1383
169	-0.02733	-0.04657	-0.05937	-0.08868	-0.1384
170	-0.02742	-0.04644	-0.05887	-0.08843	-0.1381
171	-0.0273	-0.04674	-0.05922	-0.08848	-0.1382
172	-0.02729	-0.04646	-0.0588	-0.08828	-0.1379
173	-0.02729	-0.04661	-0.0592	-0.0883	-0.1379
174	-0.02736	-0.04632	-0.05882	-0.08821	-0.1378
175	-0.0273	-0.04647	-0.05902	-0.08817	-0.1377
176	-0.02734	-0.04644	-0.0588	-0.08814	-0.1377
177	-0.02723	-0.04631	-0.0591	-0.08803	-0.1376
178	-0.02718	-0.04646	-0.05866	-0.08797	-0.1375
179	-0.02724	-0.04634	-0.05896	-0.08793	-0.1375
180	-0.02718	-0.04658	-0.059	-0.08778	-0.1374
181	-0.02717	-0.04625	-0.05866	-0.08783	-0.1374
182	-0.02725	-0.04634	-0.05911	-0.08763	-0.1372
183	-0.0272	-0.04607	-0.0585	-0.08779	-0.1372
184	-0.02728	-0.04618	-0.05884	-0.08753	-0.1372
185	-0.02714	-0.04607	-0.05854	-0.0877	-0.1371
186	-0.02727	-0.04609	-0.05891	-0.08738	-0.1371
187	-0.02706	-0.04606	-0.05865	-0.08754	-0.1368
188	-0.02718	-0.04605	-0.05867	-0.08724	-0.1366
189	-0.0271	-0.04598	-0.05875	-0.0873	-0.1364
190	-0.02702	-0.04606	-0.0587	-0.08713	-0.1365
191	-0.02709	-0.04592	-0.05875	-0.08719	-0.1362
192	-0.02698	-0.04602	-0.05835	-0.08703	-0.1363
193	-0.02701	-0.04592	-0.0586	-0.08692	-0.1362
194	-0.02704	-0.04608	-0.05837	-0.08644	-0.136
195	-0.02692	-0.04588	-0.05841	-0.08662	-0.136
196	-0.02704	-0.04598	-0.05836	-0.08662	-0.1361
197	-0.02695	-0.04584	-0.05875	-0.0867	-0.1344
198	-0.0269	-0.0459	-0.05831	-0.08664	-0.1344
199	-0.02687	-0.04582	-0.05861	-0.08681	-0.1346
200	-0.02682	-0.04568	-0.05823	-0.08676	-0.1346
201	-0.02686	-0.04562	-0.05856	-0.08672	-0.135
202	-0.02679	-0.04566	-0.05794	-0.0867	-0.1349
203	-0.0269	-0.0456	-0.05832	-0.08661	-0.1351
204	-0.02678	-0.04543	-0.05782	-0.08665	-0.1351
205	-0.02677	-0.04565	-0.05826	-0.08654	-0.1351
206	-0.02668	-0.04529	-0.05773	-0.08655	-0.1351
207	-0.02677	-0.04546	-0.0582	-0.08653	-0.1351
208	-0.02687	-0.04523	-0.058	-0.08645	-0.1351
209	-0.0268	-0.04531	-0.0582	-0.08661	-0.1351
210	-0.02688	-0.04511	-0.05777	-0.08634	-0.1352
211	-0.02679	-0.04521	-0.05819	-0.08655	-0.1351
212	-0.02697	-0.04508	-0.05749	-0.08634	-0.1353
213	-0.02695	-0.04518	-0.05812	-0.08663	-0.1351
214	-0.02698	-0.0452	-0.05739	-0.0863	-0.1353
215	-0.02674	-0.04526	-0.05797	-0.08635	-0.1349
216	-0.02689	-0.04519	-0.05719	-0.08621	-0.1351
217	-0.02688	-0.04525	-0.05773	-0.08627	-0.1349
218	-0.02695	-0.04505	-0.05732	-0.08609	-0.135
219	-0.02695	-0.04526	-0.05763	-0.08628	-0.1349
220	-0.02697	-0.04502	-0.05739	-0.08601	-0.1348
221	-0.02693	-0.04518	-0.05728	-0.0861	-0.1348
222	-0.02695	-0.04495	-0.05735	-0.08599	-0.1345
223	-0.02695	-0.04501	-0.05745	-0.08623	-0.1344
224	-0.02687	-0.04481	-0.05735	-0.08583	-0.1342
225	-0.02696	-0.04487	-0.05731	-0.08597	-0.1343
226	-0.02695	-0.045	-0.05741	-0.08573	-0.1342
227	-0.02687	-0.04504	-0.05731	-0.08585	-0.1342
228	-0.02686	-0.04489	-0.05713	-0.08564	-0.1341
229	-0.02689	-0.04496	-0.05715	-0.08566	-0.134
230	-0.02684	-0.04492	-0.05697	-0.08553	-0.1337
231	-0.02688	-0.04509	-0.05717	-0.08559	-0.1337
232	-0.02685	-0.04476	-0.05724	-0.08539	-0.1333
233	-0.02674	-0.04493	-0.05713	-0.08553	-0.1333
234	-0.02669	-0.0448	-0.05722	-0.08545	-0.1331
235	-0.0268	-0.04472	-0.05687	-0.08552	-0.1331
236	-0.02671	-0.04473	-0.05706	-0.08542	-0.1328
237	-0.02674	-0.04471	-0.05692	-0.08552	-0.1326
238	-0.02655	-0.0449	-0.05694	-0.08543	-0.1322
239	-0.02667	-0.04481	-0.05692	-0.0854	-0.1318
240	-0.02655	-0.04484	-0.05684	-0.08541	-0.1307
241	-0.02671	-0.04451	-0.05699	-0.08525	-0.1324
242	-0.02666	-0.0447	-0.05696	-0.08538	-0.1323
243	-0.02674	-0.04452	-0.05683	-0.08522	-0.1323
244	-0.0267	-0.04469	-0.05673	-0.08516	-0.1323
245	-0.02669	-0.04473	-0.0566	-0.08492	-0.1322
246	-0.02665	-0.04468	-0.05657	-0.08478	-0.1323
247	-0.02664	-0.04467	-0.05657	-0.08474	-0.1321
248	-0.0266	-0.04474	-0.05681	-0.08476	-0.1321
249	-0.02664	-0.04472	-0.0566	-0.08477	-0.1318
250	-0.02664	-0.04469	-0.05683	-0.08475	-0.132
251	-0.02655	-0.04473	-0.05664	-0.08471	-0.1305
252	-0.0265	-0.0446	-0.05636	-0.08474	-0.1308
253	-0.02649	-0.04467	-0.05654	-0.08469	-0.1307
254	-0.02644	-0.04464	-0.0564	-0.08394	-0.1308
255	-0.02643	-0.04466	-0.05663	-0.08388	-0.131
256	-0.02634	-0.04456	-0.05622	-0.08416	-0.131
257	-0.02633	-0.04455	-0.05662	-0.08405	-0.1311
258	-0.02617	-0.0444	-0.05625	-0.08436	-0.1311
259	-0.02636	-0.04436	-0.05653	-0.08418	-0.1311
260	-0.02629	-0.04426	-0.05647	-0.0843	-0.1312
261	-0.02634	-0.04434	-0.0566	-0.08419	-0.1311
262	-0.02637	-0.04431	-0.05653	-0.08432	-0.1312
263	-0.02636	-0.04431	-0.05629	-0.08418	-0.1312
264	-0.02627	-0.04433	-0.05619	-0.0842	-0.1312
265	-0.02635	-0.0444	-0.05618	-0.08415	-0.1311
266	-0.02614	-0.04449	-0.05578	-0.08413	-0.1312
267	-0.02629	-0.04439	-0.05602	-0.08411	-0.131
268	-0.02617	-0.04439	-0.05592	-0.0841	-0.1311
269	-0.02626	-0.0443	-0.05616	-0.08406	-0.131
270	-0.02625	-0.04437	-0.05592	-0.08402	-0.1312
271	-0.02625	-0.04416	-0.05622	-0.08406	-0.131
272	-0.02617	-0.04431	-0.05603	-0.08383	-0.1313
273	-0.0262	-0.04431	-0.05604	-0.08382	-0.1312
274	-0.02615	-0.04445	-0.05602	-0.08371	-0.1312
275	-0.02606	-0.04421	-0.0561	-0.08377	-0.1311
276	-0.02617	-0.04421	-0.05604	-0.0835	-0.1312
277	-0.02604	-0.04421	-0.05592	-0.08343	-0.1311
278	-0.02612	-0.04417	-0.0557	-0.08406	-0.1311
279	-0.02608	-0.0443	-0.05578	-0.08434	-0.1309
280	-0.02615	-0.04416	-0.05577	-0.08403	-0.1311
281	-0.02604	-0.04432	-0.05566	-0.0842	-0.1309
282	-0.02611	-0.04421	-0.05543	-0.08393	-0.1309
283	-0.02602	-0.04444	-0.05569	-0.08395	-0.1309
284	-0.0261	-0.04447	-0.05539	-0.08375	-0.1308
285	-0.02601	-0.04424	-0.05553	-0.08385	-0.1307
286	-0.02601	-0.04414	-0.05553	-0.0838	-0.1308
287	-0.02601	-0.04402	-0.05528	-0.08376	-0.1308
288	-0.02597	-0.04417	-0.05544	-0.08374	-0.1307
289	-0.02603	-0.044	-0.05547	-0.08359	-0.1307
290	-0.026	-0.04404	-0.05559	-0.08367	-0.1306
291	-0.02602	-0.04385	-0.05531	-0.08348	-0.1307
292	-0.0259	-0.04398	-0.05572	-0.08358	-0.1306
293	-0.02604	-0.04392	-0.05496	-0.08336	-0.1307
294	-0.02594	-0.04388	-0.05539	-0.08358	-0.1305
295	-0.02609	-0.04388	-0.05487	-0.0834	-0.1305
296	-0.02601	-0.04387	-0.05527	-0.08356	-0.1305
297	-0.02605	-0.04395	-0.05491	-0.08334	-0.1306
298	-0.02609	-0.04389	-0.05545	-0.08337	-0.1305
299	-0.02613	-0.04388	-0.05496	-0.08329	-0.1305
300	-0.02601	-0.0439	-0.05552	-0.08329	-0.1304
301	-0.02602	-0.04399	-0.05508	-0.08331	-0.1301
302	-0.0261	-0.04392	-0.05533	-0.08324	-0.13
303	-0.02605	-0.04389	-0.05524	-0.08319	-0.1301
304	-0.02608	-0.0439	-0.0552	-0.08321	-0.1302
305	-0.02607	-0.04398	-0.05525	-0.08306	-0.1303
306	-0.02602	-0.04381	-0.05521	-0.08319	-0.129
307	-0.02591	-0.044	-0.05534	-0.083	-0.1292
308	-0.02599	-0.04369	-0.05509	-0.08302	-0.1291
309	-0.02602	-0.04392	-0.0552	-0.08288	-0.1293
310	-0.02601	-0.04358	-0.05513	-0.08284	-0.1294
311	-0.02604	-0.04373	-0.05533	-0.08273	-0.1294
312	-0.02604	-0.0436	-0.05525	-0.08288	-0.1295
313	-0.02608	-0.04367	-0.05519	-0.08267	-0.1294
314	-0.02599	-0.04352	-0.05531	-0.08291	-0.1295
315	-0.0261	-0.0436	-0.05513	-0.08263	-0.1295
316	-0.02602	-0.04338	-0.05525	-0.08277	-0.1295
317	-0.02611	-0.04335	-0.05506	-0.08256	-0.1294
318	-0.02599	-0.04355	-0.05511	-0.08267	-0.1296
319	-0.02598	-0.04337	-0.05493	-0.08255	-0.1295
320	-0.02601	-0.04324	-0.05514	-0.08278	-0.1296
321	-0.02601	-0.04309	-0.0548	-0.08187	-0.1296
322	-0.02602	-0.043	-0.05507	-0.08207	-0.1295
323	-0.02594	-0.04308	-0.05483	-0.08201	-0.1296
324	-0.02593	-0.04304	-0.05496	-0.08225	-0.1295
325	-0.02593	-0.04297	-0.05494	-0.08209	-0.1296
326	-0.02603	-0.04309	-0.0547	-0.08223	-0.1295
327	-0.02583	-0.04308	-0.05479	-0.08216	-0.1335
328	-0.02608	-0.04302	-0.05457	-0.08226	-0.1332
329	-0.026	-0.04295	-0.05483	-0.0822	-0.133
330	-0.02595	-0.04296	-0.05434	-0.08229	-0.133
331	-0.02601	-0.04288	-0.0548	-0.08219	-0.1329
332	-0.02597	-0.04299	-0.05452	-0.08229	-0.1329
333	-0.02596	-0.04291	-0.05463	-0.08219	-0.1328
334	-0.02584	-0.0428	-0.05458	-0.08227	-0.1327
335	-0.02603	-0.04286	-0.05443	-0.08221	-0.1326
336	-0.02594	-0.04293	-0.05432	-0.08225	-0.1327
337	-0.02601	-0.04288	-0.05436	-0.08213	-0.1327
338	-0.02589	-0.04284	-0.0544	-0.0822	-0.1326
339	-0.02596	-0.04282	-0.05439	-0.08211	-0.1327
340	-0.02585	-0.04277	-0.05426	-0.0821	-0.1325
341	-0.02581	-0.04276	-0.05454	-0.08212	-0.1326
342	-0.02585	-0.04277	-0.05441	-0.08199	-0.1324
343	-0.02588	-0.04277	-0.05443	-0.082	-0.1325
344	-0.02584	-0.04277	-0.05435	-0.08199	-0.1324
345	-0.02586	-0.04274	-0.05432	-0.08194	-0.1324
346	-0.02579	-0.04279	-0.05446	-0.08193	-0.1325
347	-0.02579	-0.04285	-0.05439	-0.08192	-0.1323
348	-0.02586	-0.04287	-0.05445	-0.08186	-0.1325
349	-0.02583	-0.04288	-0.05434	-0.08192	-0.1322
350	-0.02582	-0.04287	-0.0542	-0.08192	-0.1324
351	-0.02586	-0.04277	-0.05452	-0.08191	-0.1321
352	-0.02585	-0.04303	-0.05416	-0.08188	-0.1323
353	-0.02581	-0.04271	-0.05476	-0.08178	-0.1318
354	-0.02573	-0.04274	-0.05432	-0.08178	-0.1321
355	-0.02585	-0.04264	-0.05449	-0.0816	-0.132
356	-0.02577	-0.04284	-0.05445	-0.0817	-0.1323
357	-0.02585	-0.04277	-0.0542	-0.08151	-0.132
358	-0.02585	-0.04278	-0.05436	-0.08166	-0.1317
359	-0.02588	-0.0427	-0.05455	-0.08146	-0.1301
360	-0.02582	-0.04294	-0.05435	-0.08169	-0.1301
361	-0.02575	-0.0428	-0.05445	-0.0816	-0.1303
362	-0.02566	-0.04291	-0.05448	-0.08165	-0.1305
363	-0.02573	-0.04264	-0.05426	-0.08158	-0.1305
364	-0.02554	-0.04294	-0.05449	-0.08175	-0.1306
365	-0.02575	-0.04259	-0.05411	-0.0816	-0.1306
366	-0.02556	-0.04285	-0.05454	-0.0816	-0.1305
367	-0.02561	-0.04269	-0.05415	-0.08162	-0.1306
368	-0.02562	-0.04274	-0.05439	-0.08152	-0.1303
369	-0.02564	-0.0426	-0.0543	-0.08156	-0.1305
370	-0.02544	-0.04273	-0.05434	-0.08147	-0.1302
371	-0.02551	-0.04255	-0.05424	-0.08154	-0.1304
372	-0.02547	-0.04257	-0.0543	-0.08153	-0.1302
373	-0.02553	-0.04239	-0.0543	-0.08156	-0.1302
374	-0.02541	-0.04248	-0.05402	-0.08152	-0.1301
375	-0.02552	-0.04246	-0.05433	-0.08135	-0.1298
376	-0.02548	-0.04249	-0.05397	-0.08137	-0.1296
377	-0.02558	-0.04237	-0.05416	-0.08144	-0.1294
378	-0.02553	-0.04254	-0.05386	-0.08137	-0.1293
379	-0.02553	-0.04235	-0.0543	-0.08133	-0.1291
380	-0.02552	-0.04237	-0.05402	-0.08146	-0.1286
381	-0.02553	-0.04238	-0.05404	-0.08138	-0.1284
382	-0.02533	-0.04219	-0.05389	-0.0813	-0.128
383	-0.0254	-0.04239	-0.05409	-0.08132	-0.1258
384	-0.02536	-0.04222	-0.05372	-0.08117	-0.1292
385	-0.02535	-0.04234	-0.05381	-0.0813	-0.1294
386	-0.02539	-0.04223	-0.05384	-0.08122	-0.1293
387	-0.02536	-0.04236	-0.0538	-0.08135	-0.1293
388	-0.02532	-0.04234	-0.05373	-0.08119	-0.1292
389	-0.02539	-0.04221	-0.05388	-0.08118	-0.1292
390	-0.02541	-0.0423	-0.05342	-0.08117	-0.1293
391	-0.02543	-0.04219	-0.05359	-0.08115	-0.1293
392	-0.02539	-0.04222	-0.05348	-0.08109	-0.1293
393	-0.02543	-0.0423	-0.05355	-0.08111	-0.1293
394	-0.02538	-0.04238	-0.05331	-0.08108	-0.1294
395	-0.02531	-0.04239	-0.05356	-0.08119	-0.1293
396	-0.02537	-0.0424	-0.05344	-0.08106	-0.129
397	-0.0253	-0.0423	-0.05365	-0.08128	-0.1289
398	-0.02531	-0.04234	-0.05386	-0.08115	-0.1289
399	-0.02527	-0.04214	-0.05387	-0.08123	-0.1288
400	-0.02529	-0.04226	-0.05377	-0.08114	-0.1291
401	-0.02521	-0.04221	-0.05381	-0.08111	-0.1288
402	-0.02529	-0.04229	-0.05376	-0.08104	-0.1291
403	-0.02531	-0.04218	-0.05363	-0.08099	-0.1289
404	-0.02531	-0.04207	-0.05352	-0.08094	-0.1284
405	-0.02526	-0.04202	-0.0534	-0.08098	-0.1281
406	-0.0253	-0.04198	-0.05348	-0.08095	-0.1284
407	-0.02522	-0.04216	-0.05347	-0.08103	-0.1282
408	-0.02519	-0.04207	-0.05346	-0.08096	-0.1286
409	-0.02512	-0.04208	-0.05347	-0.081	-0.1345
410	-0.02522	-0.04182	-0.05319	-0.08083	-0.1349
411	-0.02503	-0.04187	-0.05309	-0.07999	-0.1347
412	-0.0251	-0.04176	-0.05316	-0.08004	-0.1347
413	-0.02498	-0.04188	-0.05299	-0.08031	-0.1347
414	-0.02512	-0.04176	-0.05345	-0.08044	-0.1346
415	-0.02506	-0.04172	-0.05324	-0.08046	-0.1348
416	-0.02504	-0.04179	-0.05352	-0.08053	-0.1348
417	-0.02513	-0.04174	-0.05301	-0.08067	-0.1346
418	-0.02508	-0.04172	-0.05353	-0.08057	-0.1346
419	-0.02507	-0.04193	-0.05304	-0.08065	-0.1344
420	-0.025	-0.04169	-0.05333	-0.0807	-0.1345
421	-0.0251	-0.04183	-0.05283	-0.08056	-0.1345
422	-0.02493	-0.0417	-0.05301	-0.08044	-0.1344
423	-0.02498	-0.04171	-0.05279	-0.0805	-0.1343
424	-0.02492	-0.04178	-0.05312	-0.08028	-0.1342
425	-0.025	-0.04156	-0.05276	-0.08045	-0.1342
426	-0.02488	-0.0416	-0.05298	-0.08036	-0.1341
427	-0.02505	-0.0415	-0.05277	-0.08048	-0.134
428	-0.02487	-0.04155	-0.05323	-0.08028	-0.134
429	-0.02502	-0.0413	-0.05276	-0.0804	-0.1339
430	-0.02497	-0.04154	-0.05293	-0.08025	-0.1339
431	-0.02504	-0.04121	-0.05281	-0.08045	-0.1336
432	-0.02491	-0.04152	-0.0528	-0.0802	-0.1332
433	-0.02499	-0.04119	-0.0528	-0.08031	-0.1334
434	-0.02495	-0.04137	-0.05269	-0.08022	-0.1332
435	-0.02494	-0.0412	-0.05289	-0.08027	-0.1332
436	-0.02494	-0.04132	-0.05275	-0.08031	-0.1332
437	-0.02486	-0.04119	-0.053	-0.08021	-0.1331
438	-0.02494	-0.04141	-0.05265	-0.08013	-0.133
439	-0.02482	-0.04111	-0.05277	-0.0802	-0.1331
440	-0.02498	-0.04149	-0.05264	-0.08006	-0.1328
441	-0.02486	-0.04107	-0.05276	-0.08028	-0.1329
442	-0.02503	-0.04129	-0.05283	-0.08008	-0.1313
443	-0.02488	-0.04112	-0.05267	-0.08018	-0.1315
444	-0.02502	-0.04127	-0.05269	-0.08007	-0.1315
445	-0.02497	-0.04126	-0.05259	-0.08002	-0.1317
446	-0.02489	-0.04112	-0.05265	-0.08005	-0.1317
447	-0.02477	-0.04121	-0.05262	-0.08003	-0.1317
448	-0.02492	-0.0411	-0.05267	-0.07994	-0.1318
449	-0.02481	-0.04121	-0.0527	-0.07994	-0.1318
450	-0.02498	-0.04103	-0.05277	-0.07987	-0.1317
451	-0.02471	-0.04118	-0.05258	-0.07985	-0.1319
452	-0.02497	-0.04112	-0.05261	-0.0798	-0.1318
453	-0.02477	-0.04119	-0.0526	-0.07977	-0.1319
454	-0.025	-0.04109	-0.05251	-0.07966	-0.1318
455	-0.02476	-0.04103	-0.0525	-0.07953	-0.1319
456	-0.02495	-0.04092	-0.0523	-0.07942	-0.1319
457	-0.02464	-0.04081	-0.05261	-0.07924	-0.1321
458	-0.025	-0.04081	-0.05223	-0.0792	-0.132
459	-0.02469	-0.0408	-0.05278	-0.07905	-0.1321
460	-0.02491	-0.04083	-0.0524	-0.07636	-0.132
461	-0.02476	-0.04092	-0.05264	-0.07905	-0.132
462	-0.0249	-0.04082	-0.05246	-0.07975	-0.132
463	-0.02479	-0.04086	-0.05255	-0.07924	-0.1319
464	-0.02479	-0.04073	-0.05275	-0.07961	-0.1319
465	-0.02474	-0.04078	-0.05259	-0.07933	-0.1318
466	-0.02473	-0.04081	-0.05262	-0.07951	-0.1319
467	-0.02478	-0.04072	-0.05271	-0.07933	-0.1317
468	-0.0247	-0.04068	-0.05272	-0.07944	-0.1318
469	-0.02473	-0.04064	-0.05296	-0.07936	-0.1317
470	-0.02473	-0.04077	-0.05257	-0.07937	-0.1319
471	-0.02477	-0.04063	-0.05276	-0.07918	-0.1318
472	-0.02485	-0.04061	-0.05238	-0.07928	-0.1318
473	-0.02472	-0.04078	-0.0527	-0.07916	-0.1317
474	-0.02472	-0.04061	-0.05216	-0.0793	-0.1317
475	-0.02476	-0.04085	-0.05233	-0.07916	-0.1316
476	-0.02468	-0.04071	-0.05229	-0.07882	-0.1316
477	-0.02472	-0.04066	-0.05233	-0.07862	-0.1315
478	-0.02467	-0.04075	-0.05236	-0.07897	-0.1315
479	-0.02475	-0.04063	-0.05238	-0.07873	-0.1315
480	-0.02478	-0.04071	-0.05258	-0.07896	-0.1314
481	-0.02477	-0.04046	-0.05256	-0.07891	-0.1316
482	-0.02466	-0.04075	-0.05262	-0.079	-0.1315
483	-0.02461	-0.04062	-0.0526	-0.07896	-0.1315
484	-0.02477	-0.04062	-0.05242	-0.07911	-0.1308
485	-0.02474	-0.04069	-0.05257	-0.079	-0.1309
486	-0.0248	-0.04063	-0.05266	-0.07905	-0.1308
487	-0.02467	-0.0406	-0.05261	-0.07895	-0.1297
488	-0.02467	-0.04072	-0.05255	-0.07904	-0.1297
489	-0.02473	-0.04063	-0.05232	-0.07899	-0.1299
490	-0.02466	-0.04067	-0.05253	-0.07905	-0.1299
491	-0.02461	-0.04065	-0.05247	-0.07891	-0.13
492	-0.02461	-0.04055	-0.05241	-0.07896	-0.1301
493	-0.02466	-0.0406	-0.05249	-0.07892	-0.1301
494	-0.02458	-0.04053	-0.05248	-0.07898	-0.1302
495	-0.02462	-0.04039	-0.05245	-0.07895	-0.1301
496	-0.02455	-0.04046	-0.05221	-0.07896	-0.1303
497	-0.02457	-0.04033	-0.05241	-0.07897	-0.1302
498	-0.02454	-0.04046	-0.05223	-0.07899	-0.1303
499	-0.02447	-0.04032	-0.05228	-0.0789	-0.1303
500	-0.02453	-0.0403	-0.05217	-0.07896	-0.1304
501	-0.02455	-0.04038	-0.0522	-0.07882	-0.1303
502	-0.02456	-0.04022	-0.05196	-0.07893	-0.1305
503	-0.0246	-0.04029	-0.05226	-0.0789	-0.1302
504	-0.02444	-0.04006	-0.05213	-0.07891	-0.1306
505	-0.02454	-0.04034	-0.05231	-0.07893	-0.1303
506	-0.02435	-0.04025	-0.05218	-0.07882	-0.1305
507	-0.02438	-0.04037	-0.05203	-0.07888	-0.1302
508	-0.02437	-0.04022	-0.05217	-0.07889	-0.1304
509	-0.02441	-0.04017	-0.05204	-0.0787	-0.1301
510	-0.0244	-0.04021	-0.05221	-0.07885	-0.1301
511	-0.02445	-0.04017	-0.0518	-0.07875	-0.1301
512	-0.02438	-0.04006	-0.05219	-0.07871	-0.1301
513	-0.02441	-0.04021	-0.05187	-0.07873	-0.13
514	-0.02437	-0.04021	-0.05241	-0.0787	-0.1301
515	-0.02436	-0.0402	-0.0521	-0.07872	-0.1299
516	-0.02435	-0.0402	-0.05227	-0.07864	-0.1302
517	-0.02438	-0.03998	-0.05228	-0.0786	-0.13
518	-0.02426	-0.04013	-0.05231	-0.07861	-0.1303
519	-0.02433	-0.04	-0.05228	-0.07854	-0.13
520	-0.02407	-0.04013	-0.05237	-0.0786	-0.1301
521	-0.02429	-0.03999	-0.05229	-0.07853	-0.13
522	-0.02417	-0.0403	-0.05245	-0.07861	-0.1302
523	-0.02416	-0.04005	-0.05219	-0.07854	-0.1301
524	-0.02414	-0.0402	-0.05242	-0.07852	-0.1302
525	-0.02421	-0.03995	-0.05213	-0.07849	-0.13
526	-0.02413	-0.04018	-0.05225	-0.07835	-0.1304
527	-0.0242	-0.03989	-0.05225	-0.07817	-0.1301
528	-0.02424	-0.04019	-0.05198	-0.07821	-0.1304
529	-0.02424	-0.04006	-0.05226	-0.07819	-0.1301
530	-0.02433	-0.04013	-0.05202	-0.07824	-0.1302
531	-0.02417	-0.03998	-0.05212	-0.07812	-0.13
532	-0.02425	-0.04006	-0.05212	-0.07772	-0.1303
533	-0.0243	-0.03996	-0.05195	-0.0777	-0.1299
534	-0.02421	-0.04006	-0.05202	-0.07792	-0.1302
535	-0.02429	-0.03986	-0.05176	-0.078	-0.1298
536	-0.02425	-0.04002	-0.05203	-0.078	-0.1299
537	-0.02424	-0.03989	-0.05175	-0.0781	-0.1296
538	-0.02436	-0.04006	-0.05191	-0.0781	-0.13
539	-0.02428	-0.03991	-0.05165	-0.07809	-0.1294
540	-0.02435	-0.04002	-0.05171	-0.07813	-0.1295
541	-0.02431	-0.03978	-0.05162	-0.07814	-0.1289
542	-0.02438	-0.03991	-0.05153	-0.07815	-0.1289
543	-0.02422	-0.03995	-0.0516	-0.07811	-0.1269
544	-0.02433	-0.03995	-0.05147	-0.07822	-0.127
545	-0.02421	-0.03974	-0.05141	-0.0781	-0.1265
546	-0.02424	-0.03989	-0.05146	-0.07815	-0.1267
547	-0.02424	-0.03973	-0.05154	-0.07809	-0.1265
548	-0.02427	-0.03995	-0.05158	-0.07808	-0.1263
549	-0.02425	-0.03965	-0.05138	-0.07812	-0.1291
550	-0.02432	-0.03985	-0.05175	-0.07807	-0.1293
551	-0.02413	-0.03972	-0.05153	-0.07796	-0.129
552	-0.02422	-0.03981	-0.05172	-0.07795	-0.1292
553	-0.02419	-0.03979	-0.05147	-0.07791	-0.1289
554	-0.02411	-0.03981	-0.05161	-0.07791	-0.129
555	-0.02422	-0.03969	-0.05168	-0.07782	-0.1289
556	-0.02408	-0.03976	-0.05138	-0.07788	-0.129
557	-0.02426	-0.03982	-0.05177	-0.07779	-0.1288
558	-0.02403	-0.0397	-0.05136	-0.07784	-0.1289
559	-0.02417	-0.03986	-0.05149	-0.07775	-0.1288
560	-0.02413	-0.03973	-0.05137	-0.07776	-0.1288
561	-0.02406	-0.03973	-0.05153	-0.07781	-0.1289
562	-0.02414	-0.03978	-0.05131	-0.07766	-0.1287
563	-0.02407	-0.0397	-0.05162	-0.07773	-0.1289
564	-0.02421	-0.03981	-0.05142	-0.07758	-0.1285
565	-0.02406	-0.03964	-0.05152	-0.07763	-0.1288
566	-0.02412	-0.03976	-0.0515	-0.0776	-0.1285
567	-0.02408	-0.03962	-0.05177	-0.07767	-0.1286
568	-0.02414	-0.03973	-0.0515	-0.07749	-0.1284
569	-0.02406	-0.03979	-0.05158	-0.07761	-0.1286
570	-0.02418	-0.0397	-0.05161	-0.07747	-0.1284
571	-0.0241	-0.03969	-0.05164	-0.07753	-0.1286
572	-0.02402	-0.03969	-0.0518	-0.07755	-0.1285
573	-0.02405	-0.03959	-0.05155	-0.07761	-0.1287
574	-0.02404	-0.03957	-0.05167	-0.07747	-0.1285
575	-0.02407	-0.03957	-0.05141	-0.07758	-0.1285
576	-0.02414	-0.03945	-0.05145	-0.07753	-0.1285
577	-0.0241	-0.03968	-0.05144	-0.07742	-0.1283
578	-0.02481	-0.03955	-0.05131	-0.07735	-0.1281
579	-0.02409	-0.03965	-0.05157	-0.07741	-0.1281
580	-0.02422	-0.03952	-0.05129	-0.07737	-0.1282
581	-0.02389	-0.03954	-0.05154	-0.0774	-0.1282
582	-0.02406	-0.03942	-0.05144	-0.07741	-0.1281
583	-0.02388	-0.03957	-0.05144	-0.07738	-0.1282
584	-0.02407	-0.03938	-0.05105	-0.07746	-0.1281
585	-0.024	-0.03949	-0.05102	-0.07738	-0.1282
586	-0.02404	-0.03932	-0.05126	-0.07755	-0.1279
587	-0.02397	-0.03942	-0.05119	-0.07742	-0.127
588	-0.02401	-0.03943	-0.0511	-0.07743	-0.1269
589	-0.02397	-0.03946	-0.05135	-0.07728	-0.1272
590	-0.02407	-0.03943	-0.05123	-0.07723	-0.127
591	-0.02396	-0.03948	-0.05114	-0.0772	-0.1274
592	-0.02407	-0.03937	-0.05105	-0.07726	-0.1272
593	-0.02402	-0.03945	-0.05103	-0.07719	-0.1274
594	-0.02411	-0.03924	-0.05111	-0.07721	-0.1271
595	-0.02412	-0.03944	-0.05111	-0.07722	-0.1274
596	-0.02408	-0.03926	-0.05093	-0.07725	-0.1271
597	-0.02411	-0.03946	-0.05102	-0.07719	-0.1275
598	-0.0241	-0.03921	-0.0509	-0.07713	-0.1272
599	-0.02414	-0.03933	-0.05151	-0.07719	-0.1275
600	-0.02406	-0.03915	-0.05059	-0.07702	-0.1272
