# Supplementary material for: Cascade electrocatalysis via AgCu single-atom alloy and Ag nanoparticles in CO2 electroreduction toward multicarbon products
Source: Nat Commun. 2023 Oct 5;14:6142. doi: 10.1038/s41467-023-41871-w (PMC10556094; doi:10.1038/s41467-023-41871-w)
Supplement: Supplementary file 3 — Source Data [file 41467_2023_41871_MOESM3_ESM.zip › 6. Source Data/Figure S14A. Before_Ag_doping.txt]

Cu 
 1.0000000000000000
     7.2738689468581867    0.0000000000000000    0.0000000000000000
     0.0000000000000000    7.2738689468581867    0.0000000000000000
     0.0000000000000000    0.0000000000000000   23.4554017101436401
 Cu 
  32
Selective dynamics
Cartesian
  0.0000000000000000  0.0000000000000000  9.0000000000000000   F   F   F
  1.8184672367145467  1.8184672367145467  9.0000000000000000   F   F   F
  0.0000000000000000  1.8184672367145467 10.8184672367145467   F   F   F
  1.8184672367145467  0.0000000000000000 10.8184672367145467   F   F   F
  0.0000000000000000  0.0000000000000000 12.5903496182882666   T   T   T
  1.8184672367145467  1.8184672367145467 12.5903496182882666   T   T   T
 -0.0000000000000000  1.8184672367145467 14.3239264031310221   T   T   T
  1.8184672367145467  0.0000000000000000 14.3239264031310221   T   T   T
  0.0000000000000000  3.6369344734290934  9.0000000000000000   F   F   F
  1.8184672367145467  5.4554017101436401  9.0000000000000000   F   F   F
  0.0000000000000000  5.4554017101436401 10.8184672367145467   F   F   F
  1.8184672367145467  3.6369344734290934 10.8184672367145467   F   F   F
  0.0000000000000000  3.6369344734290934 12.5903496182882666   T   T   T
  1.8184672367145467  5.4554017101436401 12.5903496182882666   T   T   T
  0.0000000000000000  5.4554017101436401 14.3239264031310221   T   T   T
  1.8184672367145467  3.6369344734290934 14.3239264031310221   T   T   T
  3.6369344734290934  0.0000000000000000  9.0000000000000000   F   F   F
  5.4554017101436401  1.8184672367145467  9.0000000000000000   F   F   F
  3.6369344734290934  1.8184672367145467 10.8184672367145467   F   F   F
  5.4554017101436401  0.0000000000000000 10.8184672367145467   F   F   F
  3.6369344734290934 -0.0000000000000000 12.5903496182882666   T   T   T
  5.4554017101436401  1.8184672367145467 12.5903496182882666   T   T   T
  3.6369344734290934  1.8184672367145467 14.3239264031310221   T   T   T
  5.4554017101436401 -0.0000000000000000 14.3239264031310221   T   T   T
  3.6369344734290934  3.6369344734290934  9.0000000000000000   F   F   F
  5.4554017101436401  5.4554017101436401  9.0000000000000000   F   F   F
  3.6369344734290934  5.4554017101436401 10.8184672367145467   F   F   F
  5.4554017101436401  3.6369344734290934 10.8184672367145467   F   F   F
  3.6369344734290934  3.6369344734290934 12.5903496182882666   T   T   T
  5.4554017101436401  5.4554017101436401 12.5903496182882666   T   T   T
  3.6369344734290934  5.4554017101436401 14.3239264031310221   T   T   T
  5.4554017101436401  3.6369344734290934 14.3239264031310221   T   T   T
