# Supplementary material for: Cascade electrocatalysis via AgCu single-atom alloy and Ag nanoparticles in CO2 electroreduction toward multicarbon products
Source: Nat Commun. 2023 Oct 5;14:6142. doi: 10.1038/s41467-023-41871-w (PMC10556094; doi:10.1038/s41467-023-41871-w)
Supplement: Supplementary file 3 — Source Data [file 41467_2023_41871_MOESM3_ESM.zip › 6. Source Data/Figure S14B. After_Ag_doping.txt]

Cu Ag 
 1.0000000000000000
     7.2738689468581867    0.0000000000000000    0.0000000000000000
     0.0000000000000000    7.2738689468581867    0.0000000000000000
     0.0000000000000000    0.0000000000000000   23.4554017101436401
 Cu  Ag 
  31   1
Selective dynamics
Cartesian
  0.0000000000000000  0.0000000000000000  9.0000000000000000   F   F   F
  1.8184672367145467  1.8184672367145467  9.0000000000000000   F   F   F
  0.0000000000000000  1.8184672367145467 10.8184672367145467   F   F   F
  1.8184672367145467  0.0000000000000000 10.8184672367145467   F   F   F
  0.0069837622322242  0.0000000063137768 12.5805405783668078   T   T   T
  1.8184672367145467  1.8204073806760996 12.6024203612981971   T   T   T
 -0.0542530503226162  1.7642146893895077 14.3273688509827686   T   T   T
  1.8184672367145467 -0.0000000063137771 14.3309115815307990   T   T   T
  0.0000000000000000  3.6369344734290934  9.0000000000000000   F   F   F
  1.8184672367145467  5.4554017101436401  9.0000000000000000   F   F   F
  0.0000000000000000  5.4554017101436401 10.8184672367145467   F   F   F
  1.8184672367145467  3.6369344734290934 10.8184672367145467   F   F   F
  0.0019399061426172  3.6369344818474616 12.6024190269866239   T   T   T
  1.8184672367145467  5.4534615577637116 12.6024176063867852   T   T   T
 -0.0542529429884053  5.5096542595732618 14.3273659550636800   T   T   T
  3.6369344734290934  0.0000000000000000  9.0000000000000000   F   F   F
  5.4554017101436401  1.8184672367145467  9.0000000000000000   F   F   F
  3.6369344734290934  1.8184672367145467 10.8184672367145467   F   F   F
  5.4554017101436401  0.0000000000000000 10.8184672367145467   F   F   F
  3.6299507111968672  0.0000000063137771 12.5805405783668078   T   T   T
  5.4554017101436401  1.8254511525820170 12.5805405867851601   T   T   T
  3.6911875237517093  1.7642146893895077 14.3273688509827686   T   T   T
  5.4554017101436401  0.0000000021045924 14.3047416623570207   T   T   T
  3.6369344734290934  3.6369344734290934  9.0000000000000000   F   F   F
  5.4554017101436401  5.4554017101436401  9.0000000000000000   F   F   F
  3.6369344734290934  5.4554017101436401 10.8184672367145467   F   F   F
  5.4554017101436401  3.6369344734290934 10.8184672367145467   F   F   F
  3.6349945672864794  3.6369344818474616 12.6024190269866239   T   T   T
  5.4554017101436401  5.4484177795440401 12.5805405636346581   T   T   T
  3.6911874164174971  5.5096542595732618 14.3273659550636800   T   T   T
  5.4554017101436401  3.6369344713244995 14.3309124338907203   T   T   T
  1.8184672367145467  3.6369344671153185 14.6630159719040698   T   T   T
