# Supplementary material for: Cascade electrocatalysis via AgCu single-atom alloy and Ag nanoparticles in CO2 electroreduction toward multicarbon products
Source: Nat Commun. 2023 Oct 5;14:6142. doi: 10.1038/s41467-023-41871-w (PMC10556094; doi:10.1038/s41467-023-41871-w)
Supplement: Supplementary file 3 — Source Data [file 41467_2023_41871_MOESM3_ESM.zip › 6. Source Data/Figure S15_PDOS_Cu_vs_CuAg.agr]

# Grace project file
#
@version 50125
@page size 792, 612
@page scroll 5%
@page inout 5%
@link page off
@map font 0 to "Times-Roman", "Times-Roman"
@map font 1 to "Times-Italic", "Times-Italic"
@map font 2 to "Times-Bold", "Times-Bold"
@map font 3 to "Times-BoldItalic", "Times-BoldItalic"
@map font 4 to "Helvetica", "Helvetica"
@map font 5 to "Helvetica-Oblique", "Helvetica-Oblique"
@map font 6 to "Helvetica-Bold", "Helvetica-Bold"
@map font 7 to "Helvetica-BoldOblique", "Helvetica-BoldOblique"
@map font 8 to "Courier", "Courier"
@map font 9 to "Courier-Oblique", "Courier-Oblique"
@map font 10 to "Courier-Bold", "Courier-Bold"
@map font 11 to "Courier-BoldOblique", "Courier-BoldOblique"
@map font 12 to "Symbol", "Symbol"
@map font 13 to "ZapfDingbats", "ZapfDingbats"
@map color 0 to (255, 255, 255), "white"
@map color 1 to (0, 0, 0), "black"
@map color 2 to (255, 0, 0), "red"
@map color 3 to (0, 255, 0), "green"
@map color 4 to (0, 0, 255), "blue"
@map color 5 to (255, 255, 0), "yellow"
@map color 6 to (188, 143, 143), "brown"
@map color 7 to (220, 220, 220), "grey"
@map color 8 to (148, 0, 211), "violet"
@map color 9 to (0, 255, 255), "cyan"
@map color 10 to (255, 0, 255), "magenta"
@map color 11 to (255, 165, 0), "orange"
@map color 12 to (114, 33, 188), "indigo"
@map color 13 to (103, 7, 72), "maroon"
@map color 14 to (64, 224, 208), "turquoise"
@map color 15 to (0, 139, 0), "green4"
@reference date 0
@date wrap off
@date wrap year 1950
@default linewidth 1.0
@default linestyle 1
@default color 1
@default pattern 1
@default font 0
@default char size 1.000000
@default symbol size 1.000000
@default sformat "%.8g"
@background color 0
@page background fill on
@timestamp off
@timestamp 0.03, 0.03
@timestamp color 1
@timestamp rot 0
@timestamp font 0
@timestamp char size 1.000000
@timestamp def "Wed Apr 20 14:57:48 2022"
@with ellipse
@    ellipse on
@    ellipse loctype world
@    ellipse g0
@    ellipse -4.35355029586, 13.7815126051, -3.14644970414, 67.9831932773
@    ellipse linestyle 3
@    ellipse linewidth 2.0
@    ellipse color 4
@    ellipse fill color 1
@    ellipse fill pattern 0
@ellipse def
@with line
@    line on
@    line loctype world
@    line g0
@    line -2.254, 0, -2.254, 120
@    line linewidth 2.0
@    line linestyle 3
@    line color 2
@    line arrow 0
@    line arrow type 0
@    line arrow length 1.000000
@    line arrow layout 1.000000, 1.000000
@line def
@with line
@    line on
@    line loctype world
@    line g0
@    line -2.356, 0, -2.356, 120
@    line linewidth 2.0
@    line linestyle 3
@    line color 4
@    line arrow 0
@    line arrow type 0
@    line arrow length 1.000000
@    line arrow layout 1.000000, 1.000000
@line def
@r0 off
@link r0 to g0
@r0 type above
@r0 linestyle 1
@r0 linewidth 1.0
@r0 color 1
@r0 line 0, 0, 0, 0
@r1 off
@link r1 to g0
@r1 type above
@r1 linestyle 1
@r1 linewidth 1.0
@r1 color 1
@r1 line 0, 0, 0, 0
@r2 off
@link r2 to g0
@r2 type above
@r2 linestyle 1
@r2 linewidth 1.0
@r2 color 1
@r2 line 0, 0, 0, 0
@r3 off
@link r3 to g0
@r3 type above
@r3 linestyle 1
@r3 linewidth 1.0
@r3 color 1
@r3 line 0, 0, 0, 0
@r4 off
@link r4 to g0
@r4 type above
@r4 linestyle 1
@r4 linewidth 1.0
@r4 color 1
@r4 line 0, 0, 0, 0
@g0 on
@g0 hidden false
@g0 type XY
@g0 stacked false
@g0 bar hgap 0.000000
@g0 fixedpoint off
@g0 fixedpoint type 0
@g0 fixedpoint xy 0.000000, 0.000000
@g0 fixedpoint format general general
@g0 fixedpoint prec 6, 6
@with g0
@    world -5.5, 0, 2, 120
@    stack world 0, 0, 0, 0
@    znorm 1
@    view 0.150000, 0.150000, 1.144118, 0.850000
@    title ""
@    title font 0
@    title size 1.500000
@    title color 1
@    subtitle ""
@    subtitle font 0
@    subtitle size 1.000000
@    subtitle color 1
@    xaxes scale Normal
@    yaxes scale Normal
@    xaxes invert off
@    yaxes invert off
@    xaxis  on
@    xaxis  type zero false
@    xaxis  offset 0.000000 , 0.000000
@    xaxis  bar on
@    xaxis  bar color 1
@    xaxis  bar linestyle 1
@    xaxis  bar linewidth 1.0
@    xaxis  label "\qE - E\sF\N\Q [eV]"
@    xaxis  label layout para
@    xaxis  label place auto
@    xaxis  label char size 1.000000
@    xaxis  label font 0
@    xaxis  label color 1
@    xaxis  label place normal
@    xaxis  tick on
@    xaxis  tick major 2
@    xaxis  tick minor ticks 1
@    xaxis  tick default 6
@    xaxis  tick place rounded true
@    xaxis  tick in
@    xaxis  tick major size 1.000000
@    xaxis  tick major color 1
@    xaxis  tick major linewidth 1.0
@    xaxis  tick major linestyle 1
@    xaxis  tick major grid off
@    xaxis  tick minor color 1
@    xaxis  tick minor linewidth 1.0
@    xaxis  tick minor linestyle 1
@    xaxis  tick minor grid off
@    xaxis  tick minor size 0.500000
@    xaxis  ticklabel on
@    xaxis  ticklabel format general
@    xaxis  ticklabel prec 5
@    xaxis  ticklabel formula ""
@    xaxis  ticklabel append ""
@    xaxis  ticklabel prepend ""
@    xaxis  ticklabel angle 0
@    xaxis  ticklabel skip 0
@    xaxis  ticklabel stagger 0
@    xaxis  ticklabel place normal
@    xaxis  ticklabel offset auto
@    xaxis  ticklabel offset 0.000000 , 0.010000
@    xaxis  ticklabel start type auto
@    xaxis  ticklabel start 0.000000
@    xaxis  ticklabel stop type auto
@    xaxis  ticklabel stop 0.000000
@    xaxis  ticklabel char size 1.000000
@    xaxis  ticklabel font 0
@    xaxis  ticklabel color 1
@    xaxis  tick place both
@    xaxis  tick spec type none
@    yaxis  on
@    yaxis  type zero false
@    yaxis  offset 0.000000 , 0.000000
@    yaxis  bar on
@    yaxis  bar color 1
@    yaxis  bar linestyle 1
@    yaxis  bar linewidth 1.0
@    yaxis  label "DOS"
@    yaxis  label layout para
@    yaxis  label place auto
@    yaxis  label char size 1.000000
@    yaxis  label font 0
@    yaxis  label color 1
@    yaxis  label place normal
@    yaxis  tick on
@    yaxis  tick major 20
@    yaxis  tick minor ticks 1
@    yaxis  tick default 6
@    yaxis  tick place rounded true
@    yaxis  tick in
@    yaxis  tick major size 1.000000
@    yaxis  tick major color 1
@    yaxis  tick major linewidth 1.0
@    yaxis  tick major linestyle 1
@    yaxis  tick major grid off
@    yaxis  tick minor color 1
@    yaxis  tick minor linewidth 1.0
@    yaxis  tick minor linestyle 1
@    yaxis  tick minor grid off
@    yaxis  tick minor size 0.500000
@    yaxis  ticklabel on
@    yaxis  ticklabel format general
@    yaxis  ticklabel prec 5
@    yaxis  ticklabel formula ""
@    yaxis  ticklabel append ""
@    yaxis  ticklabel prepend ""
@    yaxis  ticklabel angle 0
@    yaxis  ticklabel skip 0
@    yaxis  ticklabel stagger 0
@    yaxis  ticklabel place normal
@    yaxis  ticklabel offset auto
@    yaxis  ticklabel offset 0.000000 , 0.010000
@    yaxis  ticklabel start type auto
@    yaxis  ticklabel start 0.000000
@    yaxis  ticklabel stop type auto
@    yaxis  ticklabel stop 0.000000
@    yaxis  ticklabel char size 1.000000
@    yaxis  ticklabel font 0
@    yaxis  ticklabel color 1
@    yaxis  tick place both
@    yaxis  tick spec type none
@    altxaxis  off
@    altyaxis  off
@    legend on
@    legend loctype view
@    legend 0.18, 0.83
@    legend box color 1
@    legend box pattern 1
@    legend box linewidth 1.0
@    legend box linestyle 1
@    legend box fill color 0
@    legend box fill pattern 1
@    legend font 0
@    legend char size 1.000000
@    legend color 1
@    legend length 4
@    legend vgap 1
@    legend hgap 1
@    legend invert false
@    frame type 0
@    frame linestyle 1
@    frame linewidth 1.0
@    frame color 1
@    frame pattern 1
@    frame background color 0
@    frame background pattern 0
@    s0 hidden false
@    s0 type xy
@    s0 symbol 0
@    s0 symbol size 1.000000
@    s0 symbol color 2
@    s0 symbol pattern 1
@    s0 symbol fill color 2
@    s0 symbol fill pattern 0
@    s0 symbol linewidth 1.0
@    s0 symbol linestyle 1
@    s0 symbol char 65
@    s0 symbol char font 0
@    s0 symbol skip 0
@    s0 line type 1
@    s0 line linestyle 1
@    s0 line linewidth 2.5
@    s0 line color 2
@    s0 line pattern 1
@    s0 baseline type 0
@    s0 baseline off
@    s0 dropline off
@    s0 fill type 0
@    s0 fill rule 0
@    s0 fill color 1
@    s0 fill pattern 1
@    s0 avalue off
@    s0 avalue type 2
@    s0 avalue char size 1.000000
@    s0 avalue font 0
@    s0 avalue color 1
@    s0 avalue rot 0
@    s0 avalue format general
@    s0 avalue prec 3
@    s0 avalue prepend ""
@    s0 avalue append ""
@    s0 avalue offset 0.000000 , 0.000000
@    s0 errorbar on
@    s0 errorbar place both
@    s0 errorbar color 2
@    s0 errorbar pattern 1
@    s0 errorbar size 1.000000
@    s0 errorbar linewidth 1.0
@    s0 errorbar linestyle 1
@    s0 errorbar riser linewidth 1.0
@    s0 errorbar riser linestyle 1
@    s0 errorbar riser clip off
@    s0 errorbar riser clip length 0.100000
@    s0 comment "Cols 1:2"
@    s0 legend  "Cu - d band"
@    s1 hidden true
@    s1 type xy
@    s1 symbol 0
@    s1 symbol size 1.000000
@    s1 symbol color 3
@    s1 symbol pattern 1
@    s1 symbol fill color 3
@    s1 symbol fill pattern 0
@    s1 symbol linewidth 1.0
@    s1 symbol linestyle 1
@    s1 symbol char 65
@    s1 symbol char font 0
@    s1 symbol skip 0
@    s1 line type 1
@    s1 line linestyle 1
@    s1 line linewidth 2.0
@    s1 line color 3
@    s1 line pattern 1
@    s1 baseline type 0
@    s1 baseline off
@    s1 dropline off
@    s1 fill type 0
@    s1 fill rule 0
@    s1 fill color 1
@    s1 fill pattern 1
@    s1 avalue off
@    s1 avalue type 2
@    s1 avalue char size 1.000000
@    s1 avalue font 0
@    s1 avalue color 1
@    s1 avalue rot 0
@    s1 avalue format general
@    s1 avalue prec 3
@    s1 avalue prepend ""
@    s1 avalue append ""
@    s1 avalue offset 0.000000 , 0.000000
@    s1 errorbar on
@    s1 errorbar place both
@    s1 errorbar color 3
@    s1 errorbar pattern 1
@    s1 errorbar size 1.000000
@    s1 errorbar linewidth 1.0
@    s1 errorbar linestyle 1
@    s1 errorbar riser linewidth 1.0
@    s1 errorbar riser linestyle 1
@    s1 errorbar riser clip off
@    s1 errorbar riser clip length 0.100000
@    s1 comment "Cols 1:2"
@    s1 legend  "Cu - Cu target (d)"
@    s4 hidden false
@    s4 type xy
@    s4 symbol 0
@    s4 symbol size 1.000000
@    s4 symbol color 11
@    s4 symbol pattern 1
@    s4 symbol fill color 11
@    s4 symbol fill pattern 0
@    s4 symbol linewidth 1.0
@    s4 symbol linestyle 1
@    s4 symbol char 65
@    s4 symbol char font 0
@    s4 symbol skip 0
@    s4 line type 1
@    s4 line linestyle 1
@    s4 line linewidth 2.5
@    s4 line color 11
@    s4 line pattern 1
@    s4 baseline type 0
@    s4 baseline off
@    s4 dropline off
@    s4 fill type 0
@    s4 fill rule 0
@    s4 fill color 1
@    s4 fill pattern 1
@    s4 avalue off
@    s4 avalue type 2
@    s4 avalue char size 1.000000
@    s4 avalue font 0
@    s4 avalue color 1
@    s4 avalue rot 0
@    s4 avalue format general
@    s4 avalue prec 3
@    s4 avalue prepend ""
@    s4 avalue append ""
@    s4 avalue offset 0.000000 , 0.000000
@    s4 errorbar on
@    s4 errorbar place both
@    s4 errorbar color 11
@    s4 errorbar pattern 1
@    s4 errorbar size 1.000000
@    s4 errorbar linewidth 1.0
@    s4 errorbar linestyle 1
@    s4 errorbar riser linewidth 1.0
@    s4 errorbar riser linestyle 1
@    s4 errorbar riser clip off
@    s4 errorbar riser clip length 0.100000
@    s4 comment "Cols 1:2"
@    s4 legend  "Cu near target (2)"
@    s5 hidden false
@    s5 type xy
@    s5 symbol 0
@    s5 symbol size 1.000000
@    s5 symbol color 4
@    s5 symbol pattern 1
@    s5 symbol fill color 4
@    s5 symbol fill pattern 0
@    s5 symbol linewidth 1.0
@    s5 symbol linestyle 1
@    s5 symbol char 65
@    s5 symbol char font 0
@    s5 symbol skip 0
@    s5 line type 1
@    s5 line linestyle 1
@    s5 line linewidth 2.5
@    s5 line color 4
@    s5 line pattern 1
@    s5 baseline type 0
@    s5 baseline off
@    s5 dropline off
@    s5 fill type 0
@    s5 fill rule 0
@    s5 fill color 1
@    s5 fill pattern 1
@    s5 avalue off
@    s5 avalue type 2
@    s5 avalue char size 1.000000
@    s5 avalue font 0
@    s5 avalue color 1
@    s5 avalue rot 0
@    s5 avalue format general
@    s5 avalue prec 3
@    s5 avalue prepend ""
@    s5 avalue append ""
@    s5 avalue offset 0.000000 , 0.000000
@    s5 errorbar on
@    s5 errorbar place both
@    s5 errorbar color 4
@    s5 errorbar pattern 1
@    s5 errorbar size 1.000000
@    s5 errorbar linewidth 1.0
@    s5 errorbar linestyle 1
@    s5 errorbar riser linewidth 1.0
@    s5 errorbar riser linestyle 1
@    s5 errorbar riser clip off
@    s5 errorbar riser clip length 0.100000
@    s5 comment "copy of set G1.S1"
@    s5 legend  "CuAg - d band"
@    s6 hidden true
@    s6 type xy
@    s6 symbol 0
@    s6 symbol size 1.000000
@    s6 symbol color 15
@    s6 symbol pattern 1
@    s6 symbol fill color 15
@    s6 symbol fill pattern 0
@    s6 symbol linewidth 1.0
@    s6 symbol linestyle 1
@    s6 symbol char 65
@    s6 symbol char font 0
@    s6 symbol skip 0
@    s6 line type 1
@    s6 line linestyle 1
@    s6 line linewidth 2.0
@    s6 line color 15
@    s6 line pattern 1
@    s6 baseline type 0
@    s6 baseline off
@    s6 dropline off
@    s6 fill type 0
@    s6 fill rule 0
@    s6 fill color 1
@    s6 fill pattern 1
@    s6 avalue off
@    s6 avalue type 2
@    s6 avalue char size 1.000000
@    s6 avalue font 0
@    s6 avalue color 1
@    s6 avalue rot 0
@    s6 avalue format general
@    s6 avalue prec 3
@    s6 avalue prepend ""
@    s6 avalue append ""
@    s6 avalue offset 0.000000 , 0.000000
@    s6 errorbar on
@    s6 errorbar place both
@    s6 errorbar color 15
@    s6 errorbar pattern 1
@    s6 errorbar size 1.000000
@    s6 errorbar linewidth 1.0
@    s6 errorbar linestyle 1
@    s6 errorbar riser linewidth 1.0
@    s6 errorbar riser linestyle 1
@    s6 errorbar riser clip off
@    s6 errorbar riser clip length 0.100000
@    s6 comment "copy of set G1.S2"
@    s6 legend  "CuAg - Ag (d)"
@    s7 hidden false
@    s7 type xy
@    s7 symbol 0
@    s7 symbol size 1.000000
@    s7 symbol color 1
@    s7 symbol pattern 1
@    s7 symbol fill color 1
@    s7 symbol fill pattern 0
@    s7 symbol linewidth 1.0
@    s7 symbol linestyle 1
@    s7 symbol char 65
@    s7 symbol char font 0
@    s7 symbol skip 0
@    s7 line type 1
@    s7 line linestyle 1
@    s7 line linewidth 2.5
@    s7 line color 1
@    s7 line pattern 1
@    s7 baseline type 0
@    s7 baseline off
@    s7 dropline off
@    s7 fill type 0
@    s7 fill rule 0
@    s7 fill color 1
@    s7 fill pattern 1
@    s7 avalue off
@    s7 avalue type 2
@    s7 avalue char size 1.000000
@    s7 avalue font 0
@    s7 avalue color 1
@    s7 avalue rot 0
@    s7 avalue format general
@    s7 avalue prec 3
@    s7 avalue prepend ""
@    s7 avalue append ""
@    s7 avalue offset 0.000000 , 0.000000
@    s7 errorbar on
@    s7 errorbar place both
@    s7 errorbar color 1
@    s7 errorbar pattern 1
@    s7 errorbar size 1.000000
@    s7 errorbar linewidth 1.0
@    s7 errorbar linestyle 1
@    s7 errorbar riser linewidth 1.0
@    s7 errorbar riser linestyle 1
@    s7 errorbar riser clip off
@    s7 errorbar riser clip length 0.100000
@    s7 comment "copy of set G1.S3"
@    s7 legend  "Cu near Ag (2)"
@target G0.S0
@type xy
-10.77526 0
-10.70126 0
-10.62726 0
-10.55226 0
-10.47826 0
-10.40426 0
-10.33026 0
-10.25526 0
-10.18126 0
-10.10726 0
-10.03226 0
-9.95826 0
-9.88426 0
-9.81026 0
-9.73526 0
-9.66126 0
-9.58726 0
-9.51226 0
-9.43826 0
-9.36426 0
-9.28926 0
-9.21526 0
-9.14126 0
-9.06726 0
-8.99226 0
-8.91826 0
-8.84426 0
-8.76926 0.00066
-8.69526 0.00235
-8.62126 0.00259
-8.54726 0.00312
-8.47226 0.00382
-8.39826 0.0045
-8.32426 0.00536
-8.24926 0.00636
-8.17526 0.0074
-8.10126 0.0086
-8.02626 0.00997
-7.95226 0.0115
-7.87826 0.01314
-7.80426 0.01467
-7.72926 0.01715
-7.65526 0.01925
-7.58126 0.0213
-7.50626 0.02509
-7.43226 0.02702
-7.35826 0.02571
-7.28426 0.0315
-7.20926 0.03526
-7.13526 0.04494
-7.06126 0.04925
-6.98626 0.08798
-6.91226 0.05358
-6.83826 0.12002
-6.76326 0.10139
-6.68926 0.12321
-6.61526 0.14594
-6.54126 0.15673
-6.46626 0.16556
-6.39226 0.16495
-6.31826 0.20786
-6.24326 0.25222
-6.16926 0.27656
-6.09526 0.32225
-6.02126 0.33679
-5.94626 0.38673
-5.87226 0.44556
-5.79826 0.4952
-5.72326 0.53693
-5.64926 0.47063
-5.57526 0.53006
-5.50026 0.83784
-5.42626 1.01508
-5.35226 1.23849
-5.27826 1.31343
-5.20326 1.9798
-5.12926 0.86801
-5.05526 2.50365
-4.98026 3.10343
-4.90626 8.78813
-4.83226 4.65267
-4.75826 5.0625
-4.68326 8.22295
-4.60926 10.53806
-4.53526 9.774
-4.46026 8.8591
-4.38626 13.05708
-4.31226 14.53935
-4.23726 29.57463
-4.16326 26.98241
-4.08926 33.30009
-4.01526 22.35257
-3.94026 23.25166
-3.86626 19.69052
-3.79226 18.27372
-3.71726 23.08142
-3.64326 26.48066
-3.56926 31.9276
-3.49426 33.61504
-3.42026 19.96631
-3.34626 18.2924
-3.27226 39.32728
-3.19726 33.79931
-3.12326 39.6813
-3.04926 29.75764
-2.97426 45.29475
-2.90026 88.7292
-2.82626 30.81907
-2.75226 36.31685
-2.67726 37.20675
-2.60326 36.34497
-2.52926 30.61
-2.45426 72.1128
-2.38026 70.70223
-2.30626 79.60353
-2.23126 44.81261
-2.15726 60.5516
-2.08326 46.0224
-2.00926 70.7395
-1.93426 57.5556
-1.86026 43.88065
-1.78626 112.1313
-1.71126 89.7849
-1.63726 64.5568
-1.56326 77.97913
-1.48926 45.14629
-1.41426 11.43934
-1.34026 10.89554
-1.26626 8.98528
-1.19126 7.6927
-1.11726 4.87235
-1.04326 3.25788
-0.96826 3.12225
-0.89426 3.63126
-0.82026 3.0582
-0.74626 3.05094
-0.67126 3.17928
-0.59726 3.86941
-0.52326 1.76751
-0.44826 2.58432
-0.37426 2.20033
-0.30026 1.98831
-0.22626 1.93161
-0.15126 1.56954
-0.07726 2.14201
-0.00326 2.29738
0.07174 2.02574
0.14574 1.73466
0.21974 2.14465
0.29474 2.19438
0.36874 2.08227
0.44274 1.61614
0.51674 1.28043
0.59174 1.39014
0.66574 1.34745
0.73974 2.33995
0.81474 1.57252
0.88874 1.5174
0.96274 0.95142
1.03674 1.05507
1.11174 1.10231
1.18574 1.06006
1.25974 1.26779
1.33474 1.58845
1.40874 1.18898
1.48274 1.0356
1.55774 1.17363
1.63174 0.84497
1.70574 0.8855
1.77974 1.30747
1.85474 1.07067
1.92874 1.12287
2.00274 1.13745
2.07774 1.0352
2.15174 1.02661
2.22574 1.58193
2.29974 1.10992
2.37474 0.78938
2.44874 0.70891
2.52274 0.67247
2.59774 0.8715
2.67174 0.64452
2.74574 0.6688
2.82074 0.65156
2.89474 0.86387
2.96874 0.6908
3.04274 0.67142
3.11774 1.04378
3.19174 1.08624
3.26574 1.18667
3.34074 1.12674
3.41474 0.97589
3.48874 1.11488
3.56274 1.23428
3.63774 1.17672
3.71174 1.24079
3.78574 1.3706
3.86074 1.06108
3.93474 0.8352
4.00874 0.84578
4.08374 0.98828
4.15774 1.10025
4.23174 1.22631
4.30574 1.21555
4.38074 0.73022
4.45474 0.76769
4.52874 0.8063
4.60374 1.48979
4.67774 0.81537
4.75174 0.67658
4.82574 0.65881
4.90074 0.93176
4.97474 0.98948
5.04874 0.4472
5.12374 0.57521
5.19774 0.6549
5.27174 0.64648
5.34674 0.5222
5.42074 0.49631
5.49474 0.56796
5.56874 1.06672
5.64374 1.0853
5.71774 1.17096
5.79174 1.12452
5.86674 1.10508
5.94074 1.0413
6.01474 0.91427
6.08874 0.95078
6.16374 1.17283
6.23774 1.12309
6.31174 1.08876
6.38674 0.96696
6.46074 0.85234
6.53474 0.97171
6.60974 1.27135
6.68374 0.99794
6.75774 1.06513
6.83174 0.79416
6.90674 0.8851
6.98074 0.94201
7.05474 1.06866
7.12974 0.80784
7.20374 0.83652
7.27774 0.93175
7.35174 1.07495
7.42674 1.12197
7.50074 1.41088
7.57474 1.07692
7.64974 0.89063
7.72374 0.74753
7.79774 0.80205
7.87274 0.81092
7.94674 0.6668
8.02074 0.49316
8.09474 0.24746
8.16974 0.05909
8.24374 0.02015
8.31774 0.00741
8.39274 0.00068
8.46674 0
8.54074 0
8.61474 0
8.68974 0
8.76374 0
8.83774 0
8.91274 0
8.98674 0
9.06074 0
9.13574 0
9.20974 0
9.28374 0
9.35774 0
9.43274 0
9.50674 0
9.58074 0
9.65574 0
9.72974 0
9.80374 0
9.87774 0
9.95274 0
10.02674 0
10.10074 0
10.17574 0
10.24974 0
10.32374 0
10.39874 0
10.47274 0
10.54674 0
10.62074 0
10.69574 0
10.76974 0
10.84374 0
10.91874 0
10.99274 0
11.06674 0
11.14074 0
11.21574 0
11.28974 0
11.36374 0
11.43874 0
11.51274 0
&
@target G0.S1
@type xy
-10.77526 0
-10.70126 0
-10.62726 0
-10.55226 0
-10.47826 0
-10.40426 0
-10.33026 0
-10.25526 0
-10.18126 0
-10.10726 0
-10.03226 0
-9.95826 0
-9.88426 0
-9.81026 0
-9.73526 0
-9.66126 0
-9.58726 0
-9.51226 0
-9.43826 0
-9.36426 0
-9.28926 0
-9.21526 0
-9.14126 0
-9.06726 0
-8.99226 0
-8.91826 0
-8.84426 0
-8.76926 0
-8.69526 3e-05
-8.62126 6e-05
-8.54726 0.0001
-8.47226 0.00013
-8.39826 0.00017
-8.32426 0.00021
-8.24926 0.00026
-8.17526 0.0003
-8.10126 0.00034
-8.02626 0.00042
-7.95226 0.00049
-7.87826 0.00055
-7.80426 0.0006
-7.72926 0.00068
-7.65526 0.00075
-7.58126 0.00083
-7.50626 0.00096
-7.43226 0.00102
-7.35826 0.00096
-7.28426 0.00115
-7.20926 0.00125
-7.13526 0.0015
-7.06126 0.00156
-6.98626 0.00235
-6.91226 0.00155
-6.83826 0.00324
-6.76326 0.00262
-6.68926 0.00312
-6.61526 0.00355
-6.54126 0.00369
-6.46626 0.00392
-6.39226 0.00394
-6.31826 0.00497
-6.24326 0.00585
-6.16926 0.00629
-6.09526 0.00757
-6.02126 0.00765
-5.94626 0.00851
-5.87226 0.00976
-5.79826 0.01089
-5.72326 0.01117
-5.64926 0.00866
-5.57526 0.00963
-5.50026 0.01675
-5.42626 0.02064
-5.35226 0.02383
-5.27826 0.0234
-5.20326 0.03514
-5.12926 0.01595
-5.05526 0.04535
-4.98026 0.06255
-4.90626 0.13415
-4.83226 0.08037
-4.75826 0.08799
-4.68326 0.12622
-4.60926 0.14508
-4.53526 0.14682
-4.46026 0.12851
-4.38626 0.26223
-4.31226 0.3082
-4.23726 0.4502
-4.16326 0.34625
-4.08926 0.34065
-4.01526 0.26335
-3.94026 0.32563
-3.86626 0.41985
-3.79226 0.60791
-3.71726 0.48491
-3.64326 0.68875
-3.56926 0.93991
-3.49426 1.12487
-3.42026 0.40874
-3.34626 0.38378
-3.27226 0.88196
-3.19726 0.97118
-3.12326 1.0476
-3.04926 0.8272
-2.97426 0.9796
-2.90026 1.8961
-2.82626 0.82592
-2.75226 1.51306
-2.67726 1.61684
-2.60326 1.72764
-2.52926 1.49254
-2.45426 3.3425
-2.38026 2.3195
-2.30626 2.9826
-2.23126 1.5129
-2.15726 1.9513
-2.08326 1.6736
-2.00926 2.7104
-1.93426 2.1786
-1.86026 1.5876
-1.78626 4.7021
-1.71126 3.4096
-1.63726 1.9491
-1.56326 2.7667
-1.48926 1.4825
-1.41426 0.51893
-1.34026 0.49005
-1.26626 0.40662
-1.19126 0.26442
-1.11726 0.14378
-1.04326 0.09168
-0.96826 0.09001
-0.89426 0.10796
-0.82026 0.09143
-0.74626 0.09261
-0.67126 0.09666
-0.59726 0.112
-0.52326 0.05825
-0.44826 0.08233
-0.37426 0.06691
-0.30026 0.06002
-0.22626 0.06061
-0.15126 0.0418
-0.07726 0.05671
-0.00326 0.06282
0.07174 0.05487
0.14574 0.04507
0.21974 0.05638
0.29474 0.05826
0.36874 0.05585
0.44274 0.0435
0.51674 0.03474
0.59174 0.03719
0.66574 0.0364
0.73974 0.06062
0.81474 0.04116
0.88874 0.04224
0.96274 0.02672
1.03674 0.02871
1.11174 0.03015
1.18574 0.02822
1.25974 0.03351
1.33474 0.04251
1.40874 0.03246
1.48274 0.0293
1.55774 0.03242
1.63174 0.02359
1.70574 0.02498
1.77974 0.03662
1.85474 0.02981
1.92874 0.02944
2.00274 0.03027
2.07774 0.02819
2.15174 0.0279
2.22574 0.04071
2.29974 0.02941
2.37474 0.02206
2.44874 0.02091
2.52274 0.01853
2.59774 0.02422
2.67174 0.0178
2.74574 0.01813
2.82074 0.01824
2.89474 0.02513
2.96874 0.01986
3.04274 0.01915
3.11774 0.03054
3.19174 0.03128
3.26574 0.0354
3.34074 0.03719
3.41474 0.03134
3.48874 0.03703
3.56274 0.04299
3.63774 0.04152
3.71174 0.04527
3.78574 0.05163
3.86074 0.04032
3.93474 0.02953
4.00874 0.0281
4.08374 0.03293
4.15774 0.03843
4.23174 0.04192
4.30574 0.04582
4.38074 0.02501
4.45474 0.02486
4.52874 0.02583
4.60374 0.05028
4.67774 0.02603
4.75174 0.02133
4.82574 0.02125
4.90074 0.03127
4.97474 0.03105
5.04874 0.0142
5.12374 0.01789
5.19774 0.02002
5.27174 0.01925
5.34674 0.01512
5.42074 0.01438
5.49474 0.01648
5.56874 0.03005
5.64374 0.0283
5.71774 0.02709
5.79174 0.02511
5.86674 0.02472
5.94074 0.02268
6.01474 0.01989
6.08874 0.02074
6.16374 0.03005
6.23774 0.02677
6.31174 0.02571
6.38674 0.02231
6.46074 0.01942
6.53474 0.02344
6.60974 0.02887
6.68374 0.02221
6.75774 0.02373
6.83174 0.01942
6.90674 0.02223
6.98074 0.02277
7.05474 0.02578
7.12974 0.01807
7.20374 0.01752
7.27774 0.02129
7.35174 0.02289
7.42674 0.02692
7.50074 0.03317
7.57474 0.02559
7.64974 0.02342
7.72374 0.01985
7.79774 0.02301
7.87274 0.02202
7.94674 0.0168
8.02074 0.01174
8.09474 0.00542
8.16974 0.00136
8.24374 0.00044
8.31774 0.00016
8.39274 1e-05
8.46674 0
8.54074 0
8.61474 0
8.68974 0
8.76374 0
8.83774 0
8.91274 0
8.98674 0
9.06074 0
9.13574 0
9.20974 0
9.28374 0
9.35774 0
9.43274 0
9.50674 0
9.58074 0
9.65574 0
9.72974 0
9.80374 0
9.87774 0
9.95274 0
10.02674 0
10.10074 0
10.17574 0
10.24974 0
10.32374 0
10.39874 0
10.47274 0
10.54674 0
10.62074 0
10.69574 0
10.76974 0
10.84374 0
10.91874 0
10.99274 0
11.06674 0
11.14074 0
11.21574 0
11.28974 0
11.36374 0
11.43874 0
11.51274 0
&
@target G0.S4
@type xy
-10.77526 0
-10.70126 0
-10.62726 0
-10.55226 0
-10.47826 0
-10.40426 0
-10.33026 0
-10.25526 0
-10.18126 0
-10.10726 0
-10.03226 0
-9.95826 0
-9.88426 0
-9.81026 0
-9.73526 0
-9.66126 0
-9.58726 0
-9.51226 0
-9.43826 0
-9.36426 0
-9.28926 0
-9.21526 0
-9.14126 0
-9.06726 0
-8.99226 0
-8.91826 0
-8.84426 0
-8.76926 0.00021
-8.69526 0.00061
-8.62126 0.00054
-8.54726 0.00053
-8.47226 0.00057
-8.39826 0.00059
-8.32426 0.00065
-8.24926 0.00072
-8.17526 0.0008
-8.10126 0.00092
-8.02626 0.00105
-7.95226 0.00121
-7.87826 0.0014
-7.80426 0.00157
-7.72926 0.00188
-7.65526 0.00214
-7.58126 0.0024
-7.50626 0.0029
-7.43226 0.00317
-7.35826 0.00305
-7.28426 0.00384
-7.20926 0.0044
-7.13526 0.00593
-7.06126 0.00678
-6.98626 0.01353
-6.91226 0.00798
-6.83826 0.01859
-6.76326 0.01625
-6.68926 0.02003
-6.61526 0.02429
-6.54126 0.02658
-6.46626 0.02811
-6.39226 0.02813
-6.31826 0.0357
-6.24326 0.04397
-6.16926 0.04866
-6.09526 0.0559
-6.02126 0.05929
-5.94626 0.06912
-5.87226 0.08021
-5.79826 0.08969
-5.72326 0.09955
-5.64926 0.09127
-5.57526 0.10304
-5.50026 0.15795
-5.42626 0.19059
-5.35226 0.23869
-5.27826 0.26299
-5.20326 0.40048
-5.12926 0.17644
-5.05526 0.51763
-4.98026 0.60982
-4.90626 1.86305
-4.83226 0.95157
-4.75826 1.08181
-4.68326 1.94987
-4.60926 2.52289
-4.53526 1.90344
-4.46026 1.76415
-4.38626 2.69521
-4.31226 3.1129
-4.23726 6.8349
-4.16326 6.63843
-4.08926 6.5169
-4.01526 4.2581
-3.94026 4.7093
-3.86626 3.68666
-3.79226 3.05552
-3.71726 3.67238
-3.64326 3.6057
-3.56926 5.2331
-3.49426 4.8339
-3.42026 2.33802
-3.34626 2.28572
-3.27226 5.9804
-3.19726 3.7288
-3.12326 5.7975
-3.04926 4.8221
-2.97426 8.0982
-2.90026 16.6077
-2.82626 3.05852
-2.75226 2.83711
-2.67726 3.04976
-2.60326 2.88684
-2.52926 2.73572
-2.45426 4.9869
-2.38026 5.41284
-2.30626 6.15727
-2.23126 4.35818
-2.15726 7.6236
-2.08326 4.4153
-2.00926 6.3436
-1.93426 4.9007
-1.86026 3.86467
-1.78626 9.4973
-1.71126 8.0311
-1.63726 7.5432
-1.56326 7.2842
-1.48926 3.78541
-1.41426 0.87743
-1.34026 0.87135
-1.26626 0.65156
-1.19126 0.62459
-1.11726 0.55568
-1.04326 0.38695
-0.96826 0.37827
-0.89426 0.46907
-0.82026 0.40009
-0.74626 0.38687
-0.67126 0.39873
-0.59726 0.51791
-0.52326 0.21303
-0.44826 0.31238
-0.37426 0.27507
-0.30026 0.25609
-0.22626 0.24922
-0.15126 0.228
-0.07726 0.32219
-0.00326 0.33083
0.07174 0.30194
0.14574 0.25469
0.21974 0.30311
0.29474 0.3063
0.36874 0.30017
0.44274 0.22879
0.51674 0.18086
0.59174 0.19492
0.66574 0.19027
0.73974 0.34604
0.81474 0.22818
0.88874 0.21474
0.96274 0.13112
1.03674 0.14843
1.11174 0.15704
1.18574 0.15542
1.25974 0.18658
1.33474 0.22564
1.40874 0.16764
1.48274 0.14366
1.55774 0.16512
1.63174 0.11673
1.70574 0.12348
1.77974 0.18522
1.85474 0.15317
1.92874 0.16634
2.00274 0.16316
2.07774 0.14741
2.15174 0.14693
2.22574 0.23804
2.29974 0.16261
2.37474 0.11081
2.44874 0.09429
2.52274 0.09498
2.59774 0.12279
2.67174 0.09195
2.74574 0.09679
2.82074 0.09256
2.89474 0.11781
2.96874 0.09299
3.04274 0.08865
3.11774 0.12505
3.19174 0.12938
3.26574 0.14084
3.34074 0.13835
3.41474 0.11605
3.48874 0.13492
3.56274 0.13759
3.63774 0.12961
3.71174 0.13033
3.78574 0.14352
3.86074 0.11624
3.93474 0.09003
4.00874 0.09163
4.08374 0.11335
4.15774 0.12562
4.23174 0.13686
4.30574 0.12836
4.38074 0.08517
4.45474 0.09427
4.52874 0.09949
4.60374 0.16795
4.67774 0.104
4.75174 0.0882
4.82574 0.08297
4.90074 0.10901
4.97474 0.1275
5.04874 0.05659
5.12374 0.07628
5.19774 0.08525
5.27174 0.08453
5.34674 0.07033
5.42074 0.06872
5.49474 0.07734
5.56874 0.14353
5.64374 0.15342
5.71774 0.17685
5.79174 0.17333
5.86674 0.16575
5.94074 0.15781
6.01474 0.13629
6.08874 0.14107
6.16374 0.17209
6.23774 0.16485
6.31174 0.16006
6.38674 0.14973
6.46074 0.13584
6.53474 0.15436
6.60974 0.20696
6.68374 0.15975
6.75774 0.17082
6.83174 0.12535
6.90674 0.13118
6.98074 0.14236
7.05474 0.16248
7.12974 0.13072
7.20374 0.14349
7.27774 0.14815
7.35174 0.18113
7.42674 0.16997
7.50074 0.21706
7.57474 0.16619
7.64974 0.13197
7.72374 0.11059
7.79774 0.11236
7.87274 0.1188
7.94674 0.10059
8.02074 0.07672
8.09474 0.04027
8.16974 0.00898
8.24374 0.00306
8.31774 0.00114
8.39274 0.0001
8.46674 0
8.54074 0
8.61474 0
8.68974 0
8.76374 0
8.83774 0
8.91274 0
8.98674 0
9.06074 0
9.13574 0
9.20974 0
9.28374 0
9.35774 0
9.43274 0
9.50674 0
9.58074 0
9.65574 0
9.72974 0
9.80374 0
9.87774 0
9.95274 0
10.02674 0
10.10074 0
10.17574 0
10.24974 0
10.32374 0
10.39874 0
10.47274 0
10.54674 0
10.62074 0
10.69574 0
10.76974 0
10.84374 0
10.91874 0
10.99274 0
11.06674 0
11.14074 0
11.21574 0
11.28974 0
11.36374 0
11.43874 0
11.51274 0
&
@target G0.S5
@type xy
-10.75404 0
-10.67704 0
-10.60004 0
-10.52304 0
-10.44604 0
-10.36904 0
-10.29304 0
-10.21604 0
-10.13904 0
-10.06204 0
-9.98504 0
-9.90804 0
-9.83104 0
-9.75404 0
-9.67704 0
-9.60004 0
-9.52404 0
-9.44704 0
-9.37004 0
-9.29304 0
-9.21604 0
-9.13904 0
-9.06204 0
-8.98504 0
-8.90804 0
-8.83104 0
-8.75504 0
-8.67804 0.00231
-8.60104 0.00258
-8.52404 0.0031
-8.44704 0.00381
-8.37004 0.00452
-8.29304 0.00537
-8.21604 0.00674
-8.13904 0.00812
-8.06204 0.00905
-7.98604 0.00774
-7.90904 0.01134
-7.83204 0.01344
-7.75504 0.01569
-7.67804 0.01764
-7.60104 0.0199
-7.52404 0.02552
-7.44704 0.02832
-7.37004 0.02579
-7.29304 0.02842
-7.21704 0.0324
-7.14004 0.04203
-7.06304 0.05513
-6.98604 0.0913
-6.90904 0.04834
-6.83204 0.17272
-6.75504 0.0917
-6.67804 0.12133
-6.60104 0.14837
-6.52404 0.16279
-6.44804 0.16796
-6.37104 0.1551
-6.29404 0.24683
-6.21704 0.22954
-6.14004 0.30947
-6.06304 0.30563
-5.98604 0.33194
-5.90904 0.44711
-5.83204 0.452
-5.75504 0.54554
-5.67904 0.44934
-5.60204 0.56385
-5.52504 0.85208
-5.44804 0.94467
-5.37104 1.15145
-5.29404 1.64704
-5.21704 0.9091
-5.14004 3.9213
-5.06304 3.84357
-4.98604 3.13879
-4.91004 4.55456
-4.83304 4.00558
-4.75604 9.13041
-4.67904 7.1606
-4.60204 7.44331
-4.52504 9.11708
-4.44804 6.6546
-4.37104 20.34839
-4.29404 13.18708
-4.21704 28.35806
-4.14104 34.59378
-4.06404 25.04487
-3.98704 29.78468
-3.91004 18.31319
-3.83304 14.08963
-3.75604 47.1713
-3.67904 24.2094
-3.60204 55.83947
-3.52504 64.43137
-3.44804 15.24912
-3.37204 37.22344
-3.29504 32.20039
-3.21804 29.27846
-3.14104 25.9379
-3.06404 22.50256
-2.98704 47.6517
-2.91004 101.38988
-2.83304 26.77876
-2.75604 31.19292
-2.67904 32.05984
-2.60304 31.71403
-2.52604 36.36203
-2.44904 65.02361
-2.37204 52.4305
-2.29504 44.59612
-2.21804 62.1128
-2.14104 60.94581
-2.06404 52.1739
-1.98704 90.7999
-1.91004 65.7753
-1.83404 67.7331
-1.75704 117.1318
-1.68004 96.6584
-1.60304 65.93624
-1.52604 67.6414
-1.44904 11.78279
-1.37204 11.66846
-1.29504 8.90722
-1.21804 6.29861
-1.14104 5.95424
-1.06504 3.39794
-0.98804 2.94174
-0.91104 3.58866
-0.83404 3.2072
-0.75704 2.84838
-0.68004 3.08508
-0.60304 3.48058
-0.52604 1.71308
-0.44904 2.46862
-0.37204 2.23693
-0.29604 2.2255
-0.21904 1.96205
-0.14204 1.58359
-0.06504 2.22338
0.01196 2.12098
0.08896 1.91632
0.16596 1.70409
0.24296 1.90996
0.31996 2.18647
0.39696 1.819
0.47296 1.37206
0.54996 1.38327
0.62696 1.31716
0.70396 1.34276
0.78096 1.93632
0.85796 1.5143
0.93496 1.34754
1.01196 1.60193
1.08896 1.167
1.16596 0.96506
1.24196 1.22404
1.31896 1.38971
1.39596 1.2086
1.47296 0.94985
1.54996 1.19784
1.62696 0.91596
1.70396 0.89984
1.78096 1.21884
1.85796 1.03471
1.93496 1.02814
2.01096 0.96508
2.08796 1.01991
2.16496 1.15484
2.24196 1.38897
2.31896 0.90782
2.39596 0.99017
2.47296 0.57423
2.54996 0.63585
2.62696 0.71251
2.70396 0.62896
2.77996 0.68953
2.85696 0.70782
2.93396 0.77211
3.01096 0.61483
3.08796 0.65811
3.16496 1.00686
3.24196 1.34405
3.31896 1.0052
3.39596 0.94679
3.47296 1.10783
3.54896 0.98803
3.62596 1.32038
3.70296 1.12302
3.77996 1.48429
3.85696 1.24465
3.93396 0.95785
4.01096 0.88949
4.08796 0.92599
4.16496 1.02767
4.24196 1.18066
4.31896 1.00095
4.39496 0.74855
4.47196 0.78582
4.54896 0.80614
4.62596 1.01316
4.70296 0.84731
4.77996 0.63283
4.85696 0.63174
4.93396 0.82056
5.01096 0.73679
5.08796 0.33413
5.16396 0.6039
5.24096 0.54209
5.31796 0.58575
5.39496 0.53738
5.47196 0.60983
5.54896 1.1384
5.62596 0.96385
5.70296 1.11188
5.77996 1.21565
5.85696 1.17401
5.93296 1.03923
6.00996 0.9334
6.08696 0.89191
6.16396 1.15718
6.24096 0.96155
6.31796 1.17334
6.39496 0.95837
6.47196 0.89755
6.54896 0.96433
6.62596 1.13945
6.70196 0.9343
6.77896 1.00874
6.85596 0.89989
6.93296 0.96489
7.00996 0.97261
7.08696 0.99695
7.16396 0.70241
7.24096 0.77834
7.31796 0.93056
7.39496 1.08667
7.47096 0.92714
7.54796 1.21326
7.62496 0.92871
7.70196 0.7245
7.77896 0.74957
7.85596 0.74366
7.93296 0.63304
8.00996 0.40403
8.08696 0.35391
8.16396 0.06837
8.23996 0.02716
8.31696 0.00622
8.39396 0.00042
8.47096 0
8.54796 0
8.62496 0
8.70196 0
8.77896 0
8.85596 0
8.93296 0
9.00896 0
9.08596 0
9.16296 0
9.23996 0
9.31696 0
9.39396 0
9.47096 0
9.54796 0
9.62496 0
9.70196 0
9.77796 0
9.85496 0
9.93196 0
10.00896 0
10.08596 0
10.16296 0
10.23996 0
10.31696 0
10.39396 0
10.47096 0
10.54696 0
10.62396 0
10.70096 0
10.77796 0
10.85496 0
10.93196 0
11.00896 0
11.08596 0
11.16296 0
11.23996 0
11.31596 0
11.39296 0
11.46996 0
11.54696 0
11.62396 0
11.70096 0
11.77796 0
11.85496 0
11.93196 0
12.00896 0
12.08496 0
12.16196 0
12.23896 0
12.31596 0
&
@target G0.S6
@type xy
-10.75404 0
-10.67704 0
-10.60004 0
-10.52304 0
-10.44604 0
-10.36904 0
-10.29304 0
-10.21604 0
-10.13904 0
-10.06204 0
-9.98504 0
-9.90804 0
-9.83104 0
-9.75404 0
-9.67704 0
-9.60004 0
-9.52404 0
-9.44704 0
-9.37004 0
-9.29304 0
-9.21604 0
-9.13904 0
-9.06204 0
-8.98504 0
-8.90804 0
-8.83104 0
-8.75504 0
-8.67804 0.00012
-8.60104 0.00023
-8.52404 0.00036
-8.44704 0.0005
-8.37004 0.00066
-8.29304 0.00083
-8.21604 0.00117
-8.13904 0.00156
-8.06204 0.00181
-7.98604 0.00133
-7.90904 0.00163
-7.83204 0.00187
-7.75504 0.00227
-7.67804 0.00261
-7.60104 0.00302
-7.52404 0.00403
-7.44704 0.00487
-7.37004 0.00466
-7.29304 0.00494
-7.21704 0.00505
-7.14004 0.00617
-7.06304 0.00796
-6.98604 0.01115
-6.90904 0.00682
-6.83204 0.02032
-6.75504 0.01171
-6.67804 0.01512
-6.60104 0.01882
-6.52404 0.02225
-6.44804 0.02483
-6.37104 0.02535
-6.29404 0.04042
-6.21704 0.04059
-6.14004 0.05776
-6.06304 0.05049
-5.98604 0.05798
-5.90904 0.08348
-5.83204 0.09462
-5.75504 0.12936
-5.67904 0.10933
-5.60204 0.14843
-5.52504 0.26101
-5.44804 0.32515
-5.37104 0.45836
-5.29404 0.72273
-5.21704 0.46819
-5.14004 2.51261
-5.06304 2.9151
-4.98604 2.301
-4.91004 3.1915
-4.83304 3.3035
-4.75604 7.3033
-4.67904 1.74
-4.60204 1.4883
-4.52504 3.11533
-4.44804 0.74656
-4.37104 4.84513
-4.29404 0.90016
-4.21704 0.8799
-4.14104 1.78555
-4.06404 0.89773
-3.98704 1.2965
-3.91004 0.4967
-3.83304 0.87135
-3.75604 2.15934
-3.67904 1.13918
-3.60204 1.73995
-3.52504 0.76381
-3.44804 0.24591
-3.37204 0.54049
-3.29504 0.43616
-3.21804 0.4742
-3.14104 0.40403
-3.06404 0.2679
-2.98704 0.60404
-2.91004 0.50653
-2.83304 0.1961
-2.75604 0.27571
-2.67904 0.37427
-2.60304 0.58066
-2.52604 0.38064
-2.44904 0.4221
-2.37204 0.27082
-2.29504 0.15414
-2.21804 0.36703
-2.14104 0.39584
-2.06404 0.35633
-1.98704 0.38738
-1.91004 0.30217
-1.83404 0.29536
-1.75704 0.29471
-1.68004 0.23654
-1.60304 0.26357
-1.52604 0.23888
-1.44904 0.07654
-1.37204 0.06914
-1.29504 0.08997
-1.21804 0.04793
-1.14104 0.03479
-1.06504 0.02429
-0.98804 0.02343
-0.91104 0.03218
-0.83404 0.03056
-0.75704 0.02949
-0.68004 0.03328
-0.60304 0.03625
-0.52604 0.02122
-0.44904 0.03008
-0.37204 0.02639
-0.29604 0.03366
-0.21904 0.02776
-0.14204 0.02263
-0.06504 0.03252
0.01196 0.03135
0.08896 0.02619
0.16596 0.02526
0.24296 0.02854
0.31996 0.03601
0.39696 0.03116
0.47296 0.02589
0.54996 0.02572
0.62696 0.02507
0.70396 0.02291
0.78096 0.03166
0.85796 0.02563
0.93496 0.0259
1.01196 0.03749
1.08896 0.02163
1.16596 0.01701
1.24196 0.02094
1.31896 0.02571
1.39596 0.02534
1.47296 0.01965
1.54996 0.02746
1.62696 0.02046
1.70396 0.01953
1.78096 0.02394
1.85796 0.02015
1.93496 0.01906
2.01096 0.01866
2.08796 0.02167
2.16496 0.02444
2.24196 0.0264
2.31896 0.01898
2.39596 0.02147
2.47296 0.01415
2.54996 0.01556
2.62696 0.01938
2.70396 0.01772
2.77996 0.0196
2.85696 0.01883
2.93396 0.01567
3.01096 0.01232
3.08796 0.01421
3.16496 0.02558
3.24196 0.03986
3.31896 0.02932
3.39596 0.02916
3.47296 0.03519
3.54896 0.03728
3.62596 0.05184
3.70296 0.04551
3.77996 0.0724
3.85696 0.05128
3.93396 0.05142
4.01096 0.03879
4.08796 0.03317
4.16496 0.03745
4.24196 0.04502
4.31896 0.04331
4.39496 0.03573
4.47196 0.0287
4.54896 0.02949
4.62596 0.03975
4.70296 0.03178
4.77996 0.02265
4.85696 0.02305
4.93396 0.0327
5.01096 0.02512
5.08796 0.01128
5.16396 0.02568
5.24096 0.01801
5.31796 0.02083
5.39496 0.01825
5.47196 0.02037
5.54896 0.02857
5.62596 0.0252
5.70296 0.02433
5.77996 0.02643
5.85696 0.02666
5.93296 0.02362
6.00996 0.02024
6.08696 0.02125
6.16396 0.03037
6.24096 0.02344
6.31796 0.02946
6.39496 0.02365
6.47196 0.02054
6.54896 0.0224
6.62596 0.02473
6.70196 0.02039
6.77896 0.02149
6.85596 0.02054
6.93296 0.02297
7.00996 0.02305
7.08696 0.02512
7.16396 0.017
7.24096 0.01688
7.31796 0.0205
7.39496 0.0232
7.47096 0.02007
7.54796 0.02601
7.62496 0.02067
7.70196 0.01737
7.77896 0.02408
7.85596 0.01989
7.93296 0.01634
8.00996 0.00888
8.08696 0.00598
8.16396 0.00135
8.23996 0.00052
8.31696 0.00013
8.39396 1e-05
8.47096 0
8.54796 0
8.62496 0
8.70196 0
8.77896 0
8.85596 0
8.93296 0
9.00896 0
9.08596 0
9.16296 0
9.23996 0
9.31696 0
9.39396 0
9.47096 0
9.54796 0
9.62496 0
9.70196 0
9.77796 0
9.85496 0
9.93196 0
10.00896 0
10.08596 0
10.16296 0
10.23996 0
10.31696 0
10.39396 0
10.47096 0
10.54696 0
10.62396 0
10.70096 0
10.77796 0
10.85496 0
10.93196 0
11.00896 0
11.08596 0
11.16296 0
11.23996 0
11.31596 0
11.39296 0
11.46996 0
11.54696 0
11.62396 0
11.70096 0
11.77796 0
11.85496 0
11.93196 0
12.00896 0
12.08496 0
12.16196 0
12.23896 0
12.31596 0
&
@target G0.S7
@type xy
-10.75404 0
-10.67704 0
-10.60004 0
-10.52304 0
-10.44604 0
-10.36904 0
-10.29304 0
-10.21604 0
-10.13904 0
-10.06204 0
-9.98504 0
-9.90804 0
-9.83104 0
-9.75404 0
-9.67704 0
-9.60004 0
-9.52404 0
-9.44704 0
-9.37004 0
-9.29304 0
-9.21604 0
-9.13904 0
-9.06204 0
-8.98504 0
-8.90804 0
-8.83104 0
-8.75504 0
-8.67804 0.00057
-8.60104 0.00051
-8.52404 0.0005
-8.44704 0.00055
-8.37004 0.00056
-8.29304 0.00063
-8.21604 0.00074
-8.13904 0.00086
-8.06204 0.00096
-7.98604 0.00083
-7.90904 0.00116
-7.83204 0.00138
-7.75504 0.00166
-7.67804 0.00191
-7.60104 0.00222
-7.52404 0.00297
-7.44704 0.00336
-7.37004 0.00307
-7.29304 0.00344
-7.21704 0.00406
-7.14004 0.00554
-7.06304 0.00758
-6.98604 0.01372
-6.90904 0.00713
-6.83204 0.02561
-6.75504 0.01466
-6.67804 0.02004
-6.60104 0.02514
-6.52404 0.02816
-6.44804 0.02948
-6.37104 0.02786
-6.29404 0.04631
-6.21704 0.04371
-6.14004 0.0602
-6.06304 0.05558
-5.98604 0.05876
-5.90904 0.08084
-5.83204 0.08094
-5.75504 0.10219
-5.67904 0.08873
-5.60204 0.11391
-5.52504 0.15566
-5.44804 0.17663
-5.37104 0.22498
-5.29404 0.35038
-5.21704 0.19397
-5.14004 0.87501
-5.06304 0.97114
-4.98604 0.74151
-4.91004 0.88521
-4.83304 0.80425
-4.75604 1.83682
-4.67904 1.68097
-4.60204 1.73824
-4.52504 2.03543
-4.44804 1.67763
-4.37104 3.73485
-4.29404 2.44889
-4.21704 5.90772
-4.14104 5.8727
-4.06404 4.50136
-3.98704 5.1793
-3.91004 4.15016
-3.83304 2.99064
-3.75604 7.5772
-3.67904 3.04783
-3.60204 8.52687
-3.52504 9.1305
-3.44804 2.38611
-3.37204 4.8439
-3.29504 5.5548
-3.21804 4.22468
-3.14104 3.7544
-3.06404 3.4233
-2.98704 9.1373
-2.91004 18.2714
-2.83304 3.94669
-2.75604 2.66002
-2.67904 2.90197
-2.60304 3.37669
-2.52604 2.38971
-2.44904 5.2109
-2.37204 4.4358
-2.29504 4.48982
-2.21804 7.0404
-2.14104 7.1198
-2.06404 5.4819
-1.98704 9.8879
-1.91004 5.7887
-1.83404 6.2349
-1.75704 11.2039
-1.68004 9.6763
-1.60304 7.3455
-1.52604 5.84325
-1.44904 0.76564
-1.37204 0.88869
-1.29504 0.71213
-1.21804 0.55521
-1.14104 0.59674
-1.06504 0.39787
-0.98804 0.35122
-0.91104 0.47054
-0.83404 0.43524
-0.75704 0.37706
-0.68004 0.39759
-0.60304 0.47026
-0.52604 0.21361
-0.44904 0.308
-0.37204 0.29096
-0.29604 0.27667
-0.21904 0.26833
-0.14204 0.22904
-0.06504 0.32371
0.01196 0.2948
0.08896 0.2819
0.16596 0.24892
0.24296 0.26995
0.31996 0.31404
0.39696 0.26541
0.47296 0.19531
0.54996 0.19976
0.62696 0.19081
0.70396 0.19651
0.78096 0.28992
0.85796 0.22379
0.93496 0.19366
1.01196 0.23766
1.08896 0.17087
1.16596 0.14661
1.24196 0.1848
1.31896 0.19124
1.39596 0.16825
1.47296 0.12956
1.54996 0.16804
1.62696 0.13445
1.70396 0.13389
1.78096 0.18537
1.85796 0.15187
1.93496 0.15403
2.01096 0.14517
2.08796 0.15078
2.16496 0.16801
2.24196 0.21164
2.31896 0.13206
2.39596 0.12919
2.47296 0.0794
2.54996 0.0934
2.62696 0.10608
2.70396 0.0945
2.77996 0.10224
2.85696 0.09062
2.93396 0.10159
3.01096 0.08485
3.08796 0.09189
3.16496 0.12095
3.24196 0.15983
3.31896 0.12241
3.39596 0.11642
3.47296 0.13579
3.54896 0.11698
3.62596 0.14615
3.70296 0.12747
3.77996 0.16438
3.85696 0.13988
3.93396 0.10349
4.01096 0.10045
4.08796 0.11133
4.16496 0.1214
4.24196 0.13961
4.31896 0.11286
4.39496 0.08377
4.47196 0.09881
4.54896 0.10036
4.62596 0.12162
4.70296 0.11073
4.77996 0.08785
4.85696 0.08506
4.93396 0.10276
5.01096 0.09868
5.08796 0.04347
5.16396 0.07338
5.24096 0.07324
5.31796 0.07672
5.39496 0.07462
5.47196 0.08731
5.54896 0.1673
5.62596 0.13607
5.70296 0.16699
5.77996 0.19192
5.85696 0.18438
5.93296 0.16151
6.00996 0.14436
6.08696 0.13751
6.16396 0.1761
6.24096 0.14911
6.31796 0.17644
6.39496 0.14905
6.47196 0.1466
6.54896 0.15686
6.62596 0.19033
6.70196 0.14769
6.77896 0.1793
6.85596 0.13575
6.93296 0.1467
7.00996 0.15355
7.08696 0.15911
7.16396 0.11397
7.24096 0.12662
7.31796 0.15379
7.39496 0.17086
7.47096 0.14231
7.54796 0.19583
7.62496 0.14151
7.70196 0.10601
7.77896 0.09985
7.85596 0.10827
7.93296 0.09557
8.00996 0.06341
8.08696 0.06367
8.16396 0.01128
8.23996 0.00458
8.31696 0.00104
8.39396 7e-05
8.47096 0
8.54796 0
8.62496 0
8.70196 0
8.77896 0
8.85596 0
8.93296 0
9.00896 0
9.08596 0
9.16296 0
9.23996 0
9.31696 0
9.39396 0
9.47096 0
9.54796 0
9.62496 0
9.70196 0
9.77796 0
9.85496 0
9.93196 0
10.00896 0
10.08596 0
10.16296 0
10.23996 0
10.31696 0
10.39396 0
10.47096 0
10.54696 0
10.62396 0
10.70096 0
10.77796 0
10.85496 0
10.93196 0
11.00896 0
11.08596 0
11.16296 0
11.23996 0
11.31596 0
11.39296 0
11.46996 0
11.54696 0
11.62396 0
11.70096 0
11.77796 0
11.85496 0
11.93196 0
12.00896 0
12.08496 0
12.16196 0
12.23896 0
12.31596 0
&
