# Supplementary material for: Cascade electrocatalysis via AgCu single-atom alloy and Ag nanoparticles in CO2 electroreduction toward multicarbon products
Source: Nat Commun. 2023 Oct 5;14:6142. doi: 10.1038/s41467-023-41871-w (PMC10556094; doi:10.1038/s41467-023-41871-w)
Supplement: Supplementary file 3 — Source Data [file 41467_2023_41871_MOESM3_ESM.zip › 6. Source Data/Figure S17A. Cu_ontop_after_optimization.txt]

Cu  O  C                                
   1.00000000000000     
     7.2738689468581867    0.0000000000000000    0.0000000000000000
     0.0000000000000000    7.2738689468581867    0.0000000000000000
     0.0000000000000000    0.0000000000000000   23.4554017101436401
   Cu   O    C 
    32     1     1
Selective dynamics
Direct
  0.0000000000000000  0.0000000000000000  0.3837069222356462   F   F   F
  0.2500000000000000  0.2500000000000000  0.3837069222356462   F   F   F
  0.0000000000000000  0.2500000000000000  0.4612356407452154   F   F   F
  0.2500000000000000  0.0000000000000000  0.4612356407452154   F   F   F
  0.0002967211153759  0.0000000000000000  0.5362237672318884   T   T   T
  0.2500000000000000  0.2531471069951365  0.5371377190095359   T   T   T
  0.9973424700829980  0.2473424700829980  0.6101316960911873   T   T   T
  0.2500000000000000  0.0000000000000000  0.6092870662368668   T   T   T
  0.0000000000000000  0.5000000000000000  0.3837069222356462   F   F   F
  0.2500000000000000  0.7500000000000000  0.3837069222356462   F   F   F
  0.0000000000000000  0.7500000000000000  0.4612356407452154   F   F   F
  0.2500000000000000  0.5000000000000000  0.4612356407452154   F   F   F
  0.0031471069951365  0.5000000000000000  0.5371377190095359   T   T   T
  0.2500000000000000  0.7468528930048706  0.5371377190095359   T   T   T
  0.9973424700829980  0.7526575299170020  0.6101316960911873   T   T   T
  0.2500000000000000  0.5000000000000000  0.6151862725782351   T   T   T
  0.5000000000000000  0.0000000000000000  0.3837069222356462   F   F   F
  0.7500000000000000  0.2500000000000000  0.3837069222356462   F   F   F
  0.5000000000000000  0.2500000000000000  0.4612356407452154   F   F   F
  0.7500000000000000  0.0000000000000000  0.4612356407452154   F   F   F
  0.4997032788846241  0.0000000000000000  0.5362237672318884   T   T   T
  0.7500000000000000  0.2502967211153759  0.5362237672318884   T   T   T
  0.5026575299169949  0.2473424700829980  0.6101316960911873   T   T   T
  0.7500000000000000  0.0000000000000000  0.6096887285224852   T   T   T
  0.5000000000000000  0.5000000000000000  0.3837069222356462   F   F   F
  0.7500000000000000  0.7500000000000000  0.3837069222356462   F   F   F
  0.5000000000000000  0.7500000000000000  0.4612356407452154   F   F   F
  0.7500000000000000  0.5000000000000000  0.4612356407452154   F   F   F
  0.4968528930048635  0.5000000000000000  0.5371377190095359   T   T   T
  0.7500000000000000  0.7497032788846241  0.5362237672318884   T   T   T
  0.5026575299169949  0.7526575299170020  0.6101316960911873   T   T   T
  0.7500000000000000  0.5000000000000000  0.6092870662368668   T   T   T
  0.2500000000000000  0.5000000000000000  0.7431945056868585   T   T   T
  0.2500000000000000  0.5000000000000000  0.6938714118261160   T   T   T
 
  0.00000000E+00  0.00000000E+00  0.00000000E+00
  0.00000000E+00  0.00000000E+00  0.00000000E+00
  0.00000000E+00  0.00000000E+00  0.00000000E+00
  0.00000000E+00  0.00000000E+00  0.00000000E+00
  0.00000000E+00  0.00000000E+00  0.00000000E+00
  0.00000000E+00  0.00000000E+00  0.00000000E+00
  0.00000000E+00  0.00000000E+00  0.00000000E+00
  0.00000000E+00  0.00000000E+00  0.00000000E+00
  0.00000000E+00  0.00000000E+00  0.00000000E+00
  0.00000000E+00  0.00000000E+00  0.00000000E+00
  0.00000000E+00  0.00000000E+00  0.00000000E+00
  0.00000000E+00  0.00000000E+00  0.00000000E+00
  0.00000000E+00  0.00000000E+00  0.00000000E+00
  0.00000000E+00  0.00000000E+00  0.00000000E+00
  0.00000000E+00  0.00000000E+00  0.00000000E+00
  0.00000000E+00  0.00000000E+00  0.00000000E+00
  0.00000000E+00  0.00000000E+00  0.00000000E+00
  0.00000000E+00  0.00000000E+00  0.00000000E+00
  0.00000000E+00  0.00000000E+00  0.00000000E+00
  0.00000000E+00  0.00000000E+00  0.00000000E+00
  0.00000000E+00  0.00000000E+00  0.00000000E+00
  0.00000000E+00  0.00000000E+00  0.00000000E+00
  0.00000000E+00  0.00000000E+00  0.00000000E+00
  0.00000000E+00  0.00000000E+00  0.00000000E+00
  0.00000000E+00  0.00000000E+00  0.00000000E+00
  0.00000000E+00  0.00000000E+00  0.00000000E+00
  0.00000000E+00  0.00000000E+00  0.00000000E+00
  0.00000000E+00  0.00000000E+00  0.00000000E+00
  0.00000000E+00  0.00000000E+00  0.00000000E+00
  0.00000000E+00  0.00000000E+00  0.00000000E+00
  0.00000000E+00  0.00000000E+00  0.00000000E+00
  0.00000000E+00  0.00000000E+00  0.00000000E+00
  0.00000000E+00  0.00000000E+00  0.00000000E+00
  0.00000000E+00  0.00000000E+00  0.00000000E+00
