# Supplementary material for: Cascade electrocatalysis via AgCu single-atom alloy and Ag nanoparticles in CO2 electroreduction toward multicarbon products
Source: Nat Commun. 2023 Oct 5;14:6142. doi: 10.1038/s41467-023-41871-w (PMC10556094; doi:10.1038/s41467-023-41871-w)
Supplement: Supplementary file 3 — Source Data [file 41467_2023_41871_MOESM3_ESM.zip › 6. Source Data/Figure S17A. Cu_ontop_before_optimization.txt]

Cu  O  C 
 1.0000000000000000
     7.2738689468581867    0.0000000000000000    0.0000000000000000
     0.0000000000000000    7.2738689468581867    0.0000000000000000
     0.0000000000000000    0.0000000000000000   23.4554017101436401
 Cu  O   C  
  32   1   1
Selective dynamics
Cartesian
  0.0000000000000000  0.0000000000000000  9.0000000000000000   F   F   F
  1.8184672367145467  1.8184672367145467  9.0000000000000000   F   F   F
  0.0000000000000000  1.8184672367145467 10.8184672367145467   F   F   F
  1.8184672367145467  0.0000000000000000 10.8184672367145467   F   F   F
  0.0021583105070290 -0.0000000000000005 12.5773438669504269   T   T   T
  1.8184672367145467  1.8413588805588925 12.5987809730389131   T   T   T
 -0.0193305243386046  1.7991367123759454 14.3108840279100598   T   T   T
  1.8184672367145465  0.0000000000000000 14.2910728953805801   T   T   T
  0.0000000000000000  3.6369344734290934  9.0000000000000000   F   F   F
  1.8184672367145467  5.4554017101436401  9.0000000000000000   F   F   F
  0.0000000000000000  5.4554017101436401 10.8184672367145467   F   F   F
  1.8184672367145467  3.6369344734290934 10.8184672367145467   F   F   F
  0.0228916438443438  3.6369344734290934 12.5987809730389131   T   T   T
  1.8184672367145467  5.4325100662993036 12.5987809730389131   T   T   T
 -0.0193305243386048  5.4747322344822509 14.3108840279100598   T   T   T
  1.8184672367145467  3.6369344734290934 14.4294411498884543   T   T   T
  3.6369344734290934  0.0000000000000000  9.0000000000000000   F   F   F
  5.4554017101436401  1.8184672367145467  9.0000000000000000   F   F   F
  3.6369344734290934  1.8184672367145467 10.8184672367145467   F   F   F
  5.4554017101436401  0.0000000000000000 10.8184672367145467   F   F   F
  3.6347761629220723 -0.0000000000000000 12.5773438669504287   T   T   T
  5.4554017101436401  1.8206255472215771 12.5773438669504287   T   T   T
  3.6562649977676944  1.7991367123759454 14.3108840279100598   T   T   T
  5.4554017101436401  0.0000000000000000 14.3004940456416101   T   T   T
  3.6369344734290934  3.6369344734290934  9.0000000000000000   F   F   F
  5.4554017101436401  5.4554017101436401  9.0000000000000000   F   F   F
  3.6369344734290934  5.4554017101436401 10.8184672367145467   F   F   F
  5.4554017101436401  3.6369344734290934 10.8184672367145467   F   F   F
  3.6140428295847515  3.6369344734290934 12.5987809730389131   T   T   T
  5.4554017101436401  5.4532433996366265 12.5773438669504287   T   T   T
  3.6562649977676944  5.4747322344822509 14.3108840279100598   T   T   T
  5.4554017101436401  3.6369344734290934 14.2910728953805801   T   T   T
  1.8184672367145467  3.6369344734290934 17.4319256796568780   T   T   T
  1.8184672367145467  3.6369344734290934 16.2750326995660330   T   T   T
