# Supplementary material for: Cascade electrocatalysis via AgCu single-atom alloy and Ag nanoparticles in CO2 electroreduction toward multicarbon products
Source: Nat Commun. 2023 Oct 5;14:6142. doi: 10.1038/s41467-023-41871-w (PMC10556094; doi:10.1038/s41467-023-41871-w)
Supplement: Supplementary file 3 — Source Data [file 41467_2023_41871_MOESM3_ESM.zip › 6. Source Data/Figure S17B. Cu_bridge_after_optimization.txt]

Cu  O  C                                
   1.00000000000000     
     7.2738689468581867    0.0000000000000000    0.0000000000000000
     0.0000000000000000    7.2738689468581867    0.0000000000000000
     0.0000000000000000    0.0000000000000000   23.4554017101436401
   Cu   O    C 
    32     1     1
Selective dynamics
Direct
  0.0000000000000000  0.0000000000000000  0.3837069222356462   F   F   F
  0.2500000000000000  0.2500000000000000  0.3837069222356462   F   F   F
  0.0000000000000000  0.2500000000000000  0.4612356407452154   F   F   F
  0.2500000000000000  0.0000000000000000  0.4612356407452154   F   F   F
  0.9996639952586079  0.9996639952586079  0.5366782884884813   T   T   T
  0.2498364244814297  0.2498364244814297  0.5360793250466287   T   T   T
  0.9975558544044105  0.2487792459665386  0.6099035220427780   T   T   T
  0.2487792459665386  0.9975558544044105  0.6099035220427780   T   T   T
  0.0000000000000000  0.5000000000000000  0.3837069222356462   F   F   F
  0.2500000000000000  0.7500000000000000  0.3837069222356462   F   F   F
  0.0000000000000000  0.7500000000000000  0.4612356407452154   F   F   F
  0.2500000000000000  0.5000000000000000  0.4612356407452154   F   F   F
  0.0035785780891544  0.4990189555652691  0.5373438117330878   T   T   T
  0.2509810444347309  0.7464214219108456  0.5373438117330878   T   T   T
  0.0007900557331979  0.7492099442668021  0.6106213677784282   T   T   T
  0.2510115617363624  0.4989884382636376  0.6148594400078764   T   T   T
  0.5000000000000000  0.0000000000000000  0.3837069222356462   F   F   F
  0.7500000000000000  0.2500000000000000  0.3837069222356462   F   F   F
  0.5000000000000000  0.2500000000000000  0.4612356407452154   F   F   F
  0.7500000000000000  0.0000000000000000  0.4612356407452154   F   F   F
  0.4990189555652691  0.0035785780891544  0.5373438117330878   T   T   T
  0.7464214219108456  0.2509810444347309  0.5373438117330878   T   T   T
  0.4989884382636376  0.2510115617363624  0.6148594400078764   T   T   T
  0.7492099442668021  0.0007900557331979  0.6106213677784282   T   T   T
  0.5000000000000000  0.5000000000000000  0.3837069222356462   F   F   F
  0.7500000000000000  0.7500000000000000  0.3837069222356462   F   F   F
  0.5000000000000000  0.7500000000000000  0.4612356407452154   F   F   F
  0.7500000000000000  0.5000000000000000  0.4612356407452154   F   F   F
  0.5001635755185703  0.5001635755185703  0.5360793250466287   T   T   T
  0.7503360047413921  0.7503360047413921  0.5366782884884813   T   T   T
  0.5012207540334614  0.7524441455955895  0.6099035220427780   T   T   T
  0.7524441455955895  0.5012207540334614  0.6099035220427780   T   T   T
  0.3750000000000000  0.3750000000000000  0.7297669818611610   T   T   T
  0.3750000000000000  0.3750000000000000  0.6797954735450347   T   T   T
 
  0.00000000E+00  0.00000000E+00  0.00000000E+00
  0.00000000E+00  0.00000000E+00  0.00000000E+00
  0.00000000E+00  0.00000000E+00  0.00000000E+00
  0.00000000E+00  0.00000000E+00  0.00000000E+00
  0.00000000E+00  0.00000000E+00  0.00000000E+00
  0.00000000E+00  0.00000000E+00  0.00000000E+00
  0.00000000E+00  0.00000000E+00  0.00000000E+00
  0.00000000E+00  0.00000000E+00  0.00000000E+00
  0.00000000E+00  0.00000000E+00  0.00000000E+00
  0.00000000E+00  0.00000000E+00  0.00000000E+00
  0.00000000E+00  0.00000000E+00  0.00000000E+00
  0.00000000E+00  0.00000000E+00  0.00000000E+00
  0.00000000E+00  0.00000000E+00  0.00000000E+00
  0.00000000E+00  0.00000000E+00  0.00000000E+00
  0.00000000E+00  0.00000000E+00  0.00000000E+00
  0.00000000E+00  0.00000000E+00  0.00000000E+00
  0.00000000E+00  0.00000000E+00  0.00000000E+00
  0.00000000E+00  0.00000000E+00  0.00000000E+00
  0.00000000E+00  0.00000000E+00  0.00000000E+00
  0.00000000E+00  0.00000000E+00  0.00000000E+00
  0.00000000E+00  0.00000000E+00  0.00000000E+00
  0.00000000E+00  0.00000000E+00  0.00000000E+00
  0.00000000E+00  0.00000000E+00  0.00000000E+00
  0.00000000E+00  0.00000000E+00  0.00000000E+00
  0.00000000E+00  0.00000000E+00  0.00000000E+00
  0.00000000E+00  0.00000000E+00  0.00000000E+00
  0.00000000E+00  0.00000000E+00  0.00000000E+00
  0.00000000E+00  0.00000000E+00  0.00000000E+00
  0.00000000E+00  0.00000000E+00  0.00000000E+00
  0.00000000E+00  0.00000000E+00  0.00000000E+00
  0.00000000E+00  0.00000000E+00  0.00000000E+00
  0.00000000E+00  0.00000000E+00  0.00000000E+00
  0.00000000E+00  0.00000000E+00  0.00000000E+00
  0.00000000E+00  0.00000000E+00  0.00000000E+00
