# Supplementary material for: Cascade electrocatalysis via AgCu single-atom alloy and Ag nanoparticles in CO2 electroreduction toward multicarbon products
Source: Nat Commun. 2023 Oct 5;14:6142. doi: 10.1038/s41467-023-41871-w (PMC10556094; doi:10.1038/s41467-023-41871-w)
Supplement: Supplementary file 3 — Source Data [file 41467_2023_41871_MOESM3_ESM.zip › 6. Source Data/Figure S17B. Cu_bridge_before_optimization.txt]

Cu  O  C 
 1.0000000000000000
     7.2738689468581867    0.0000000000000000    0.0000000000000000
     0.0000000000000000    7.2738689468581867    0.0000000000000000
     0.0000000000000000    0.0000000000000000   23.4554017101436401
 Cu  O   C  
  32   1   1
Selective dynamics
Cartesian
  0.0000000000000000  0.0000000000000000  9.0000000000000000   F   F   F
  1.8184672367145467  1.8184672367145467  9.0000000000000000   F   F   F
  0.0000000000000000  1.8184672367145467 10.8184672367145467   F   F   F
  1.8184672367145467  0.0000000000000000 10.8184672367145467   F   F   F
 -0.0024440544544143 -0.0024440544544141 12.5880048456096709   T   T   T
  1.8172774098295641  1.8172774098295641 12.5739559174712827   T   T   T
 -0.0177783947493763  1.8095876318588127 14.3055321139447980   T   T   T
  1.8095876318588122 -0.0177783947493763 14.3055321139447980   T   T   T
  0.0000000000000000  3.6369344734290934  9.0000000000000000   F   F   F
  1.8184672367145467  5.4554017101436401  9.0000000000000000   F   F   F
  0.0000000000000000  5.4554017101436401 10.8184672367145467   F   F   F
  1.8184672367145467  3.6369344734290934 10.8184672367145467   F   F   F
  0.0260301080365928  3.6297984847798253 12.6036149606593568   T   T   T
  1.8256032253638135  5.4293716021070422 12.6036149606593568   T   T   T
  0.0057467618639806  5.4496549482796599 14.3223694740404408   T   T   T
  1.8258252042164838  3.6295765059271514 14.4217751606586848   T   T   T
  3.6369344734290934  0.0000000000000000  9.0000000000000000   F   F   F
  5.4554017101436401  1.8184672367145467  9.0000000000000000   F   F   F
  3.6369344734290934  1.8184672367145467 10.8184672367145467   F   F   F
  5.4554017101436401  0.0000000000000000 10.8184672367145467   F   F   F
  3.6297984847798253  0.0260301080365928 12.6036149606593568   T   T   T
  5.4293716021070422  1.8256032253638135 12.6036149606593568   T   T   T
  3.6295765059271514  1.8258252042164849 14.4217751606586848   T   T   T
  5.4496549482796599  0.0057467618639806 14.3223694740404408   T   T   T
  3.6369344734290934  3.6369344734290934  9.0000000000000000   F   F   F
  5.4554017101436401  5.4554017101436401  9.0000000000000000   F   F   F
  3.6369344734290934  5.4554017101436401 10.8184672367145467   F   F   F
  5.4554017101436401  3.6369344734290934 10.8184672367145467   F   F   F
  3.6381243003140726  3.6381243003140726 12.5739559174712827   T   T   T
  5.4578457645980416  5.4578457645980416 12.5880048456096709   T   T   T
  3.6458140782848267  5.4731801048930224 14.3055321139447980   T   T   T
  5.4731801048930224  3.6458140782848267 14.3055321139447980   T   T   T
  2.7277008550718200  2.7277008550718200 17.1169777143526538   T   T   T
  2.7277008550718200  2.7277008550718200 15.9448759127361495   T   T   T
