# Supplementary material for: Cascade electrocatalysis via AgCu single-atom alloy and Ag nanoparticles in CO2 electroreduction toward multicarbon products
Source: Nat Commun. 2023 Oct 5;14:6142. doi: 10.1038/s41467-023-41871-w (PMC10556094; doi:10.1038/s41467-023-41871-w)
Supplement: Supplementary file 3 — Source Data [file 41467_2023_41871_MOESM3_ESM.zip › 6. Source Data/Figure S17C. Ag_Cu_ontop_after_optimization.txt]

Cu Ag  O  C                             
   1.00000000000000     
     7.2738689468581867    0.0000000000000000    0.0000000000000000
     0.0000000000000000    7.2738689468581867    0.0000000000000000
     0.0000000000000000    0.0000000000000000   23.4554017101436401
   Cu   Ag   O    C 
    31     1     1     1
Selective dynamics
Direct
  0.0000000000000000  0.0000000000000000  0.3837069222356462   F   F   F
  0.2500000000000000  0.2500000000000000  0.3837069222356462   F   F   F
  0.0000000000000000  0.2500000000000000  0.4612356407452154   F   F   F
  0.2500000000000000  0.0000000000000000  0.4612356407452154   F   F   F
  0.0011211803758044  0.0000000003608207  0.5355528460868726   T   T   T
  0.2500000000000000  0.2520968314898369  0.5375364431056511   T   T   T
  0.9911237029859805  0.2411236768780185  0.6097963465656164   T   T   T
  0.2500000000000000  0.0000000006958700  0.6097384835559367   T   T   T
  0.0000000000000000  0.5000000000000000  0.3837069222356462   F   F   F
  0.2500000000000000  0.7500000000000000  0.3837069222356462   F   F   F
  0.0000000000000000  0.7500000000000000  0.4612356407452154   F   F   F
  0.2500000000000000  0.5000000000000000  0.4612356407452154   F   F   F
  0.0020968487061381  0.4999999995360866  0.5375364420905910   T   T   T
  0.2500000000000000  0.7479031689225266  0.5375364446881790   T   T   T
  0.9911237032437086  0.7588763234312523  0.6097963479723063   T   T   T
  0.5000000000000000  0.0000000000000000  0.3837069222356462   F   F   F
  0.7500000000000000  0.2500000000000000  0.3837069222356462   F   F   F
  0.5000000000000000  0.2500000000000000  0.4612356407452154   F   F   F
  0.7500000000000000  0.0000000000000000  0.4612356407452154   F   F   F
  0.4988788196241956  0.0000000003608207  0.5355528460868726   T   T   T
  0.7500000000000000  0.2511211626955898  0.5355528449519227   T   T   T
  0.5088762970140195  0.2411236768780185  0.6097963465656164   T   T   T
  0.7500000000000000  0.0000000010824621  0.6090071371538528   T   T   T
  0.5000000000000000  0.5000000000000000  0.3837069222356462   F   F   F
  0.7500000000000000  0.7500000000000000  0.3837069222356462   F   F   F
  0.5000000000000000  0.7500000000000000  0.4612356407452154   F   F   F
  0.7500000000000000  0.5000000000000000  0.4612356407452154   F   F   F
  0.4979031512938548  0.4999999995360866  0.5375364420905910   T   T   T
  0.7500000000000000  0.7488788373817314  0.5355528446801756   T   T   T
  0.5088762967562914  0.7588763234312523  0.6097963479723063   T   T   T
  0.7500000000000000  0.4999999989690807  0.6097384795356788   T   T   T
  0.2500000000000000  0.4999999978093044  0.6278189345243845   T   T   T
  0.2500000000000000  0.4999999986855812  0.7665160079718163   T   T   T
  0.2500000000000000  0.5000000006700986  0.7175184797747391   T   T   T
 
  0.00000000E+00  0.00000000E+00  0.00000000E+00
  0.00000000E+00  0.00000000E+00  0.00000000E+00
  0.00000000E+00  0.00000000E+00  0.00000000E+00
  0.00000000E+00  0.00000000E+00  0.00000000E+00
  0.00000000E+00  0.00000000E+00  0.00000000E+00
  0.00000000E+00  0.00000000E+00  0.00000000E+00
  0.00000000E+00  0.00000000E+00  0.00000000E+00
  0.00000000E+00  0.00000000E+00  0.00000000E+00
  0.00000000E+00  0.00000000E+00  0.00000000E+00
  0.00000000E+00  0.00000000E+00  0.00000000E+00
  0.00000000E+00  0.00000000E+00  0.00000000E+00
  0.00000000E+00  0.00000000E+00  0.00000000E+00
  0.00000000E+00  0.00000000E+00  0.00000000E+00
  0.00000000E+00  0.00000000E+00  0.00000000E+00
  0.00000000E+00  0.00000000E+00  0.00000000E+00
  0.00000000E+00  0.00000000E+00  0.00000000E+00
  0.00000000E+00  0.00000000E+00  0.00000000E+00
  0.00000000E+00  0.00000000E+00  0.00000000E+00
  0.00000000E+00  0.00000000E+00  0.00000000E+00
  0.00000000E+00  0.00000000E+00  0.00000000E+00
  0.00000000E+00  0.00000000E+00  0.00000000E+00
  0.00000000E+00  0.00000000E+00  0.00000000E+00
  0.00000000E+00  0.00000000E+00  0.00000000E+00
  0.00000000E+00  0.00000000E+00  0.00000000E+00
  0.00000000E+00  0.00000000E+00  0.00000000E+00
  0.00000000E+00  0.00000000E+00  0.00000000E+00
  0.00000000E+00  0.00000000E+00  0.00000000E+00
  0.00000000E+00  0.00000000E+00  0.00000000E+00
  0.00000000E+00  0.00000000E+00  0.00000000E+00
  0.00000000E+00  0.00000000E+00  0.00000000E+00
  0.00000000E+00  0.00000000E+00  0.00000000E+00
  0.00000000E+00  0.00000000E+00  0.00000000E+00
  0.00000000E+00  0.00000000E+00  0.00000000E+00
  0.00000000E+00  0.00000000E+00  0.00000000E+00
