# Supplementary material for: Cascade electrocatalysis via AgCu single-atom alloy and Ag nanoparticles in CO2 electroreduction toward multicarbon products
Source: Nat Commun. 2023 Oct 5;14:6142. doi: 10.1038/s41467-023-41871-w (PMC10556094; doi:10.1038/s41467-023-41871-w)
Supplement: Supplementary file 3 — Source Data [file 41467_2023_41871_MOESM3_ESM.zip › 6. Source Data/Figure S17C. Ag_Cu_ontop_before_optimization.txt]

Cu Ag  O  C 
 1.0000000000000000
     7.2738689468581867    0.0000000000000000    0.0000000000000000
     0.0000000000000000    7.2738689468581867    0.0000000000000000
     0.0000000000000000    0.0000000000000000   23.4554017101436401
 Cu  Ag  O   C  
  31   1   1   1
Selective dynamics
Cartesian
  0.0000000000000000  0.0000000000000000  9.0000000000000000   F   F   F
  1.8184672367145467  1.8184672367145467  9.0000000000000000   F   F   F
  0.0000000000000000  1.8184672367145467 10.8184672367145467   F   F   F
  1.8184672367145467  0.0000000000000000 10.8184672367145467   F   F   F
  0.0081553191194145  0.0000000026245620 12.5616071419782767   T   T   T
  1.8184672367145469  1.8337193141752590 12.6081332068847427   T   T   T
 -0.0645650212133663  1.7539020255952946 14.3030182700744533   T   T   T
  1.8184672367145467  0.0000000050616573 14.3016610699383264   T   T   T
  0.0000000000000000  3.6369344734290934  9.0000000000000000   F   F   F
  1.8184672367145467  5.4554017101436401  9.0000000000000000   F   F   F
  0.0000000000000000  5.4554017101436401 10.8184672367145467   F   F   F
  1.8184672367145467  3.6369344734290934 10.8184672367145467   F   F   F
  0.0152522026898624  3.6369344700546495 12.6081331830762284   T   T   T
  1.8184672367145467  5.4401496356824168 12.6081332440035734   T   T   T
 -0.0645650193386787  5.5199669235125128 14.3030183030689226   T   T   T
  3.6369344734290934  0.0000000000000000  9.0000000000000000   F   F   F
  5.4554017101436401  1.8184672367145467  9.0000000000000000   F   F   F
  3.6369344734290934  1.8184672367145467 10.8184672367145467   F   F   F
  5.4554017101436401  0.0000000000000000 10.8184672367145467   F   F   F
  3.6287791543096781  0.0000000026245631 12.5616071419782767   T   T   T
  5.4554017101436401  1.8266224272303699 12.5616071153576989   T   T   T
  3.7014994946424604  1.7539020255952962 14.3030182700744533   T   T   T
  5.4554017101436401  0.0000000078736892 14.2845070462881480   T   T   T
  3.6369344734290934  3.6369344734290934  9.0000000000000000   F   F   F
  5.4554017101436401  5.4554017101436401  9.0000000000000000   F   F   F
  3.6369344734290934  5.4554017101436401 10.8184672367145467   F   F   F
  5.4554017101436401  3.6369344734290934 10.8184672367145467   F   F   F
  3.6216822707392269  3.6369344700546495 12.6081331830762284   T   T   T
  5.4554017101436401  5.4472465201902276 12.5616071089837398   T   T   T
  3.7014994927677751  5.5199669235125128 14.3030183030689226   T   T   T
  5.4554017101436401  3.6369344659303460 14.3016609756415818   T   T   T
  1.8184672367145467  3.6369344574942408 14.7257453105038554   T   T   T
  1.8184672367145467  3.6369344638681862 17.9789408842346390   T   T   T
  1.8184672367145467  3.6369344783032824 16.8296841775681507   T   T   T
