# Supplementary material for: Cascade electrocatalysis via AgCu single-atom alloy and Ag nanoparticles in CO2 electroreduction toward multicarbon products
Source: Nat Commun. 2023 Oct 5;14:6142. doi: 10.1038/s41467-023-41871-w (PMC10556094; doi:10.1038/s41467-023-41871-w)
Supplement: Supplementary file 3 — Source Data [file 41467_2023_41871_MOESM3_ESM.zip › 6. Source Data/Figure S17D. Ag_Cu_bridge_after_optimization.txt]

Cu Ag  O  C                             
   1.00000000000000     
     7.2738689468581867    0.0000000000000000    0.0000000000000000
     0.0000000000000000    7.2738689468581867    0.0000000000000000
     0.0000000000000000    0.0000000000000000   23.4554017101436401
   Cu   Ag   O    C 
    31     1     1     1
Selective dynamics
Direct
  0.0000000000000000  0.0000000000000000  0.3837069222356462   F   F   F
  0.2500000000000000  0.2500000000000000  0.3837069222356462   F   F   F
  0.0000000000000000  0.2500000000000000  0.4612356407452154   F   F   F
  0.2500000000000000  0.0000000000000000  0.4612356407452154   F   F   F
  0.0014054592060901  0.0003367678089035  0.5359966191675980   T   T   T
  0.2534119284227074  0.2495198537762349  0.5376591600286602   T   T   T
  0.9930096415450933  0.2429291239621989  0.6096720000418685   T   T   T
  0.2477032030240522  0.9969564315993225  0.6108850697108466   T   T   T
  0.0000000000000000  0.5000000000000000  0.3837069222356462   F   F   F
  0.2500000000000000  0.7500000000000000  0.3837069222356462   F   F   F
  0.0000000000000000  0.7500000000000000  0.4612356407452154   F   F   F
  0.2500000000000000  0.5000000000000000  0.4612356407452154   F   F   F
  0.0000596966668880  0.4993407026106738  0.5367839922168969   T   T   T
  0.2506592973893262  0.7499403033331191  0.5367839922168969   T   T   T
  0.9925622300642871  0.7574377699356987  0.6103996929002307   T   T   T
  0.5000000000000000  0.0000000000000000  0.3837069222356462   F   F   F
  0.7500000000000000  0.2500000000000000  0.3837069222356462   F   F   F
  0.5000000000000000  0.2500000000000000  0.4612356407452154   F   F   F
  0.7500000000000000  0.0000000000000000  0.4612356407452154   F   F   F
  0.4995795689993656  0.0038396539725909  0.5371092765303018   T   T   T
  0.7461603460274091  0.2504204310006415  0.5371092765303018   T   T   T
  0.5104622043761324  0.2395377956238676  0.6170186629208771   T   T   T
  0.7531280377988736  0.9968719622011264  0.6100339596801021   T   T   T
  0.5000000000000000  0.5000000000000000  0.3837069222356462   F   F   F
  0.7500000000000000  0.7500000000000000  0.3837069222356462   F   F   F
  0.5000000000000000  0.7500000000000000  0.4612356407452154   F   F   F
  0.7500000000000000  0.5000000000000000  0.4612356407452154   F   F   F
  0.5004801462237651  0.4965880715772855  0.5376591600286602   T   T   T
  0.7496632321911036  0.7485945407939099  0.5359966191675980   T   T   T
  0.5070708760377940  0.7569903584549067  0.6096720000418685   T   T   T
  0.7530435684006704  0.5022967969759478  0.6108850697108466   T   T   T
  0.2464351953726336  0.5035648046273664  0.6235766199661299   T   T   T
  0.5044013278345787  0.2455986721654213  0.7452901716343305   T   T   T
  0.5049751090761134  0.2450248909238866  0.6959304672555291   T   T   T
 
  0.00000000E+00  0.00000000E+00  0.00000000E+00
  0.00000000E+00  0.00000000E+00  0.00000000E+00
  0.00000000E+00  0.00000000E+00  0.00000000E+00
  0.00000000E+00  0.00000000E+00  0.00000000E+00
  0.00000000E+00  0.00000000E+00  0.00000000E+00
  0.00000000E+00  0.00000000E+00  0.00000000E+00
  0.00000000E+00  0.00000000E+00  0.00000000E+00
  0.00000000E+00  0.00000000E+00  0.00000000E+00
  0.00000000E+00  0.00000000E+00  0.00000000E+00
  0.00000000E+00  0.00000000E+00  0.00000000E+00
  0.00000000E+00  0.00000000E+00  0.00000000E+00
  0.00000000E+00  0.00000000E+00  0.00000000E+00
  0.00000000E+00  0.00000000E+00  0.00000000E+00
  0.00000000E+00  0.00000000E+00  0.00000000E+00
  0.00000000E+00  0.00000000E+00  0.00000000E+00
  0.00000000E+00  0.00000000E+00  0.00000000E+00
  0.00000000E+00  0.00000000E+00  0.00000000E+00
  0.00000000E+00  0.00000000E+00  0.00000000E+00
  0.00000000E+00  0.00000000E+00  0.00000000E+00
  0.00000000E+00  0.00000000E+00  0.00000000E+00
  0.00000000E+00  0.00000000E+00  0.00000000E+00
  0.00000000E+00  0.00000000E+00  0.00000000E+00
  0.00000000E+00  0.00000000E+00  0.00000000E+00
  0.00000000E+00  0.00000000E+00  0.00000000E+00
  0.00000000E+00  0.00000000E+00  0.00000000E+00
  0.00000000E+00  0.00000000E+00  0.00000000E+00
  0.00000000E+00  0.00000000E+00  0.00000000E+00
  0.00000000E+00  0.00000000E+00  0.00000000E+00
  0.00000000E+00  0.00000000E+00  0.00000000E+00
  0.00000000E+00  0.00000000E+00  0.00000000E+00
  0.00000000E+00  0.00000000E+00  0.00000000E+00
  0.00000000E+00  0.00000000E+00  0.00000000E+00
  0.00000000E+00  0.00000000E+00  0.00000000E+00
  0.00000000E+00  0.00000000E+00  0.00000000E+00
