# Supplementary material for: Cascade electrocatalysis via AgCu single-atom alloy and Ag nanoparticles in CO2 electroreduction toward multicarbon products
Source: Nat Commun. 2023 Oct 5;14:6142. doi: 10.1038/s41467-023-41871-w (PMC10556094; doi:10.1038/s41467-023-41871-w)
Supplement: Supplementary file 3 — Source Data [file 41467_2023_41871_MOESM3_ESM.zip › 6. Source Data/Figure S17D. Ag_Cu_bridge_before_optimization.txt]

Cu Ag  O  C 
 1.0000000000000000
     7.2738689468581867    0.0000000000000000    0.0000000000000000
     0.0000000000000000    7.2738689468581867    0.0000000000000000
     0.0000000000000000    0.0000000000000000   23.4554017101436401
 Cu  Ag  O   C  
  31   1   1   1
Selective dynamics
Cartesian
  0.0000000000000000  0.0000000000000000  9.0000000000000000   F   F   F
  1.8184672367145467  1.8184672367145467  9.0000000000000000   F   F   F
  0.0000000000000000  1.8184672367145467 10.8184672367145467   F   F   F
  1.8184672367145467  0.0000000000000000 10.8184672367145467   F   F   F
  0.0102231260752417  0.0024496049074797 12.5720160178549261   T   T   T
  1.8432851569174031  1.8149747160075551 12.6110115816107005   T   T   T
 -0.0508469512925650  1.7670346110761177 14.3001016724088021   T   T   T
  1.8017606365139738 -0.0221385176773396 14.3285547087970109   T   T   T
  0.0000000000000000  3.6369344734290934  9.0000000000000000   F   F   F
  1.8184672367145467  5.4554017101436401  9.0000000000000000   F   F   F
  0.0000000000000000  5.4554017101436401 10.8184672367145467   F   F   F
  1.8184672367145467  3.6369344734290934 10.8184672367145467   F   F   F
  0.0004342257314979  3.6321388306221372 12.5904841690219502   T   T   T
  1.8232628795215111  5.4549674844121956 12.5904841690219502   T   T   T
 -0.0541013637692353  5.5095030739127955 14.3171700007232268   T   T   T
  3.6369344734290934  0.0000000000000000  9.0000000000000000   F   F   F
  5.4554017101436401  1.8184672367145467  9.0000000000000000   F   F   F
  3.6369344734290934  1.8184672367145467 10.8184672367145467   F   F   F
  5.4554017101436401  0.0000000000000000 10.8184672367145467   F   F   F
  3.6338763134292589  0.0279291397979028 12.5981138432627802   T   T   T
  5.4274725703457527  1.8215253967144038 12.5981138432627802   T   T   T
  3.7130351769563452  1.7423665331872900 14.4724206014649379   T   T   T
  5.4781546471534792 -0.0227529370098331 14.3085915811263629   T   T   T
  3.6369344734290934  3.6369344734290934  9.0000000000000000   F   F   F
  5.4554017101436401  5.4554017101436401  9.0000000000000000   F   F   F
  3.6369344734290934  5.4554017101436401 10.8184672367145467   F   F   F
  5.4554017101436401  3.6369344734290934 10.8184672367145467   F   F   F
  3.6404269941360674  3.6121165532262256 12.6110115816107005   T   T   T
  5.4529521052362231  5.4451785840683860 12.5720160178549261   T   T   T
  3.6883670990674875  5.5062486614361807 14.3001016724088021   T   T   T
  5.4775402278209331  3.6536410736296872 14.3285547087970109   T   T   T
  1.7925373150339388  3.6628643951097071 14.6262401183590871   T   T   T
  3.6689491552899627  1.7864525548536783 17.4810803663051928   T   T   T
  3.6731227648450511  1.7822789452985783 16.3233286718064328   T   T   T
