# Supplementary material for: Cascade electrocatalysis via AgCu single-atom alloy and Ag nanoparticles in CO2 electroreduction toward multicarbon products
Source: Nat Commun. 2023 Oct 5;14:6142. doi: 10.1038/s41467-023-41871-w (PMC10556094; doi:10.1038/s41467-023-41871-w)
Supplement: Supplementary file 3 — Source Data [file 41467_2023_41871_MOESM3_ESM.zip › 6. Source Data/Figure S4B. Auger_spectra.xlsx]

## Sheet: AgCuNP
AgCuNP
KE_Cu LMM	BE_Cu LMM	CPS_Cu LMM	Cu LMM_1_Cu LMM	Cu LMM_2_Cu LMM	Background_Cu LMM	Envelope_Cu LMM	Normalised_Residual_Cu LMM	Residual_Cu LMM
904	349.6	74026.6	74102.5	74584	74077.1	74609.4	2.14171	582.596
904.2	349.4	74138.9	74036.8	74568.5	74010.1	74595.2	1.67551	456.123
904.4	349.2	74326.2	73968.3	74556.8	73940.2	74584.9	0.94855	258.551
904.6	349	74264.5	73897.1	74549.8	73867.6	74579.2	1.15471	314.614
904.8	348.8	74539.1	73823.1	74548.1	73792	74579.1	0.14651	39.9926
905	348.6	74863.3	73746.3	74552.9	73713.6	74585.6	-1.01509	-277.684
905.2	348.4	74893.8	73666.8	74565.2	73632.4	74599.7	-1.07446	-293.986
905.4	348.2	74992.7	73584.5	74586.4	73548.2	74622.8	-1.35065	-369.799
905.6	348	74964.1	73499.5	74618	73461.1	74656.4	-1.12366	-307.591
905.8	347.8	75128.3	73411.7	74661	73371.1	74701.6	-1.55639	-426.515
906	347.6	75054.5	73321.2	74716.8	73278.2	74759.8	-1.07559	-294.61
906.2	347.4	75436.6	73227.9	74787	73182.3	74832.5	-2.19878	-603.791
906.4	347.2	75910.1	73131.8	74873.1	73083.5	74921.4	-3.58757	-988.242
906.6	347	75410	73033.2	74977.2	72981.8	75028.5	-1.38871	-381.275
906.8	346.8	75521.3	72931.8	75100.8	72877.2	75155.4	-1.33111	-365.732
907	346.6	75664.4	72827.8	75245.2	72769.6	75303.3	-1.31223	-360.886
907.2	346.4	75572.7	72721.2	75411.8	72659.2	75473.8	-0.35982	-98.8975
907.4	346.2	76448.9	72612	75601.9	72545.7	75668.2	-2.82288	-780.352
907.6	346	76447.2	72500.4	75817.1	72429.5	75888.1	-2.02181	-558.899
907.8	345.8	76789.9	72386.5	76059.2	72310.5	76135.3	-2.362	-654.403
908	345.6	76866.9	72270.3	76328.6	72188.7	76410.3	-1.64687	-456.503
908.2	345.4	77753.7	72152.1	76625.6	72064.3	76713.4	-3.7299	-1039.85
908.4	345.2	77417.7	72032	76950.6	71937.3	77045.2	-1.33831	-372.298
908.6	345	77463.7	71910.1	77303.2	71807.8	77405.5	-0.2091	-58.1856
908.8	344.8	77666.9	71786.5	77683	71675.8	77793.7	0.45511	126.808
909	344.6	77723.5	71661.5	78089.9	71541.3	78210	1.74486	486.352
909.2	344.4	78844	71535.2	78521.2	71404.4	78651.9	-0.684	-192.022
909.4	344.2	79110.2	71408	78975	71265.4	79117.6	0.02624	7.37769
909.6	344	79140.5	71280.4	79448.5	71124.2	79604.7	1.64975	464.014
909.8	343.8	79961.2	71152.5	79938.6	70981.1	80110.1	0.52634	148.806
910	343.6	80257.3	71025	80441.6	70836.1	80630.6	1.31726	373.101
910.2	343.4	80753.8	70898.4	80953.3	70689.4	81162.3	1.43731	408.361
910.4	343.2	81431.2	70773.3	81468.4	70541.1	81700.6	0.94412	269.361
910.6	343	81904	70650.7	81981.6	70391.4	82240.9	1.17724	336.846
910.8	342.8	82707.3	70531.7	82487.3	70240.5	82778.5	0.24746	71.1515
911	342.6	82589.1	70417.5	82979.5	70088.5	83308.5	2.50268	719.085
911.2	342.4	83370.5	70309.8	83451.7	69935.7	83825.9	1.57655	455.122
911.4	342.2	84207.8	70210.8	83896.9	69782	84325.7	0.40634	117.89
911.6	342	84286.4	70123.3	84309.4	69627.9	84804.8	1.78518	518.171
911.8	341.8	85321.6	70050.7	84682.9	69473.4	85260.3	-0.20994	-61.3122
912	341.6	85181.8	69997.7	85011.6	69318.7	85690.5	1.74274	508.532
912.2	341.4	85756	69969.7	85289.6	69164	86095.3	1.15826	339.117
912.4	341.2	86853.7	69974.1	85510.4	69009.5	86475.1	-1.28457	-378.5
912.6	341	86709.4	70020.7	85670	68855.3	86835.4	0.42787	125.966
912.8	340.8	87202.9	70120.7	85765.3	68701.8	87184.2	-0.06311	-18.6328
913	340.6	87988.3	70287.9	85793.2	68548.9	87532.1	-1.53769	-456.03
913.2	340.4	88859.6	70538.6	85751.5	68397.1	87893.1	-3.24187	-966.186
913.4	340.2	88434.9	70892.8	85639.2	68246.4	88285.5	-0.50224	-149.326
913.6	340	89049	71372.1	85453.3	68097.1	88728.3	-1.07442	-320.553
913.8	339.8	89284.9	71998.9	85196.7	67949.3	89246.3	-0.12927	-38.62
914	339.6	89803.9	72796.5	84871.2	67803.1	89864.6	0.20232	60.6174
914.2	339.4	90971.8	73787.9	84479.4	67658.9	90608.4	-1.20442	-363.198
914.4	339.2	91586.9	74994.6	84024.9	67516.8	91502.7	-0.27826	-84.1933
914.6	339	93062.2	76428.2	83511.6	67377.2	92562.6	-1.63742	-499.415
914.8	338.8	93837	78094	82943.1	67240.4	93796.7	-0.13167	-40.3267
915	338.6	95017.6	79986	82327	67106.6	95206.4	0.61237	188.725
915.2	338.4	97203.1	82087	81669.4	66976.2	96780.2	-1.35625	-422.76
915.4	338.2	97612.4	84359.1	80976.9	66849.7	98486.3	2.79636	873.492
915.6	338	100057	86750.2	80256.2	66727.3	100279	0.70189	221.976
915.8	337.8	102259	89193.1	79514	66609.5	102098	-0.50422	-161.207
916	337.6	103715	91605.9	78757.4	66496.7	103867	0.46913	151.051
916.2	337.4	105664	93896.6	77993.6	66389.4	105501	-0.50271	-163.38
916.4	337.2	106450	95970	77229.4	66288	106911	1.41513	461.618
916.6	337	108927	97732.6	76470.6	66192.6	108011	-2.77471	-915.584
916.8	336.8	109365	99097.4	75723.4	66103.9	108717	-1.95865	-647.604
917	336.6	108938	99992.8	74993	66021.9	108964	0.07974	26.3131
917.2	336.4	108542	100374	74284.3	65946.8	108711	0.51311	169.014
917.4	336.2	107336	100218	73600.8	65878.4	107941	1.84524	604.419
917.6	336	105754	99528.4	72945.8	65816.7	106658	2.77697	902.886
917.8	335.8	104282	98331.8	72321.9	65761.4	104892	1.89021	610.276
918	335.6	102256	96690	71731	65712.5	102708	1.41501	452.394
918.2	335.4	99793.4	94677.8	71175.3	65669.5	100184	1.23512	390.097
918.4	335.2	97951.8	92383.4	70655.2	65632	97406.5	-1.74181	-545.029
918.6	335	95560.1	89900.4	70170.6	65600	94471	-3.52242	-1088.66
918.8	334.8	92225.3	87326.6	69721.4	65572.8	91475.2	-2.4695	-749.802
919	334.6	89326.7	84750.1	69307	65550.1	88507	-2.74227	-819.434
919.2	334.4	86389.9	82247.8	68926.3	65531.4	85642.7	-2.54143	-746.832
919.4	334.2	83409.5	79883.9	68579	65516.1	82946.8	-1.60183	-462.527
919.6	334	80421.9	77704.5	68262.6	65503.8	80463.2	0.14583	41.3476
919.8	333.8	77919.3	75738.9	67975.2	65494	78220.1	1.07733	300.665
920	333.6	76111.8	74001.9	67715.1	65486.3	76230.7	0.43065	118.785
920.2	333.4	73797.7	72496.9	67480.4	65480.4	74496.9	2.57328	698.912
920.4	333.2	72933.2	71215.6	67269.5	65475.8	73009.2	0.28162	76.0382
920.6	333	71217.1	70140.6	67080.9	65472.5	71748.9	1.99249	531.62
920.8	332.8	70026.3	69251.1	66912.1	65470.2	70693.1	2.51911	666.484
921	332.6	68755.1	68524.6	66761.5	65468.7	69817.5	4.05068	1061.93
921.2	332.4	68087.8	67938.4	66627.2	65467.7	69098	3.8704	1009.73
921.4	332.2	67416.7	67468.3	66507.8	65467.1	68509	4.20609	1091.88
921.6	332	66754.7	67093.9	66401.8	65466.9	68028.8	4.93023	1273.57
921.8	331.8	65496.4	66796.8	66308	65466.9	67637.9	8.36612	2140.65

## Sheet: AgCu SAA
AgCu SAA
KE_Cu LMM	BE_Cu LMM	CPS_Cu LMM	Cu LMM_1_Cu LMM	Cu LMM_2_Cu LMM	Background_Cu LMM	Envelope_Cu LMM	Normalised_Residual_Cu LMM	Residual_Cu LMM
904	349.6	299584	299610	300352	299535	300426	1.53844	841.885
904.2	349.4	299678	299440	300279	299362	300357	1.24007	678.714
904.4	349.2	299414	299266	300215	299184	300297	1.61372	882.83
904.6	349	299634	299087	300162	299000	300249	1.12331	614.762
904.8	348.8	300786	298903	300122	298811	300214	-1.04272	-571.754
905	348.6	299783	298715	300099	298617	300196	0.75449	413.021
905.2	348.4	300803	298522	300093	298419	300197	-1.10597	-606.456
905.4	348.2	300696	298324	300108	298215	300218	-0.87185	-477.992
905.6	348	300694	298122	300148	298006	300264	-0.78362	-429.618
905.8	347.8	300586	297916	300213	297792	300337	-0.45484	-249.319
906	347.6	301837	297705	300308	297573	300440	-2.54123	-1395.86
906.2	347.4	301188	297490	300435	297350	300576	-1.11643	-612.583
906.4	347.2	301934	297272	300597	297121	300747	-2.15873	-1185.95
906.6	347	301193	297049	300795	296888	300957	-0.4313	-236.657
906.8	346.8	302078	296822	301034	296649	301207	-1.58498	-870.957
907	346.6	301750	296592	301313	296406	301499	-0.45652	-250.724
907.2	346.4	301603	296359	301634	296159	301834	0.42141	231.385
907.4	346.2	302160	296123	301999	295907	302215	0.09975	54.8219
907.6	346	303254	295883	302405	295650	302638	-1.11857	-615.856
907.8	345.8	302722	295642	302854	295389	303107	0.70012	385.132
908	345.6	303809	295399	303342	295123	303617	-0.3472	-191.333
908.2	345.4	303913	295155	303867	294854	304167	0.4622	254.749
908.4	345.2	304224	294910	304425	294581	304753	0.95957	529.156
908.6	345	304962	294665	305010	294304	305370	0.739	408.021
908.8	344.8	306051	294422	305616	294024	306013	-0.06933	-38.3462
909	344.6	306850	294181	306235	293741	306675	-0.31499	-174.452
909.2	344.4	306933	293944	306861	293455	307350	0.75228	416.693
909.4	344.2	308521	293713	307482	293167	308028	-0.88728	-492.739
909.6	344	307648	293490	308089	292876	308703	1.90136	1054.4
909.8	343.8	308564	293277	308671	292583	309365	1.44168	800.672
910	343.6	309165	293078	309216	292289	310006	1.51298	841.086
910.2	343.4	309956	292896	309715	291992	310619	1.19062	662.732
910.4	343.2	311239	292736	310155	291695	311196	-0.07728	-43.1043
910.6	343	311579	292605	310526	291397	311733	0.27738	154.798
910.8	342.8	311945	292508	310818	291098	312228	0.50704	283.135
911	342.6	313071	292456	311021	290800	312677	-0.7045	-394.108
911.2	342.4	313893	292457	311130	290501	313086	-1.43945	-806.309
911.4	342.2	313771	292526	311133	290203	313456	-0.56186	-314.664
911.6	342	314235	292673	311033	289906	313800	-0.77495	-434.326
911.8	341.8	315360	292918	310819	289610	314127	-2.19542	-1232.63
912	341.6	315355	293275	310497	289316	314457	-1.59888	-897.697
912.2	341.4	315638	293766	310063	289023	314806	-1.48083	-831.79
912.4	341.2	315675	294411	309522	288732	315200	-0.8449	-474.611
912.6	341	315563	295227	308877	288444	315661	0.17376	97.5915
912.8	340.8	316619	296241	308135	288158	316217	-0.7128	-401.006
913	340.6	317258	297463	307305	287875	316893	-0.64796	-364.892
913.2	340.4	317037	298912	306393	287596	317709	1.19416	672.252
913.4	340.2	318305	300597	305413	287320	318690	0.68222	384.822
913.6	340	319610	302517	304372	287048	319841	0.40933	231.364
913.8	339.8	320161	304672	303286	286780	321177	1.79572	1015.87
914	339.6	322320	307039	302163	286518	322685	0.64208	364.458
914.2	339.4	323952	309594	301019	286261	324352	0.70363	400.4
914.4	339.2	325035	312296	299863	286010	326149	1.95405	1113.81
914.6	339	327572	315094	298707	285766	328035	0.80869	462.753
914.8	338.8	329733	317924	297563	285530	329957	0.39006	223.935
915	338.6	331858	320715	296439	285302	331853	-0.00839	-4.83376
915.2	338.4	334254	323387	295345	285083	333649	-1.04525	-604.186
915.4	338.2	336169	325858	294290	284874	335275	-1.543	-894.457
915.6	338	336820	328048	293278	284675	336651	-0.28991	-168.217
915.8	337.8	338678	329875	292316	284487	337705	-1.67306	-973.459
916	337.6	339074	331280	291408	284310	338378	-1.19499	-695.703
916.2	337.4	339922	332194	290556	284145	338606	-2.25709	-1315.68
916.4	337.2	339611	332592	289764	283992	338364	-2.13915	-1246.36
916.6	337	337832	332448	289030	283851	337627	-0.35252	-204.854
916.8	336.8	336772	331760	288356	283721	336395	-0.64977	-377.001
917	336.6	334574	330557	287739	283604	334692	0.20483	118.455
917.2	336.4	331405	328862	287180	283498	332545	1.98047	1139.88
917.4	336.2	328924	326746	286673	283402	330017	1.90696	1093.46
917.6	336	326455	324268	286219	283316	327170	1.25252	715.5
917.8	335.8	322727	321508	285811	283241	324079	2.37848	1350.92
918	335.6	319412	318549	285449	283174	320824	2.49747	1411.2
918.2	335.4	316122	315469	285127	283115	317481	2.41615	1358.2
918.4	335.2	313320	312351	284843	283064	314130	1.44646	809.494
918.6	335	310768	309266	284593	283019	310840	0.12792	71.2951
918.8	334.8	308268	306277	284373	282981	307669	-1.0795	-599.239
919	334.6	304980	303434	284182	282949	304667	-0.56632	-312.689
919.2	334.4	303035	300781	284015	282922	301874	-2.10989	-1161.23
919.4	334.2	300018	298339	283870	282899	299310	-1.29268	-707.91
919.6	334	298294	296131	283745	282881	296995	-2.379	-1299.06
919.8	333.8	296097	294158	283636	282866	294929	-2.14705	-1168.08
920	333.6	294506	292420	283543	282853	293109	-2.5734	-1396.27
920.2	333.4	292199	290908	283462	282844	291526	-1.24432	-672.488
920.4	333.2	290747	289605	283392	282837	290160	-1.08854	-586.835
920.6	333	289719	288497	283332	282831	288998	-1.33963	-720.92
920.8	332.8	288393	287560	283281	282828	288013	-0.70819	-380.237
921	332.6	286364	286776	283236	282825	287187	1.53769	822.7
921.2	332.4	286478	286123	283198	282824	286498	0.03742	20.024
921.4	332.2	284903	285583	283164	282823	285925	1.91372	1021.27
921.6	332	284177	285140	283135	282822	285452	2.39253	1275.16
921.8	331.8	282047	284774	283110	282822	285062	5.67559	3013.6

## Sheet: AgCuSANP
AgCuSANP
KE_Cu LMM	BE_Cu LMM	CPS_Cu LMM	Cu LMM_1_Cu LMM	Cu LMM_2_Cu LMM	Background_Cu LMM	Envelope_Cu LMM	Normalised_Residual_Cu LMM	Residual_Cu LMM
904	349.6	241532	241243	241981	241219	242005	0.96376	473.552
904.2	349.4	241018	241235	242047	241209	242072	2.14556	1053.12
904.4	349.2	242862	241225	242120	241199	242147	-1.45174	-715.288
904.6	349	243286	241214	242202	241187	242230	-2.14216	-1056.39
904.8	348.8	243336	241203	242295	241175	242324	-2.0528	-1012.42
905	348.6	243539	241191	242399	241161	242429	-2.24964	-1109.97
905.2	348.4	244284	241179	242516	241147	242547	-3.51256	-1735.74
905.4	348.2	244320	241166	242647	241133	242680	-3.31724	-1639.34
905.6	348	244068	241152	242793	241117	242828	-2.50909	-1239.32
905.8	347.8	243761	241137	242956	241100	242993	-1.55421	-767.193
906	347.6	244462	241122	243138	241083	243177	-2.59822	-1284.38
906.2	347.4	245379	241106	243340	241064	243381	-4.03276	-1997.26
906.4	347.2	245392	241089	243563	241045	243607	-3.60237	-1784.15
906.6	347	245670	241071	243811	241025	243857	-3.65739	-1812.43
906.8	346.8	245942	241053	244083	241004	244132	-3.6494	-1809.47
907	346.6	246774	241035	244382	240982	244434	-4.70884	-2338.71
907.2	346.4	246664	241016	244708	240960	244764	-3.82369	-1898.67
907.4	346.2	246819	240996	245065	240936	245124	-3.41047	-1694.01
907.6	346	246499	240975	245451	240912	245515	-1.98146	-983.571
907.8	345.8	247390	240955	245869	240887	245937	-2.92069	-1452.41
908	345.6	246508	240934	246319	240861	246392	-0.23328	-115.801
908.2	345.4	248077	240912	246801	240834	246879	-2.4045	-1197.38
908.4	345.2	247737	240890	247316	240806	247400	-0.67729	-337.039
908.6	345	248743	240868	247863	240778	247953	-1.58455	-790.126
908.8	344.8	248126	240846	248441	240749	248538	0.82653	411.629
909	344.6	249189	240824	249048	240719	249154	-0.07017	-35.0198
909.2	344.4	249563	240802	249684	240688	249798	0.47104	235.264
909.4	344.2	249393	240780	250346	240656	250469	2.15557	1076.26
909.6	344	250106	240759	251030	240624	251165	2.11646	1058.24
909.8	343.8	251612	240739	251733	240591	251881	0.53633	268.972
910	343.6	251891	240719	252452	240558	252614	1.44032	722.733
910.2	343.4	252301	240701	253182	240524	253360	2.10742	1058.33
910.4	343.2	253049	240685	253918	240489	254114	2.11574	1064.09
910.6	343	253717	240670	254654	240454	254871	2.28952	1153.01
910.8	342.8	254474	240659	255385	240418	255626	2.28375	1151.82
911	342.6	254838	240651	256104	240382	256374	3.04132	1535
911.2	342.4	256525	240647	256806	240345	257108	1.15148	583.089
911.4	342.2	257117	240650	257482	240308	257824	1.39363	706.523
911.6	342	257510	240659	258127	240271	258516	1.98139	1005.26
911.8	341.8	258892	240679	258734	240233	259180	0.56609	287.976
912	341.6	258782	240711	259297	240195	259812	2.02497	1029.91
912.2	341.4	259736	240759	259809	240158	260410	1.32224	673.738
912.4	341.2	260440	240828	260264	240119	260973	1.04394	532.652
912.6	341	261413	240926	260658	240081	261502	0.17546	89.6944
912.8	340.8	262251	241060	260985	240043	262002	-0.48525	-248.448
913	340.6	262431	241243	261242	240005	262480	0.09605	49.1968
913.2	340.4	263297	241490	261425	239967	262948	-0.68144	-349.595
913.4	340.2	264014	241820	261531	239929	263422	-1.15178	-591.694
913.6	340	265117	242256	261559	239891	263923	-2.31832	-1193.45
913.8	339.8	265207	242827	261508	239854	264481	-1.40985	-725.905
914	339.6	266227	243565	261379	239817	265127	-2.13238	-1100.03
914.2	339.4	266531	244506	261172	239780	265898	-1.22518	-632.394
914.4	339.2	268243	245691	260890	239744	266838	-2.71355	-1405.12
914.6	339	269846	247154	260536	239708	267982	-3.58671	-1862.81
914.8	338.8	270306	248931	260113	239673	269371	-1.79758	-934.391
915	338.6	271350	251046	259625	239638	271033	-0.60712	-316.192
915.2	338.4	272834	253505	259078	239604	272979	0.27733	144.832
915.4	338.2	275252	256302	258478	239571	275209	-0.0827	-43.3782
915.6	338	276815	259397	257830	239539	277688	1.6595	872.94
915.8	337.8	279929	262727	257141	239507	280360	0.81489	431.056
916	337.6	283050	266199	256417	239477	283139	0.16707	88.868
916.2	337.4	285388	269691	255666	239448	285909	0.97546	521.004
916.4	337.2	288786	273061	254895	239421	288535	-0.46673	-250.767
916.6	337	291325	276152	254109	239395	290866	-0.85002	-458.701
916.8	336.8	292875	278811	253316	239371	292756	-0.22047	-119.29
917	336.6	293869	280883	252521	239348	294057	0.34714	188.145
917.2	336.4	294117	282261	251732	239327	294666	1.01202	548.735
917.4	336.2	293844	282857	250952	239308	294501	1.21267	657.223
917.6	336	292514	282632	250187	239291	293528	1.87468	1013.71
917.8	335.8	291087	281607	249441	239275	291772	1.26889	684.46
918	335.6	288137	279830	248718	239262	289286	2.14007	1148.53
918.2	335.4	286332	277412	248022	239250	286184	-0.27647	-147.908
918.4	335.2	283897	274485	247354	239239	282599	-2.43414	-1296.7
918.6	335	280211	271198	246717	239230	278684	-2.88362	-1526.14
918.8	334.8	276817	267713	246113	239223	274603	-4.20729	-2213.15
919	334.6	272217	264178	245543	239217	270504	-3.2826	-1712.33
919.2	334.4	267665	260728	245006	239212	266522	-2.20812	-1142.17
919.4	334.2	263104	257468	244504	239208	262764	-0.66225	-339.622
919.6	334	258868	254482	244036	239205	259313	0.87592	445.57
919.8	333.8	254934	251815	243601	239202	256214	2.53419	1279.28
920	333.6	251952	249490	243199	239200	253489	3.06254	1536.93
920.2	333.4	249731	247512	242828	239199	251141	2.82143	1409.67
920.4	333.2	247884	245857	242487	239198	249147	2.53545	1262.1
920.6	333	246013	244501	242175	239197	247480	2.95574	1465.74
920.8	332.8	244703	243406	241890	239196	246100	2.82412	1396.74
921	332.6	243367	242532	241631	239196	244968	3.24351	1599.78
921.2	332.4	242523	241846	241396	239196	244046	3.09159	1522.2
921.4	332.2	241229	241308	241182	239195	243295	4.20494	2064.85
921.6	332	240767	240891	240990	239195	242685	3.90755	1916.97
921.8	331.8	239028	240567	240816	239195	242188	6.46264	3158.98
