# Supplementary material for: Cascade electrocatalysis via AgCu single-atom alloy and Ag nanoparticles in CO2 electroreduction toward multicarbon products
Source: Nat Commun. 2023 Oct 5;14:6142. doi: 10.1038/s41467-023-41871-w (PMC10556094; doi:10.1038/s41467-023-41871-w)
Supplement: Supplementary file 3 — Source Data [file 41467_2023_41871_MOESM3_ESM.zip › 6. Source Data/Figure S5A. Cu_Kedge_XANES_spectra.xlsx]

## Sheet: Sheet1
energy	AgCu SANP	Cu	Cu2O	CuO
8780.48	0.00295	0.00126	0.000894886	0.000738432
8785.48	0.00236	0.00125	0.000860502	0.000812405
8790.48	0.00241	0.0012	0.000826113	0.00088639
8795.48	0.00219	0.00114	0.000791719	0.000960386
8800.48	0.0016	0.00105	0.000757355	0.00103
8805.48	0.00166	0.000941827	0.00072295	0.00111
8810.48	0.0014	0.000877589	0.000688575	0.00118
8815.48	0.00102	0.000761847	0.000654195	0.00126
8820.48	0.000788122	0.000529526	0.000619811	0.00133
8825.48	0.000575956	0.000360159	0.000585421	0.0014
8830.48	0.000864486	0.000208738	0.000551026	0.00148
8835.48	0.000533735	0.000144663	0.000516662	0.00134
8840.48	0.000439062	0.000148716	0.000481946	0.000935685
8845.48	0.000554312	5.50413e-05	0.000436422	0.00105
8850.48	-3.3163e-05	-3.97238e-05	0.000386367	0.000779458
8855.48	6.23583e-06	-8.64206e-05	0.000203035	0.000240779
8860.48	-0.000275914	-2.93972e-05	2.27475e-05	0.000224949
8865.48	-0.000299255	-2.62121e-05	-8.95034e-05	-0.000436996
8870.48	-0.00019944	-4.59081e-05	-0.000201514	-0.000489281
8875.48	-7.56661e-05	-6.42891e-05	-0.000309799	-0.000497477
8880.48	-0.00024567	-7.07386e-05	-0.000416745	-0.000863778
8885.48	-0.000252017	-0.000180072	-0.000495561	-0.000874286
8890.48	-0.000404886	-0.000135888	-0.000575852	-0.000522814
8895.48	-0.000209928	-0.000179668	-0.000690142	-0.000750117
8900.48	-0.000452093	-0.000200679	-0.000799907	-0.000804694
8905.48	-0.000460919	-0.000142661	-0.000792731	-0.000869434
8910.48	-0.000436239	-5.27771e-05	-0.000779356	-0.00101
8915.48	9.39344e-05	-5.24674e-05	-0.000605562	-0.00124
8920.48	0.000187029	8.02761e-05	-0.000431385	-0.000904521
8925.48	0.000277722	0.000204235	-0.000240986	-0.00112
8930.48	0.000462422	0.000465233	-5.01068e-05	-0.000705397
8935.48	0.000790738	0.000769029	0.000161045	-0.000440242
8940.48	0.00141	0.00113	0.000385334	0.000610683
8945.48	0.00195	0.00162	0.000923797	0.000881732
8950.48	0.00233	0.00235	0.00149	0.0026
8955.48	0.00357	0.00337	0.00292	0.00422
8960.48	0.00585	0.00497	0.00435	0.00725
8960.78	0.00549	0.00511	0.00446	0.00748
8961.08	0.00548	0.00524	0.00461	0.00772
8961.38	0.00564	0.00538	0.00475	0.00795
8961.68	0.00615	0.00554	0.0048	0.00818
8961.98	0.0065	0.00566	0.00487	0.00842
8962.28	0.00613	0.00581	0.00499	0.00865
8962.58	0.00632	0.00591	0.00522	0.00888
8962.88	0.00656	0.00605	0.00547	0.00912
8963.18	0.00669	0.00618	0.00558	0.00935
8963.48	0.0069	0.00633	0.00571	0.00959
8963.78	0.00671	0.00655	0.00587	0.00982
8964.08	0.00718	0.00672	0.00602	0.01012
8964.38	0.00729	0.00688	0.00619	0.00953
8964.68	0.00722	0.00705	0.00642	0.01071
8964.98	0.00752	0.00726	0.00668	0.01062
8965.28	0.00793	0.00741	0.00698	0.01117
8965.58	0.00824	0.0076	0.00721	0.01123
8965.88	0.00823	0.00783	0.00743	0.01194
8966.18	0.00874	0.00803	0.00771	0.01206
8966.48	0.00847	0.00828	0.00795	0.01251
8966.78	0.00868	0.00848	0.00817	0.01245
8967.08	0.00917	0.00877	0.00843	0.01246
8967.38	0.00943	0.00903	0.00877	0.01371
8967.68	0.0099	0.00929	0.00898	0.0143
8967.98	0.01018	0.00958	0.0093	0.01364
8968.28	0.01026	0.00986	0.0097	0.01418
8968.58	0.01059	0.01018	0.01011	0.0148
8968.88	0.01065	0.01054	0.01054	0.01534
8969.18	0.01095	0.01088	0.01102	0.01575
8969.48	0.01122	0.01123	0.01146	0.01544
8969.78	0.01158	0.01156	0.01169	0.01634
8970.08	0.01208	0.01197	0.01209	0.01733
8970.38	0.01222	0.01244	0.0126	0.01764
8970.68	0.01247	0.01291	0.01304	0.01842
8970.98	0.01297	0.01336	0.01355	0.01938
8971.28	0.01343	0.0139	0.01419	0.01953
8971.58	0.01397	0.01443	0.01475	0.02033
8971.88	0.01474	0.015	0.01527	0.02148
8972.18	0.01541	0.01572	0.01582	0.02198
8972.48	0.01592	0.01635	0.01656	0.02262
8972.78	0.0159	0.0171	0.01746	0.02289
8973.08	0.01695	0.01789	0.01823	0.02395
8973.38	0.01736	0.01873	0.019	0.02488
8973.68	0.01768	0.01964	0.01982	0.02548
8973.98	0.01883	0.02069	0.02076	0.0269
8974.28	0.01963	0.02181	0.02208	0.02818
8974.58	0.02082	0.02317	0.02318	0.02889
8974.88	0.02151	0.02455	0.02422	0.02954
8975.18	0.02197	0.02615	0.0256	0.0311
8975.48	0.02376	0.0279	0.02729	0.03268
8975.78	0.02431	0.02992	0.02952	0.03395
8976.08	0.02621	0.03222	0.03124	0.03606
8976.38	0.02725	0.03492	0.03292	0.03728
8976.68	0.02998	0.03807	0.0356	0.04024
8976.98	0.03207	0.04187	0.03833	0.04298
8977.28	0.03449	0.04634	0.04078	0.04571
8977.58	0.03789	0.05197	0.04366	0.05003
8977.88	0.04235	0.05909	0.04707	0.05437
8978.18	0.04754	0.06818	0.05275	0.0603
8978.48	0.05344	0.08071	0.05885	0.06685
8978.78	0.06027	0.09785	0.06473	0.07158
8979.08	0.06862	0.12136	0.07349	0.07504
8979.38	0.08062	0.15424	0.08685	0.07712
8979.68	0.09502	0.19725	0.10349	0.07849
8979.98	0.11143	0.24804	0.12388	0.08138
8980.28	0.12967	0.30438	0.14784	0.08539
8980.58	0.1498	0.35773	0.18954	0.09164
8980.88	0.16561	0.40325	0.23913	0.1008
8981.18	0.18404	0.4364	0.29569	0.11089
8981.48	0.20073	0.45783	0.35825	0.12216
8981.78	0.21526	0.47098	0.47696	0.1352
8982.08	0.22909	0.47699	0.55003	0.14826
8982.38	0.24008	0.47763	0.6138	0.16356
8982.68	0.2489	0.47409	0.64944	0.18133
8982.98	0.25442	0.46799	0.6466	0.19981
8983.28	0.25936	0.46089	0.62448	0.22475
8983.58	0.2696	0.4545	0.58934	0.25428
8983.88	0.28303	0.45055	0.55515	0.28935
8984.18	0.30037	0.44997	0.52738	0.33114
8984.48	0.32561	0.45332	0.5109	0.37799
8984.78	0.35592	0.46044	0.50071	0.42569
8985.08	0.3859	0.47084	0.49728	0.4751
8985.38	0.41324	0.48295	0.49945	0.51884
8985.68	0.4415	0.49582	0.51314	0.55391
8985.98	0.46156	0.50813	0.52773	0.58019
8986.28	0.47995	0.51985	0.54268	0.5963
8986.58	0.49142	0.5305	0.56087	0.60777
8986.88	0.50192	0.54111	0.58013	0.61125
8987.18	0.50724	0.55188	0.59664	0.61136
8987.48	0.51168	0.5638	0.61118	0.61
8987.78	0.51559	0.57685	0.6238	0.61124
8988.08	0.52576	0.59098	0.63794	0.61235
8988.38	0.53545	0.60695	0.65362	0.61647
8988.68	0.54911	0.62395	0.67089	0.62943
8988.98	0.56493	0.64315	0.68921	0.64252
8989.28	0.58822	0.66337	0.7106	0.66435
8989.58	0.61317	0.68577	0.72827	0.68795
8989.88	0.64112	0.70901	0.74395	0.71214
8990.18	0.67344	0.73422	0.76212	0.73838
8990.48	0.70149	0.76017	0.78077	0.763
8990.78	0.73376	0.78715	0.80232	0.78875
8991.08	0.77045	0.81396	0.82066	0.81391
8991.38	0.80526	0.84085	0.83877	0.84332
8991.68	0.84498	0.86713	0.86195	0.87138
8991.98	0.88536	0.89282	0.88908	0.89996
8992.28	0.92044	0.9166	0.92402	0.92453
8992.58	0.95397	0.93956	0.94898	0.95161
8992.88	0.9891	0.96005	0.97317	0.97233
8993.18	1.01514	0.97872	0.99862	0.9881
8993.48	1.03518	0.99424	1.02122	1.00063
8993.78	1.05322	1.0069	1.04163	1.01158
8994.08	1.06959	1.01569	1.05304	1.0169
8994.38	1.0821	1.02059	1.06329	1.02675
8994.68	1.09758	1.02169	1.07324	1.03573
8994.98	1.10867	1.01941	1.08209	1.04329
8995.28	1.12243	1.01429	1.0881	1.05018
8995.58	1.12945	1.00708	1.09355	1.05617
8995.88	1.14329	0.99841	1.09882	1.06114
8996.18	1.1522	0.98888	1.1037	1.07245
8996.48	1.16516	0.97871	1.10775	1.079
8996.78	1.18029	0.96871	1.1095	1.09043
8997.08	1.1941	0.95885	1.10787	1.09904
8997.38	1.20047	0.94939	1.10508	1.10754
8997.68	1.21152	0.94094	1.09643	1.11467
8997.98	1.21749	0.9333	1.08607	1.12264
8998.28	1.22148	0.92699	1.07603	1.12558
8998.58	1.21804	0.92195	1.06439	1.12551
8998.88	1.21152	0.91845	1.05173	1.12154
8999.18	1.20739	0.91668	1.03938	1.11957
8999.48	1.20349	0.91675	1.02691	1.11775
8999.78	1.19202	0.91887	1.015	1.11337
9000.08	1.18228	0.92269	1.00381	1.1091
9000.38	1.17744	0.92885	0.9931	1.10449
9000.68	1.16973	0.93673	0.98323	1.09872
9000.98	1.16109	0.94673	0.97365	1.09507
9001.28	1.15434	0.95807	0.96525	1.08948
9001.58	1.14533	0.97061	0.95717	1.08218
9001.88	1.13577	0.98405	0.94938	1.07478
9002.18	1.12684	0.99737	0.94165	1.06679
9002.48	1.11647	1.0101	0.93604	1.05807
9002.78	1.10487	1.02143	0.93246	1.04984
9003.08	1.09415	1.03057	0.92898	1.0402
9003.38	1.07857	1.03696	0.92592	1.0324
9003.68	1.0691	1.04062	0.92533	1.02555
9003.98	1.06002	1.04116	0.92562	1.01794
9004.28	1.04992	1.03875	0.92644	1.01152
9004.58	1.04234	1.03352	0.92796	1.00696
9004.88	1.03103	1.02642	0.93045	1.00238
9005.18	1.02398	1.01808	0.93319	0.99748
9005.48	1.01619	1.00863	0.93617	0.99229
9005.78	1.00854	0.99895	0.93959	0.98737
9006.08	0.99817	0.98907	0.94307	0.98311
9006.38	0.98963	0.97951	0.94665	0.9802
9006.68	0.98528	0.97075	0.9502	0.97598
9006.98	0.98126	0.96269	0.95374	0.97133
9007.28	0.97565	0.95529	0.95729	0.96521
9007.58	0.96727	0.94898	0.96019	0.96325
9007.88	0.96479	0.94312	0.96301	0.96175
9008.18	0.95605	0.93759	0.96704	0.96013
9008.48	0.95824	0.93223	0.97153	0.95851
9008.78	0.95295	0.92699	0.97597	0.95835
9009.08	0.95395	0.92163	0.98075	0.95969
9009.38	0.95057	0.9161	0.98539	0.95926
9009.68	0.94956	0.91056	0.98945	0.96015
9009.98	0.95512	0.90523	0.99359	0.96246
9010.28	0.95091	0.90014	0.9979	0.96241
9010.58	0.95138	0.89552	1.00069	0.96593
9010.88	0.95522	0.89151	1.00338	0.96727
9011.18	0.95941	0.88842	1.0053	0.96683
9011.48	0.95682	0.88595	1.00712	0.96861
9011.78	0.95361	0.88435	1.00789	0.96848
9012.08	0.95631	0.88359	1.00808	0.97082
9012.38	0.95736	0.88334	1.0079	0.97315
9012.68	0.95546	0.88381	1.00648	0.97289
9012.98	0.95825	0.88463	1.00498	0.96919
9013.28	0.95809	0.88585	1.00372	0.97184
9013.58	0.95935	0.88727	1.00257	0.97257
9013.88	0.95847	0.88874	1.00157	0.97171
9014.18	0.96408	0.89034	1.00111	0.97158
9014.48	0.95872	0.89234	1.00064	0.97033
9014.78	0.95706	0.8944	1.00019	0.96476
9015.08	0.95663	0.89667	1	0.96757
9015.38	0.95488	0.89913	0.99981	0.96952
9015.68	0.95453	0.90199	0.99962	0.96839
9015.98	0.95536	0.90512	0.99901	0.96816
9016.28	0.95326	0.90848	0.99668	0.96477
9016.58	0.95525	0.91206	0.99439	0.96607
9016.88	0.95478	0.91617	0.9921	0.96599
9017.18	0.95	0.92049	0.98857	0.96347
9017.48	0.9492	0.92501	0.98478	0.96268
9017.78	0.95087	0.92987	0.98099	0.96223
9018.08	0.94984	0.93498	0.97714	0.96036
9018.38	0.94442	0.93999	0.97304	0.9609
9018.68	0.94898	0.94525	0.96733	0.95847
9018.98	0.94568	0.95043	0.96163	0.95597
9019.28	0.94136	0.95581	0.95592	0.95495
9019.58	0.94335	0.96096	0.9509	0.95161
9019.88	0.93566	0.96604	0.94687	0.94928
9020.18	0.93695	0.97101	0.94284	0.94547
9020.48	0.93245	0.97593	0.93874	0.94402
9020.78	0.93445	0.98063	0.93505	0.94154
9021.08	0.9337	0.98535	0.93256	0.93785
9021.38	0.9251	0.99003	0.93007	0.93259
9021.68	0.92556	0.9946	0.92758	0.92846
9021.98	0.92021	0.99897	0.92516	0.92756
9022.28	0.91545	1.00355	0.92316	0.9234
9022.58	0.91752	1.00817	0.92116	0.92144
9022.88	0.91255	1.01264	0.91917	0.91778
9023.18	0.90901	1.01708	0.91713	0.91368
9023.48	0.91378	1.02156	0.91539	0.91179
9023.78	0.90498	1.02574	0.91367	0.90973
9024.08	0.9057	1.02983	0.91194	0.90528
9024.38	0.90345	1.03362	0.91022	0.90436
9024.68	0.90335	1.03711	0.90885	0.90316
9024.98	0.89855	1.04005	0.90762	0.90092
9025.28	0.89923	1.04267	0.90639	0.89828
9025.58	0.89902	1.04477	0.90517	0.89934
9025.88	0.89563	1.04634	0.90401	0.89634
9026.18	0.89361	1.04739	0.90329	0.89647
9026.48	0.89338	1.04749	0.90256	0.89462
9026.78	0.89186	1.04714	0.90184	0.89313
9027.08	0.89175	1.04612	0.90111	0.892
9027.38	0.89078	1.04429	0.90061	0.89194
9027.68	0.89008	1.04183	0.90014	0.89091
9027.98	0.8877	1.03894	0.89968	0.89051
9028.28	0.89046	1.03549	0.89922	0.88873
9028.58	0.88947	1.03159	0.89884	0.89093
9028.88	0.89059	1.02723	0.89859	0.89104
9029.18	0.88633	1.02264	0.89835	0.89263
9029.48	0.8863	1.01793	0.8981	0.89369
9029.78	0.88988	1.0132	0.89786	0.89475
9030.08	0.89119	1.00826	0.89795	0.89581
9030.38	0.88691	1.00328	0.89811	0.89718
9030.48	0.89233	1.00162	0.89816	0.89776
9031.77	0.89717	0.97979	0.90004	0.90542
9033.17	0.90383	0.95922	0.90517	0.91375
9034.6	0.91064	0.94505	0.91373	0.92623
9036.04	0.92509	0.93724	0.92428	0.94252
9037.5	0.94308	0.93473	0.93453	0.95458
9038.99	0.96137	0.93755	0.9445	0.96845
9040.49	0.97708	0.94434	0.95474	0.98198
9042.01	0.99309	0.95169	0.96597	0.99392
9043.55	1.01024	0.95516	0.97852	1.00054
9045.1	1.01862	0.95386	0.99052	1.0065
9046.68	1.02254	0.95216	0.99939	1.01033
9048.28	1.03373	0.95609	1.00219	1.0192
9049.89	1.04287	0.96476	0.99912	1.02364
9051.53	1.04635	0.97279	0.99276	1.02482
9053.18	1.03977	0.97618	0.9874	1.02411
9054.85	1.03695	0.97675	0.98532	1.01919
9056.54	1.03303	0.97989	0.98553	1.01258
9058.25	1.03165	0.98844	0.98616	1.00986
9059.98	1.02743	1.00016	0.98572	1.00635
9061.73	1.02462	1.01037	0.9843	1.00255
9063.5	1.02308	1.01771	0.98295	0.9982
9065.28	1.01523	1.02456	0.98354	0.99574
9067.09	1.01585	1.03289	0.98618	0.99398
9068.91	1.01451	1.04365	0.99004	0.99172
9070.76	1.01279	1.05497	0.99466	0.98771
9072.62	1.01199	1.06187	0.99945	0.98581
9074.5	1.01255	1.06071	1.00357	0.98407
9076.4	1.00382	1.05124	1.00708	0.98374
9078.32	0.99493	1.03529	1.01006	0.98061
9080.26	0.99315	1.01766	1.01221	0.97905
9082.22	0.98904	1.00226	1.01344	0.97835
9084.19	0.98473	0.98867	1.01384	0.98029
9086.19	0.98139	0.97708	1.01247	0.97995
9088.2	0.97832	0.97059	1.0085	0.97919
9090.24	0.97508	0.96676	1.00222	0.97723
9092.28	0.97226	0.95838	0.99435	0.97677
9094.36	0.96638	0.94474	0.98609	0.97852
9096.45	0.96544	0.93158	0.97844	0.9786
9098.56	0.96169	0.92376	0.97161	0.97719
9100.69	0.96278	0.92462	0.96581	0.9775
9102.83	0.96547	0.93321	0.96205	0.97797
9105	0.96759	0.94707	0.9603	0.97902
9107.18	0.97388	0.96293	0.96077	0.97928
9109.39	0.97388	0.97704	0.96366	0.97996
9111.61	0.98007	0.98815	0.96866	0.98078
9113.86	0.98258	0.99466	0.97492	0.98106
9116.12	0.98086	0.99669	0.98067	0.98211
9118.4	0.98513	0.99667	0.98501	0.98257
9120.7	0.98892	0.99927	0.988	0.98302
9123.02	0.99418	1.00925	0.99006	0.98606
9125.35	1.00433	1.02906	0.99152	0.99162
9127.71	1.01666	1.05424	0.99285	0.9964
9130.09	1.02617	1.07491	0.99431	0.99996
9132.48	1.03118	1.08364	0.99566	1.00384
9134.89	1.03037	1.08255	0.99754	1.00629
9137.32	1.03293	1.07643	1.00022	1.00767
9139.78	1.03232	1.06779	1.00318	1.00771
9142.25	1.02854	1.05547	1.0059	1.00794
9144.73	1.02069	1.03774	1.00752	1.0081
9147.25	1.0226	1.01625	1.00713	1.00848
9149.77	1.01572	0.99252	1.00561	1.0075
9152.32	1.00687	0.96807	1.00335	1.00634
9154.88	1.00333	0.94454	1.00104	1.00533
9157.47	0.99892	0.92669	0.99898	1.00406
9160.07	0.99074	0.91907	0.99736	1.00404
9162.7	0.987	0.92455	0.99648	1.00228
9165.34	0.98912	0.94126	0.99663	0.99856
9168	0.99274	0.96341	0.99738	0.99464
9170.68	0.98859	0.98471	0.99849	0.99117
9173.37	0.98914	0.99939	0.99956	0.98901
9176.09	0.99379	1.00741	1.00055	0.98692
9178.83	0.99022	1.00971	1.00147	0.98677
9181.59	0.98867	1.008	1.00253	0.99008
9184.36	0.99313	1.00581	1.0034	0.99218
9187.16	0.99696	1.00506	1.00388	0.994
9189.97	1.00012	1.00484	1.00407	0.99754
9192.8	0.9965	1.00319	1.00403	0.99904
9195.65	0.99757	0.99999	1.00354	0.99812
9198.52	0.9974	0.99939	1.00277	0.99721
9201.41	0.99654	1.00675	1.00178	0.99637
9204.32	0.99992	1.02176	1.00083	0.99577
9207.24	1.0049	1.03684	0.9995	0.99493
9210.19	1.00188	1.04476	0.99796	0.99347
9213.16	1.00246	1.04634	0.99662	0.99334
9216.14	1.00806	1.04469	0.99538	0.99449
9219.14	1.0081	1.03977	0.99395	0.99566
9222.16	1.00691	1.03099	0.99302	0.99797
9225.21	1.00646	1.01847	0.9926	1.00109
9228.26	1.00709	1.00378	0.99258	1.00293
9231.35	1.00101	0.9898	0.99304	1.00307
9234.44	0.99811	0.97819	0.9935	1.0025
9237.56	0.99562	0.97072	0.99407	1.00095
9240.69	0.99568	0.9687	0.99521	0.99976
9243.85	0.99457	0.97121	0.99642	1
9247.02	0.99417	0.97487	0.99767	1.00049
9250.22	0.99679	0.97693	0.99882	1.00177
9253.43	0.99829	0.97857	0.99995	1.00244
9256.66	1.00146	0.98095	1.00067	1.00289
9259.91	1.00027	0.98364	1.00156	1.00382
9263.18	1.00396	0.98731	1.00228	1.0043
9266.47	1.00456	0.99214	1.00286	1.00462
9269.77	1.00154	0.99723	1.00333	1.00403
9273.1	1.00272	1.00148	1.00357	1.00282
9276.45	1.00484	1.00497	1.00348	1.00108
9279.81	1.00224	1.00777	1.00334	0.99873
9283.19	1.00141	1.01039	1.00308	0.99803
9286.59	1.00499	1.01304	1.00265	0.99898
9290.01	1.00507	1.01545	1.00211	0.99955
9293.46	1.00289	1.01764	1.0015	0.99989
9296.91	1.0016	1.01954	1.00102	0.99991
9300.39	1.00603	1.01934	1.00097	0.99985
9303.89	1.0047	1.01626	1.0008	0.99978
9307.41	1.0032	1.01177	1.00047	0.99954
9310.94	0.9995	1.00681	1.0002	0.99979
9314.5	1.0005	1.00172	1.00011	0.99945
9318.07	0.99674	0.99711	0.9999	0.9984
9321.66	0.99403	0.99446	0.9996	0.99831
9325.28	0.99375	0.9941	0.99939	0.99891
9328.9	0.99759	0.99477	0.99933	0.99888
9332.55	0.99435	0.99414	0.99923	0.99879
9336.22	0.99273	0.99133	0.99914	0.99989
9339.91	0.99407	0.98718	0.99918	1.00036
9343.61	0.99203	0.98367	0.99925	1.0001
9347.34	0.99386	0.98383	0.99917	0.99993
9351.09	0.99156	0.98636	0.99908	0.9987
9354.85	0.99413	0.98802	0.99918	0.99813
9358.63	0.99107	0.98953	0.99906	0.99792
9362.43	0.99297	0.99177	0.99875	0.99827
9366.25	0.99527	0.99387	0.9987	0.9993
9370.09	0.99663	0.99602	0.99868	1.00072
9373.95	0.99955	0.99832	0.99846	1.00242
9377.83	1.00108	1.00045	0.9986	1.00354
9381.72	1.00175	1.00246	0.99871	1.00391
9385.64	1.0042	1.00425	0.99883	1.00385
9389.57	1.00356	1.00561	0.99897	1.0039
9393.53	1.00577	1.00673	0.99921	1.00381
9397.5	1.00847	1.00758	0.99921	1.00355
9401.49	1.00441	1.00755	0.99935	1.00209
9405.5	1.00364	1.00646	0.99943	1.00165
9409.53	1.00373	1.00443	0.99977	1.00056
9413.58	1.00098	1.0016	0.9999	1.00061
9417.65	0.99899	0.99889	1.0002	1.00106
9421.73	1.00267	0.99724	1.0004	1.00157
9425.84	1.00096	0.9966	1.00062	1.00187
9429.96	0.99616	0.99687	1.00082	1.00062
9434.11	0.99949	0.99742	1.00116	0.99947
9438.27	0.99985	0.99758	1.0013	0.99916
9442.45	0.99918	0.99726	1.00135	0.99898
9446.65	0.99744	0.99649	1.00149	0.99911
9450.87	0.99706	0.99505	1.00153	0.99861
9455.11	0.99586	0.9939	1.00157	0.99786
9459.37	0.99693	0.99363	1.00147	0.99844
9463.64	0.99572	0.994	1.00136	0.99972
9467.94	0.99613	0.99414	1.00141	1.00027
9472.25	0.99785	0.99424	1.00122	1.00079
9476.59	1.00034	0.9948	1.00108	1.00048
9480.94	1.00041	0.99587	1.00103	1.00113
9485.31	1.00118	0.99731	1.00066	1.00165
9489.7	1.00206	0.999	1.00039	1.00161
9494.11	0.99984	1.00073	1.00031	1.00109
9498.54	1.00167	1.00234	0.9999	1.00071
9502.99	1.00166	1.00399	0.99966	1.00053
9507.46	1.00024	1.00531	0.99972	1.00036
9511.94	1.00101	1.00619	0.99946	0.99986
9516.44	1.00217	1.00622	0.99956	1.00009
9520.97	1.00252	1.00535	0.99949	0.99996
9525.51	1.00087	1.00395	0.99957	0.99982
9530.08	1.00001	1.00259	0.9997	0.99937
9534.65	1.00066	1.00172	0.99987	0.99938
9539.26	0.99883	1.00135	0.99999	0.99945
9543.87	0.99977	1.00123	1.00011	0.999
9548.51	0.99906	1.00136	1.00014	1.00012
9553.17	0.99963	1.00142	1.00025	1.00137
9557.84	0.9997	1.00159	1.0003	0.99963
9562.54	1.0001	1.0017	1.00016	0.9996
9567.25	1.00363	1.00166	1.00027	0.99955
9571.99	1.00211	1.00176	1.00042	0.99943
9573.38	1.00284	1.00179	1.00044	0.99955
