# Supplementary material for: Cascade electrocatalysis via AgCu single-atom alloy and Ag nanoparticles in CO2 electroreduction toward multicarbon products
Source: Nat Commun. 2023 Oct 5;14:6142. doi: 10.1038/s41467-023-41871-w (PMC10556094; doi:10.1038/s41467-023-41871-w)
Supplement: Supplementary file 3 — Source Data [file 41467_2023_41871_MOESM3_ESM.zip › 6. Source Data/Figure S6AB. Ag_Kedge_k_space.xlsx]

## Sheet: AgCu SANP
AgCu SANP
k	Ag_CuAg	fit	residual	running	window
0	0	0	0	0	0
0.05	0.00282	0.000155739	0.00267	0	0
0.1	0.01042	0.000623384	0.0098	0	0
0.15	0.02149	0.0014	0.02009	0	0
0.2	0.03472	0.0025	0.03221	0	0
0.25	0.04879	0.00392	0.04488	0	0
0.3	0.06241	0.00565	0.05676	0	0
0.35	0.07426	0.00772	0.06654	0	0
0.4	0.08304	0.01012	0.07292	0	0
0.45	0.08743	0.01286	0.07457	0	0
0.5	0.08613	0.01596	0.07017	0	0
0.55	0.07783	0.01942	0.05841	0	0
0.6	0.06122	0.02327	0.03796	0	0
0.65	0.035	0.02753	0.00748	0	0
0.7	-0.00215	0.03223	-0.03438	0	0
0.75	-0.03618	0.03748	-0.07366	0	0
0.8	-0.04121	-0.04414	0.00292	0	0
0.85	-0.04658	-0.05005	0.00348	0	0
0.9	-0.05228	-0.05593	0.00366	0	0
0.95	-0.05687	-0.06096	0.00409	0	0
1	-0.05703	-0.06568	0.00865	0	0
1.05	-0.05627	-0.06835	0.01207	0	0
1.1	-0.05452	-0.07002	0.0155	0	0
1.15	-0.04306	-0.06935	0.02629	0	0
1.2	-0.02836	-0.06562	0.03726	0	0
1.25	-0.01067	-0.05975	0.04909	0	0
1.3	0.00282	-0.05019	0.05301	0	0
1.35	0.01282	-0.03639	0.04921	0	0
1.4	0.02125	-0.01991	0.04116	0	0
1.45	0.02758	-0.000145471	0.02773	0	0
1.5	0.03385	0.02426	0.00959	0	0
1.55	0.04947	0.05028	-0.000815242	0	0
1.6	0.07763	0.07729	0.000341313	0	0
1.65	0.10249	0.10602	-0.00354	0	0
1.7	0.11205	0.13337	-0.02132	0	0
1.75	0.11075	0.15787	-0.04713	0	0
1.8	0.10115	0.17837	-0.07722	0	0
1.85	0.12244	0.19231	-0.06987	0	0
1.9	0.15709	0.19857	-0.04148	0	0
1.95	0.13971	0.19668	-0.05697	0	0
2	0.12217	0.1833	-0.06113	0	0
2.05	0.10441	0.15846	-0.05406	0	0
2.1	0.04159	0.1247	-0.08311	0	0
2.15	-0.01663	0.08388	-0.10051	0	0
2.2	-0.0063	0.0304	-0.0367	0	0
2.25	-0.04522	-0.02294	-0.02228	0	0
2.3	-0.10731	-0.07093	-0.03638	0	0
2.35	-0.15288	-0.11081	-0.04207	0	0
2.4	-0.22161	-0.14545	-0.07616	0	0
2.45	-0.28374	-0.16875	-0.11499	0	0
2.5	-0.30686	-0.17905	-0.12781	0	0
2.55	-0.32567	-0.17864	-0.14703	0	0.00616
2.6	-0.32703	-0.16571	-0.16132	0	0.02447
2.65	-0.28341	-0.13623	-0.14718	0	0.0545
2.7	-0.23312	-0.09218	-0.14093	0	0.09549
2.75	-0.17989	-0.03867	-0.14122	0	0.14645
2.8	-0.07981	0.0236	-0.10341	0	0.20611
2.85	0.07258	0.091	-0.01841	0	0.273
2.9	0.15257	0.15728	-0.00472	0	0.34549
2.95	0.18608	0.21928	-0.03321	0	0.42178
3	0.44402	0.27087	0.17315	0.00519	0.5
3.05	0.46829	0.30476	0.16353	0.00981	0.57822
3.1	0.56594	0.3151	0.25084	0.02069	0.65451
3.15	0.47929	0.30146	0.17784	0.02616	0.72699
3.2	0.46425	0.25973	0.20453	0.0334	0.79389
3.25	0.37937	0.18959	0.18978	0.03963	0.85355
3.3	0.11797	0.0937	0.02428	0.03973	0.90451
3.35	0.02726	-0.02022	0.04748	0.04012	0.9455
3.4	-0.22157	-0.14626	-0.07531	0.0411	0.97553
3.45	-0.38308	-0.2758	-0.10727	0.04309	0.99384
3.5	-0.31601	-0.39779	0.08178	0.04425	1
3.55	-0.41055	-0.49681	0.08626	0.04554	1
3.6	-0.54867	-0.56847	0.01981	0.0456	1
3.65	-0.46146	-0.60538	0.14392	0.04919	1
3.7	-0.56293	-0.59984	0.03691	0.04942	1
3.75	-0.50695	-0.54596	0.03901	0.04969	1
3.8	-0.30308	-0.45167	0.14859	0.0535	1
3.85	-0.14966	-0.32184	0.17218	0.05863	1
3.9	-0.15108	-0.16341	0.01234	0.05866	1
3.95	0.11527	0.01222	0.10305	0.0605	1
4	0.35534	0.19123	0.16411	0.06515	1
4.05	0.17927	0.36123	-0.18195	0.07088	1
4.1	0.22694	0.50825	-0.28131	0.08457	1
4.15	0.42189	0.61974	-0.19785	0.09134	1
4.2	0.58628	0.68983	-0.10355	0.09319	1
4.25	0.72542	0.71381	0.01161	0.09322	1
4.3	0.70498	0.68886	0.01612	0.09326	1
4.35	0.78719	0.61658	0.17061	0.0983	1
4.4	0.88333	0.50386	0.37946	0.1232	1
4.45	0.53156	0.35939	0.17218	0.12833	1
4.5	0.09312	0.1917	-0.09858	0.13001	1
4.55	-0.17854	0.01363	-0.19217	0.1364	1
4.6	-0.32914	-0.16002	-0.16912	0.14134	1
4.65	-0.45209	-0.31671	-0.13538	0.14451	1
4.7	-0.69895	-0.44658	-0.25237	0.15553	1
4.75	-0.59784	-0.54058	-0.05727	0.1561	1
4.8	-0.71362	-0.59262	-0.121	0.15863	1
4.85	-0.65791	-0.60068	-0.05724	0.1592	1
4.9	-0.52404	-0.56683	0.04279	0.15951	1
4.95	-0.5031	-0.49403	-0.00907	0.15953	1
5	-0.44155	-0.38933	-0.05223	0.16	1
5.05	-0.05686	-0.2625	0.20565	0.16732	1
5.1	0.10216	-0.12471	0.22687	0.17622	1
5.15	-8.39788e-05	0.01426	-0.01434	0.17625	1
5.2	0.16041	0.14385	0.01656	0.1763	1
5.25	0.24288	0.25461	-0.01172	0.17632	1
5.3	0.13355	0.34363	-0.21008	0.18396	1
5.35	0.11445	0.40132	-0.28687	0.19819	1
5.4	0.36958	0.42367	-0.05409	0.1987	1
5.45	0.64298	0.41116	0.23182	0.20799	1
5.5	0.54707	0.36839	0.17869	0.21352	1
5.55	0.18474	0.29775	-0.11301	0.21572	1
5.6	0.16167	0.20684	-0.04517	0.21608	1
5.65	0.16269	0.1051	0.05759	0.21665	1
5.7	-0.12823	-0.000685832	-0.12754	0.21946	1
5.75	0.05929	-0.10056	0.15984	0.22388	1
5.8	-0.20509	-0.18523	-0.01986	0.22395	1
5.85	-0.36289	-0.24753	-0.11535	0.22625	1
5.9	-0.19208	-0.28816	0.09608	0.22785	1
5.95	-0.37142	-0.29943	-0.07199	0.22875	1
6	-0.33146	-0.28059	-0.05087	0.22919	1
6.05	-0.25225	-0.23431	-0.01794	0.22925	1
6.1	-0.09596	-0.17231	0.07634	0.23026	1
6.15	-0.09216	-0.09205	-0.000117297	0.23026	1
6.2	-0.22474	-0.000534855	-0.2242	0.23895	1
6.25	0.22985	0.09359	0.13626	0.24216	1
6.3	0.23369	0.18122	0.05246	0.24264	1
6.35	0.15078	0.25364	-0.10286	0.24447	1
6.4	0.43882	0.30336	0.13546	0.24764	1
6.45	0.30593	0.32486	-0.01893	0.24771	1
6.5	0.27461	0.3152	-0.04059	0.24799	1
6.55	0.02636	0.27463	-0.24827	0.25865	1
6.6	0.32007	0.21534	0.10474	0.26055	1
6.65	0.34166	0.13437	0.20729	0.26798	1
6.7	0.09508	0.03733	0.05775	0.26856	1
6.75	-0.00182	-0.06854	0.06673	0.26933	1
6.8	-0.1726	-0.17489	0.00228	0.26933	1
6.85	-0.35203	-0.27288	-0.07914	0.27041	1
6.9	-0.55067	-0.354	-0.19667	0.2771	1
6.95	-0.60287	-0.41069	-0.19218	0.28349	1
7	-0.47734	-0.43708	-0.04026	0.28377	1
7.05	-0.31709	-0.42954	0.11245	0.28596	1
7.1	-0.40337	-0.38896	-0.01441	0.28599	1
7.15	-0.22588	-0.3187	0.09282	0.28749	1
7.2	0.15996	-0.22274	0.3827	0.31282	1
7.25	0.21641	-0.10711	0.32352	0.33092	1
7.3	0.06215	0.02051	0.04164	0.33122	1
7.35	0.37034	0.15128	0.21905	0.33952	1
7.4	0.07372	0.27585	-0.20214	0.34659	1
7.45	0.29784	0.38502	-0.08718	0.3479	1
7.5	0.5412	0.4704	0.0708	0.34877	1
7.55	0.4228	0.52455	-0.10175	0.35056	1
7.6	0.36556	0.54132	-0.17576	0.3559	1
7.65	0.68197	0.52212	0.15985	0.36032	1
7.7	0.62419	0.46756	0.15663	0.36457	1
7.75	0.30084	0.38065	-0.0798	0.36567	1
7.8	0.01995	0.26667	-0.24672	0.3762	1
7.85	0.25404	0.13284	0.12121	0.37874	1
7.9	-0.06148	-0.01216	-0.04932	0.37916	1
7.95	-0.50953	-0.15872	-0.35082	0.40045	1
8	-0.35891	-0.297	-0.06191	0.40111	1
8.05	0.05067	-0.41704	0.46772	0.43895	1
8.1	-0.83499	-0.50909	-0.32589	0.45732	1
8.15	-0.73347	-0.56882	-0.16465	0.462	1
8.2	-0.21306	-0.59208	0.37902	0.48685	1
8.25	-0.50889	-0.57712	0.06824	0.48766	1
8.3	-0.66984	-0.52469	-0.14515	0.4913	1
8.35	-0.15771	-0.43798	0.28027	0.50489	1
8.4	-0.53954	-0.32248	-0.21706	0.51304	1
8.45	-0.08771	-0.18558	0.09787	0.51469	1
8.5	-0.21762	-0.0361	-0.18152	0.52039	1
8.55	-0.53609	0.11601	-0.65209	0.59394	1
8.6	0.24991	0.26	-0.01009	0.59396	1
8.65	0.51646	0.38712	0.12934	0.59685	1
8.7	0.67917	0.48922	0.18995	0.60309	1
8.75	0.68989	0.55982	0.13007	0.60602	1
8.8	0.51069	0.59447	-0.08379	0.60723	1
8.85	0.65153	0.59109	0.06044	0.60787	1
8.9	0.21868	0.55002	-0.33134	0.62686	1
8.95	0.80784	0.47407	0.33377	0.64612	1
9	0.32522	0.36826	-0.04304	0.64644	1
9.05	-0.10479	0.23944	-0.34423	0.66694	1
9.1	-0.01184	0.09622	-0.10806	0.66896	1
9.15	0.52806	-0.05171	0.57977	0.7271	1
9.2	0.07532	-0.19489	0.27021	0.73973	1
9.25	-0.28646	-0.32423	0.03777	0.73997	1
9.3	-0.23611	-0.43164	0.19553	0.74659	1
9.35	-0.531	-0.5105	-0.0205	0.74666	1
9.4	-0.61044	-0.55612	-0.05432	0.74717	1
9.45	-0.88993	-0.56596	-0.32396	0.76532	1
9.5	-0.78785	-0.53985	-0.248	0.77596	1
9.55	-0.12538	-0.47957	0.35419	0.79766	0.99384
9.6	-0.5862	-0.38915	-0.19705	0.80438	0.97553
9.65	-0.58756	-0.27544	-0.31212	0.82123	0.9455
9.7	-0.24689	-0.14608	-0.10081	0.82298	0.90451
9.75	0.06183	-0.00959	0.07143	0.82387	0.85355
9.8	0.36238	0.12519	0.23719	0.8336	0.79389
9.85	0.26701	0.24967	0.01734	0.83365	0.72699
9.9	1.16917	0.3561	0.81307	0.94799	0.65451
9.95	0.90688	0.438	0.46889	0.98602	0.57822
10	0.20629	0.49059	-0.2843	1	0.5
10.05	-0.01649	0.51084	-0.52733	1	0.42178
10.1	0.06521	0.49771	-0.4325	1	0.34549
10.15	0.3035	0.453	-0.1495	1	0.273
10.2	0.29673	0.38029	-0.08355	1	0.20611
10.25	0.14252	0.28486	-0.14234	1	0.14645
10.3	-0.01288	0.17337	-0.18625	1	0.09549
10.35	-0.53678	0.05336	-0.59013	1	0.0545
10.4	-0.10656	-0.06727	-0.03928	1	0.02447
10.45	-0.09584	-0.18075	0.08491	1	0.00616
10.5	-0.01746	-0.27996	0.2625	1	1.0694e-26
10.55	0.45003	-0.35886	0.80889	1	0
10.6	-0.12594	-0.41288	0.28695	1	0
10.65	-0.03397	-0.43918	0.40521	1	0
10.7	0.00776	-0.43674	0.4445	1	0
10.75	-0.56122	-0.40646	-0.15476	1	0
10.8	0.05657	-0.35099	0.40756	1	0
10.85	-0.51509	-0.27455	-0.24054	1	0
10.9	0.07372	-0.1826	0.25631	1	0
10.95	0.47241	-0.08143	0.55384	1	0
11	-0.1598	0.0222	-0.182	1	0
11.05	-0.79013	0.12166	-0.91179	1	0
11.1	0.1275	0.2106	-0.0831	1	0
11.15	0.39167	0.28345	0.10822	1	0
11.2	-0.00294	0.33599	-0.33892	1	0
11.25	-0.03079	0.36542	-0.39622	1	0
11.3	-0.31171	0.37055	-0.68226	1	0
11.35	-0.23272	0.35177	-0.58449	1	0
11.4	0.2681	0.31101	-0.04292	1	0
11.45	0.5363	0.25158	0.28472	1	0
11.5	0.06728	0.17787	-0.11059	1	0
11.55	-0.5881	0.09508	-0.68318	1	0
11.6	0.46117	0.00882	0.45235	1	0
11.65	-0.14857	-0.07525	-0.07332	1	0
11.7	-0.0363	-0.15179	0.11549	1	0
11.75	0.09013	-0.21611	0.30624	1	0
11.8	-0.22226	-0.26447	0.04221	1	0
11.85	-0.33451	-0.2943	-0.04021	1	0
11.9	-0.02193	-0.30428	0.28235	1	0
11.95	0.44333	-0.29444	0.73777	1	0
12	-0.0599	-0.26609	0.20619	1	0
12.05	-0.29235	-0.22142	-0.07093	1	0
12.1	-0.01529	-0.1637	0.14841	1	0
12.15	-0.14949	-0.09738	-0.05211	1	0
12.2	0.32483	-0.0271	0.35192	1	0
12.25	0.47718	0.0424	0.43478	1	0
12.3	0.87572	0.10659	0.76913	1	0
12.35	0.65068	0.16147	0.4892	1	0
12.4	0.5691	0.2038	0.3653	1	0
12.45	-0.4449	0.23127	-0.67618	1	0
12.5	-1.19236	0.24265	-1.43501	1	0
12.55	-0.01051	0.2378	-0.24831	1	0
12.6	0.41648	0.21765	0.19883	1	0
12.65	-0.54766	0.18411	-0.73177	1	0
12.7	-0.0084	0.13989	-0.14829	1	0
12.75	0.71645	0.08831	0.62815	1	0
12.8	-0.01083	0.03301	-0.04384	1	0
12.85	-0.50001	-0.02224	-0.47777	1	0
12.9	-0.91916	-0.07382	-0.84534	1	0
12.95	-0.03254	-0.11852	0.08598	1	0
13	0.06241	-0.15369	0.2161	1	0
13.05	-0.47055	-0.1775	-0.29306	1	0
13.1	-0.16792	-0.18882	0.0209	1	0
13.15	0.20443	-0.18735	0.39178	1	0
13.2	-0.07658	-0.17368	0.09711	1	0
13.25	-0.62072	-0.14923	-0.47149	1	0
13.3	0.54379	-0.11603	0.65982	1	0
13.35	-0.21149	-0.07663	-0.13487	1	0
13.4	-0.71954	-0.03386	-0.68567	1	0
13.45	0.67747	0.00931	0.66815	1	0
13.5	0.59156	0.05005	0.54151	1	0
13.55	0.69124	0.08578	0.60546	1	0
13.6	-0.39728	0.11438	-0.51166	1	0
13.65	0.27948	0.13426	0.14522	1	0
13.7	0.9914	0.14451	0.84689	1	0
13.75	-0.90192	0.14487	-1.04679	1	0
13.8	0.33747	0.13576	0.20171	1	0
13.85	-0.21888	0.11817	-0.33705	1	0
13.9	1.39528	0.09366	1.30162	1	0
13.95	0.21887	0.06412	0.15475	1	0
14	-0.09764	0.03173	-0.12937	1	0
14.05	-0.46062	-0.00141	-0.45921	1	0
14.1	-0.73213	-0.03306	-0.69907	1	0
14.15	-0.74816	-0.06107	-0.68708	1	0
14.2	-0.40012	-0.08375	-0.31637	1	0
14.25	-0.04837	-0.09983	0.05145	1	0
14.3	1.11282	-0.10853	1.22135	1	0
14.35	-0.28766	-0.10964	-0.17803	1	0
14.4	-0.3593	-0.10342	-0.25589	1	0
14.45	0.0451	-0.09063	0.13573	1	0
14.5	0.28441	-0.07244	0.35685	1	0
14.55	0.1022	-0.05032	0.15252	1	0
14.6	-0.02966	-0.02592	-0.00373	1	0
14.65	0.53059	-0.000989351	0.53158	1	0
14.7	0.07086	0.0228	0.04806	1	0
14.75	-0.38384	0.04391	-0.42775	1	0
14.8	-0.41966	0.06107	-0.48074	1	0
14.85	-0.4648	0.07334	-0.53814	1	0
14.9	-0.1859	0.08013	-0.26603	1	0
14.95	-0.46059	0.08127	-0.54186	1	0
15	-0.46111	0.07696	-0.53807	1	0

## Sheet: Ag foil
Ag foil
k	Ag	fit	residual	running	window
0	0	0	0	0	0
0.05	0.0016	0.000218851	0.00138	0	0
0.1	0.006	0.000876026	0.00512	0	0
0.15	0.01261	0.00197	0.01063	0	0
0.2	0.02084	0.00351	0.01732	0	0
0.25	0.0301	0.0055	0.0246	0	0
0.3	0.03981	0.00795	0.03186	0	0
0.35	0.04937	0.01085	0.03852	0	0
0.4	0.05819	0.01423	0.04396	0	0
0.45	0.06568	0.01809	0.0476	0	0
0.5	0.07126	0.02245	0.04881	0	0
0.55	0.07433	0.02733	0.047	0	0
0.6	0.07431	0.03277	0.04154	0	0
0.65	0.0706	0.03881	0.03178	0	0
0.7	0.06261	0.04557	0.01704	0	0
0.75	0.04976	-0.05409	0.10385	0	0
0.8	0.03522	-0.06173	0.09695	0	0
0.85	0.01787	-0.06956	0.08743	0	0
0.9	-0.0045	-0.07634	0.07184	0	0
0.95	-0.03236	-0.08303	0.05067	0	0
1	-0.05312	-0.08724	0.03412	0	0
1.05	-0.07259	-0.09012	0.01753	0	0
1.1	-0.09506	-0.0909	-0.00416	0	0
1.15	-0.11674	-0.08709	-0.02965	0	0
1.2	-0.11961	-0.08052	-0.03909	0	0
1.25	-0.12165	-0.07052	-0.05113	0	0
1.3	-0.12277	-0.05358	-0.06919	0	0
1.35	-0.11477	-0.03295	-0.08182	0	0
1.4	-0.09301	-0.00876	-0.08424	0	0
1.45	-0.06533	0.02213	-0.08746	0	0
1.5	-0.03387	0.05646	-0.09033	0	0
1.55	3.06727e-05	0.09254	-0.09251	0	0
1.6	0.0329	0.13037	-0.09747	0	0
1.65	0.0663	0.16871	-0.10242	0	0
1.7	0.10227	0.20376	-0.10149	0	0
1.75	0.13412	0.23411	-0.09999	0	0
1.8	0.15622	0.2572	-0.10098	0	0
1.85	0.17131	0.27	-0.09869	0	0
1.9	0.17816	0.27164	-0.09347	0	0
1.95	0.17426	0.26126	-0.087	0	0
2	0.16026	0.23206	-0.0718	0	0
2.05	0.13633	0.1893	-0.05297	0	0
2.1	0.09997	0.13529	-0.03533	0	0
2.15	0.05279	0.06896	-0.01617	0	0
2.2	-0.00368	-0.00826	0.00459	0	0
2.25	-0.06868	-0.08134	0.01266	0	0
2.3	-0.13838	-0.14337	0.00499	0	0
2.35	-0.20326	-0.1959	-0.00737	0	0
2.4	-0.26066	-0.23729	-0.02336	0	0
2.45	-0.30592	-0.26029	-0.04563	0	0
2.5	-0.3314	-0.26319	-0.0682	0	0
2.55	-0.33675	-0.25244	-0.08431	0	0.00616
2.6	-0.32062	-0.21908	-0.10154	0	0.02447
2.65	-0.27379	-0.16212	-0.11167	0	0.0545
2.7	-0.19371	-0.08562	-0.10809	0	0.09549
2.75	-0.08466	0.00156	-0.08622	0	0.14645
2.8	0.05016	0.10029	-0.05013	0	0.20611
2.85	0.21645	0.20246	0.01399	0	0.273
2.9	0.40358	0.29863	0.10494	0	0.34549
2.95	0.56709	0.38549	0.18161	0	0.42178
3	0.68998	0.45119	0.23879	0.01716	0.5
3.05	0.75047	0.48617	0.2643	0.03819	0.57822
3.1	0.73712	0.48332	0.2538	0.05758	0.65451
3.15	0.63535	0.44145	0.1939	0.0689	0.72699
3.2	0.46962	0.3572	0.11242	0.0727	0.79389
3.25	0.24915	0.23214	0.01701	0.07279	0.85355
3.3	-0.00853	0.07187	-0.0804	0.07474	0.90451
3.35	-0.24924	-0.11241	-0.13683	0.08037	0.9455
3.4	-0.46642	-0.30845	-0.15797	0.08789	0.97553
3.45	-0.65573	-0.50218	-0.15354	0.09498	0.99384
3.5	-0.79251	-0.67486	-0.11766	0.09915	1
3.55	-0.85979	-0.80806	-0.05173	0.09995	1
3.6	-0.86951	-0.89363	0.02411	0.10013	1
3.65	-0.80044	-0.92191	0.12147	0.10457	1
3.7	-0.67615	-0.88073	0.20458	0.11717	1
3.75	-0.53511	-0.76941	0.2343	0.1337	1
3.8	-0.34547	-0.59949	0.25401	0.15312	1
3.85	-0.18923	-0.38063	0.1914	0.16415	1
3.9	-0.05206	-0.12527	0.07321	0.16576	1
3.95	0.06432	0.14625	-0.08193	0.16778	1
4	0.18838	0.41333	-0.22495	0.18301	1
4.05	0.33491	0.65704	-0.32214	0.21425	1
4.1	0.50851	0.85516	-0.34665	0.25042	1
4.15	0.71712	0.99288	-0.27576	0.27332	1
4.2	0.96763	1.06265	-0.09502	0.27603	1
4.25	1.17489	1.05981	0.11507	0.28002	1
4.3	1.28345	0.98193	0.30153	0.30739	1
4.35	1.20665	0.83599	0.37066	0.34875	1
4.4	1.01947	0.63457	0.3849	0.39334	1
4.45	0.53044	0.39307	0.13737	0.39902	1
4.5	0.11416	0.12535	-0.0112	0.39906	1
4.55	-0.3126	-0.14577	-0.16683	0.40744	1
4.6	-0.65436	-0.39872	-0.25564	0.42711	1
4.65	-0.88715	-0.61512	-0.27203	0.44939	1
4.7	-1.00918	-0.78155	-0.22763	0.46499	1
4.75	-1.04994	-0.88569	-0.16425	0.47311	1
4.8	-1.00264	-0.92151	-0.08113	0.47509	1
4.85	-0.87842	-0.88894	0.01052	0.47512	1
4.9	-0.69741	-0.79403	0.09662	0.47793	1
4.95	-0.49341	-0.64402	0.15061	0.48476	1
5	-0.30907	-0.45278	0.14372	0.49098	1
5.05	-0.14474	-0.23724	0.0925	0.49355	1
5.1	0.00483	-0.01538	0.02021	0.49368	1
5.15	0.13159	0.19721	-0.06563	0.49497	1
5.2	0.27274	0.38438	-0.11164	0.49872	1
5.25	0.382	0.53268	-0.15068	0.50556	1
5.3	0.51878	0.63984	-0.12106	0.50997	1
5.35	0.63499	0.69084	-0.05585	0.51091	1
5.4	0.71485	0.68374	0.03111	0.5112	1
5.45	0.71467	0.62216	0.09251	0.51378	1
5.5	0.60874	0.51541	0.09333	0.5164	1
5.55	0.43428	0.36983	0.06445	0.51765	1
5.6	0.24509	0.19998	0.0451	0.51826	1
5.65	0.05584	0.0219	0.03394	0.51861	1
5.7	-0.1316	-0.15415	0.02255	0.51876	1
5.75	-0.30173	-0.31045	0.00872	0.51878	1
5.8	-0.45469	-0.4335	-0.02119	0.51892	1
5.85	-0.5607	-0.51384	-0.04687	0.51958	1
5.9	-0.61983	-0.55314	-0.06668	0.52092	1
5.95	-0.61074	-0.5408	-0.06994	0.52239	1
6	-0.49464	-0.47876	-0.01588	0.52247	1
6.05	-0.31722	-0.37459	0.05736	0.52346	1
6.1	-0.1057	-0.24531	0.13961	0.52933	1
6.15	0.10233	-0.09058	0.19291	0.54053	1
6.2	0.26852	0.07623	0.19229	0.55166	1
6.25	0.38127	0.24029	0.14098	0.55764	1
6.3	0.45782	0.38669	0.07113	0.55916	1
6.35	0.47954	0.50177	-0.02223	0.55931	1
6.4	0.43899	0.57444	-0.13545	0.56484	1
6.45	0.39649	0.59721	-0.20072	0.57696	1
6.5	0.33808	0.56698	-0.2289	0.59274	1
6.55	0.24916	0.48743	-0.23826	0.60983	1
6.6	0.13176	0.37514	-0.24338	0.62766	1
6.65	0.01904	0.22861	-0.20957	0.64088	1
6.7	-0.07124	0.05822	-0.12946	0.64592	1
6.75	-0.1535	-0.12333	-0.03017	0.6462	1
6.8	-0.23319	-0.30196	0.06877	0.64762	1
6.85	-0.31694	-0.46332	0.14638	0.65407	1
6.9	-0.40075	-0.59394	0.1932	0.66531	1
6.95	-0.45855	-0.68239	0.22385	0.68039	1
7	-0.51787	-0.72024	0.20238	0.69272	1
7.05	-0.54923	-0.703	0.15377	0.69984	1
7.1	-0.55037	-0.63365	0.08328	0.70193	1
7.15	-0.50769	-0.51727	0.00958	0.70195	1
7.2	-0.3952	-0.3611	-0.0341	0.7023	1
7.25	-0.237	-0.17544	-0.06156	0.70344	1
7.3	-0.03235	0.02702	-0.05937	0.7045	1
7.35	0.1967	0.23208	-0.03538	0.70488	1
7.4	0.41135	0.42506	-0.01371	0.70494	1
7.45	0.55451	0.59184	-0.03733	0.70536	1
7.5	0.65269	0.71992	-0.06723	0.70672	1
7.55	0.73265	0.79824	-0.06559	0.70801	1
7.6	0.7898	0.81981	-0.03001	0.70828	1
7.65	0.81113	0.78632	0.02482	0.70847	1
7.7	0.78674	0.69949	0.08725	0.71076	1
7.75	0.68434	0.56473	0.11961	0.71507	1
7.8	0.50076	0.39077	0.10999	0.71871	1
7.85	0.2685	0.18908	0.07942	0.72061	1
7.9	0.00769	-0.02688	0.03457	0.72097	1
7.95	-0.25221	-0.24257	-0.00964	0.721	1
8	-0.49673	-0.44338	-0.05335	0.72185	1
8.05	-0.71064	-0.6146	-0.09604	0.72463	1
8.1	-0.83733	-0.74341	-0.09391	0.72728	1
8.15	-0.89425	-0.82354	-0.07071	0.72879	1
8.2	-0.88127	-0.84971	-0.03157	0.72909	1
8.25	-0.83127	-0.82024	-0.01102	0.72913	1
8.3	-0.75752	-0.73716	-0.02036	0.72925	1
8.35	-0.65393	-0.60601	-0.04792	0.72994	1
8.4	-0.5175	-0.43552	-0.08197	0.73197	1
8.45	-0.35248	-0.23701	-0.11547	0.73598	1
8.5	-0.11806	-0.02361	-0.09445	0.73867	1
8.55	0.12087	0.19009	-0.06922	0.74011	1
8.6	0.38312	0.38915	-0.00602	0.74012	1
8.65	0.63407	0.56144	0.07263	0.74171	1
8.7	0.81714	0.69602	0.12112	0.74612	1
8.75	0.93219	0.78451	0.14768	0.75269	1
8.8	0.96996	0.8216	0.14836	0.75931	1
8.85	0.94106	0.8054	0.13565	0.76485	1
8.9	0.86541	0.7375	0.12791	0.76978	1
8.95	0.73119	0.62282	0.10836	0.77331	1
9	0.43491	0.46932	-0.03441	0.77367	1
9.05	0.15993	0.28727	-0.12734	0.77855	1
9.1	-0.09546	0.08926	-0.18471	0.78882	1
9.15	-0.29977	-0.11138	-0.1884	0.79951	1
9.2	-0.4715	-0.30168	-0.16982	0.80819	1
9.25	-0.60078	-0.46958	-0.1312	0.81337	1
9.3	-0.64418	-0.60464	-0.03954	0.81384	1
9.35	-0.63557	-0.69873	0.06316	0.81504	1
9.4	-0.58874	-0.74651	0.15777	0.82253	1
9.45	-0.51955	-0.74571	0.22616	0.83793	1
9.5	-0.44837	-0.69727	0.2489	0.85658	1
9.55	-0.40928	-0.60468	0.1954	0.86807	1
9.6	-0.39796	-0.47465	0.07669	0.86984	1
9.65	-0.34349	-0.31703	-0.02646	0.87005	1
9.7	-0.26578	-0.14259	-0.12319	0.87462	1
9.75	-0.14577	0.03706	-0.18283	0.88469	1
9.8	0.04456	0.21023	-0.16567	0.89295	1
9.85	0.20722	0.36592	-0.15871	0.90053	1
9.9	0.34668	0.49452	-0.14784	0.90711	1
9.95	0.49411	0.58839	-0.09428	0.90978	1
10	0.61894	0.64232	-0.02338	0.90995	1
10.05	0.67944	0.65348	0.02597	0.91015	1
10.1	0.70502	0.62188	0.08314	0.91223	1
10.15	0.71367	0.55103	0.16264	0.9202	1
10.2	0.68286	0.44662	0.23625	0.937	1
10.25	0.53541	0.31633	0.21908	0.95144	1
10.3	0.28335	0.16933	0.11401	0.95536	1
10.35	0.00401	0.01564	-0.01163	0.9554	1
10.4	-0.22722	-0.13461	-0.09261	0.95798	1
10.45	-0.43472	-0.27179	-0.16294	0.96597	1
10.5	-0.59139	-0.38739	-0.204	0.9785	1
10.55	-0.61738	-0.47458	-0.1428	0.98464	0.99384
10.6	-0.56662	-0.52857	-0.03805	0.98507	0.97553
10.65	-0.48627	-0.54688	0.0606	0.98618	0.9455
10.7	-0.41769	-0.5294	0.11172	0.98994	0.90451
10.75	-0.35912	-0.47839	0.11928	0.99422	0.85355
10.8	-0.30662	-0.39819	0.09158	0.99674	0.79389
10.85	-0.24944	-0.29492	0.04548	0.99737	0.72699
10.9	-0.17904	-0.17598	-0.00306	0.99737	0.65451
10.95	-0.10714	-0.04957	-0.05757	0.99837	0.57822
11	0.00224	0.07589	-0.07365	1	0.5
11.05	0.13474	0.1924	-0.05766	1	0.42178
11.1	0.26482	0.29259	-0.02777	1	0.34549
11.15	0.34571	0.37042	-0.0247	1	0.273
11.2	0.37498	0.42161	-0.04663	1	0.20611
11.25	0.41877	0.44377	-0.025	1	0.14645
11.3	0.43958	0.43651	0.00307	1	0.09549
11.35	0.4224	0.40133	0.02106	1	0.0545
11.4	0.36798	0.34153	0.02645	1	0.02447
11.45	0.2758	0.26188	0.01392	1	0.00616
11.5	0.15647	0.16826	-0.01179	1	1.0694e-26
11.55	0.05923	0.06727	-0.00804	1	0
11.6	-0.03296	-0.03429	0.00132	1	0
11.65	-0.12607	-0.1298	0.00373	1	0
11.7	-0.22102	-0.21331	-0.00771	1	0
11.75	-0.31628	-0.27987	-0.03641	1	0
11.8	-0.33964	-0.32581	-0.01383	1	0
11.85	-0.32074	-0.34896	0.02821	1	0
11.9	-0.31426	-0.3487	0.03444	1	0
11.95	-0.28849	-0.32599	0.0375	1	0
12	-0.27531	-0.28316	0.00785	1	0
12.05	-0.21467	-0.22346	0.00879	1	0
12.1	-0.15368	-0.15135	-0.00233	1	0
12.15	-0.08832	-0.07232	-0.016	1	0
12.2	-0.0222	0.00813	-0.03033	1	0
12.25	0.10416	0.08464	0.01952	1	0
12.3	0.21547	0.15236	0.06311	1	0
12.35	0.28979	0.20719	0.0826	1	0
12.4	0.30382	0.24608	0.05774	1	0
12.45	0.29709	0.26717	0.02992	1	0
12.5	0.26108	0.26983	-0.00875	1	0
12.55	0.22936	0.25471	-0.02535	1	0
12.6	0.15344	0.22358	-0.07014	1	0
12.65	0.12475	0.1792	-0.05445	1	0
12.7	0.1176	0.12509	-0.0075	1	0
12.75	0.0852	0.06525	0.01996	1	0
12.8	0.03509	0.00386	0.03124	1	0
12.85	-0.04412	-0.05496	0.01085	1	0
12.9	-0.09636	-0.10747	0.01111	1	0
12.95	-0.16374	-0.1505	-0.01324	1	0
13	-0.23793	-0.18167	-0.05627	1	0
13.05	-0.24527	-0.19957	-0.04571	1	0
13.1	-0.23894	-0.20359	-0.03535	1	0
13.15	-0.25262	-0.19404	-0.05858	1	0
13.2	-0.21844	-0.17219	-0.04625	1	0
13.25	-0.17971	-0.14006	-0.03965	1	0
13.3	-0.11177	-0.10024	-0.01153	1	0
13.35	-0.04075	-0.05574	0.01499	1	0
13.4	0.03681	-0.00972	0.04653	1	0
13.45	0.05372	0.03471	0.01901	1	0
13.5	0.09563	0.07471	0.02092	1	0
13.55	0.16644	0.10784	0.0586	1	0
13.6	0.19165	0.13225	0.0594	1	0
13.65	0.14344	0.14677	-0.00333	1	0
13.7	0.14982	0.15093	-0.00111	1	0
13.75	0.11435	0.14496	-0.03061	1	0
13.8	0.09737	0.12978	-0.03241	1	0
13.85	0.06889	0.10684	-0.03795	1	0
13.9	0.07927	0.07806	0.00121	1	0
13.95	0.07793	0.04563	0.0323	1	0
14	0.04614	0.01187	0.03427	1	0
14.05	-0.00328	-0.02107	0.01779	1	0
14.1	-0.0578	-0.05099	-0.00681	1	0
14.15	-0.09337	-0.07596	-0.01741	1	0
14.2	-0.08584	-0.09454	0.00871	1	0
14.25	-0.06344	-0.10585	0.04241	1	0
14.3	-0.06098	-0.1095	0.04852	1	0
14.35	-0.0244	-0.10566	0.08126	1	0
14.4	-0.02817	-0.09498	0.06681	1	0
14.45	-0.04651	-0.07854	0.03204	1	0
14.5	-0.02436	-0.05777	0.03341	1	0
14.55	-0.00965	-0.03427	0.02463	1	0
14.6	-0.04698	-0.00978	-0.0372	1	0
14.65	-0.01605	0.01401	-0.03006	1	0
14.7	-0.02137	0.03555	-0.05692	1	0
14.75	-0.06279	0.05352	-0.11632	1	0
14.8	-0.05168	0.06692	-0.1186	1	0
14.85	0.01449	0.07511	-0.06062	1	0
14.9	0.02275	0.07783	-0.05508	1	0
14.95	0.04926	0.07521	-0.02595	1	0
15	0.07189	0.06773	0.00417	1	0
