# Supplementary material for: Cascade electrocatalysis via AgCu single-atom alloy and Ag nanoparticles in CO2 electroreduction toward multicarbon products
Source: Nat Commun. 2023 Oct 5;14:6142. doi: 10.1038/s41467-023-41871-w (PMC10556094; doi:10.1038/s41467-023-41871-w)
Supplement: Supplementary file 3 — Source Data [file 41467_2023_41871_MOESM3_ESM.zip › 6. Source Data/Figure S6C. Ag_Kedge_r_space.xlsx]

## Sheet: Ag foil
Ag foil
R	Ag	fit	Ag-Cu	residual	running	window
0	0.03708	0.04552	0.00136	0.00844	0	0
0.03068	0.03655	0.04434	0.0014	0.00845	0	0
0.06136	0.03497	0.04085	0.0015	0.00851	0	0
0.09204	0.03236	0.03524	0.00164	0.00862	0	0
0.12272	0.02879	0.02782	0.00175	0.00882	0	0
0.1534	0.02449	0.01915	0.00183	0.00914	0	0
0.18408	0.01992	0.01065	0.00185	0.0096	0	0
0.21476	0.0162	0.00903	0.00179	0.01023	0	0
0.24544	0.01532	0.01724	0.00165	0.01102	0	0
0.27612	0.01842	0.02716	0.00146	0.01195	0	0
0.3068	0.02408	0.03651	0.00124	0.01295	0	0
0.33748	0.03052	0.04444	0.00105	0.01396	0	0
0.36816	0.03663	0.05037	0.00101	0.01492	0	0
0.39884	0.04164	0.05387	0.00119	0.01576	0	0
0.42951	0.04501	0.05461	0.00151	0.01643	0	0
0.46019	0.04631	0.0524	0.0019	0.01689	0	0
0.49087	0.04525	0.04721	0.00228	0.01715	0	0
0.52155	0.04168	0.03915	0.00262	0.01723	0	0
0.55223	0.03565	0.0285	0.00287	0.01721	0	0
0.58291	0.02739	0.01572	0.00302	0.0172	0	0
0.61359	0.01758	0.00161	0.00305	0.01733	0	0
0.64427	0.00889	0.01394	0.00294	0.01773	0	0
0.67495	0.01263	0.02922	0.00269	0.01846	0	0
0.70563	0.02423	0.04374	0.0023	0.01954	0	0
0.73631	0.0363	0.05662	0.00178	0.02088	0	0
0.76699	0.04716	0.06704	0.00113	0.02234	0	0
0.79767	0.05586	0.07427	0.000401979	0.02377	0	0
0.82835	0.06162	0.0777	0.000442223	0.02502	0	0
0.85903	0.06384	0.07691	0.00129	0.02594	0	0
0.88971	0.06212	0.07172	0.00216	0.02644	0	0
0.92039	0.05626	0.06221	0.003	0.02645	0	0
0.95107	0.04635	0.04878	0.00377	0.02594	0	0
0.98175	0.03275	0.03248	0.00444	0.02492	0	0
1.01243	0.01633	0.01707	0.00498	0.02345	0	0
1.04311	0.00686	0.02025	0.00535	0.02165	0	0
1.07379	0.02518	0.03961	0.00553	0.01968	0	0
1.10447	0.0456	0.06086	0.00549	0.01778	0	0
1.13515	0.06502	0.08068	0.00522	0.01625	0	0
1.16583	0.08198	0.09738	0.00473	0.01542	0	0
1.19651	0.09515	0.10961	0.00401	0.01549	0	0
1.22718	0.10338	0.11627	0.00308	0.01646	0	0
1.25786	0.10574	0.11657	0.00203	0.0181	0	0
1.28854	0.10159	0.11012	0.00114	0.02014	0	0
1.31922	0.09065	0.09704	0.00153	0.02234	0	0
1.3499	0.07311	0.07834	0.00288	0.02455	0	0
1.38058	0.04987	0.05709	0.00442	0.02666	0.00886	1
1.41126	0.02441	0.04332	0.00598	0.02862	0.01907	1
1.44194	0.02431	0.05447	0.00749	0.0304	0.0306	1
1.47262	0.0559	0.0845	0.00888	0.03199	0.04336	1
1.5033	0.09155	0.12016	0.01008	0.03337	0.05724	1
1.53398	0.12626	0.15561	0.01105	0.03453	0.0721	1
1.56466	0.1575	0.18758	0.01174	0.03546	0.08778	1
1.59534	0.18311	0.21355	0.01213	0.03617	0.1041	1
1.62602	0.20138	0.23157	0.01221	0.03668	0.12087	1
1.6567	0.2112	0.24027	0.01204	0.03702	0.13796	1
1.68738	0.21248	0.23914	0.01172	0.0373	0.15531	1
1.71806	0.20674	0.22901	0.01149	0.03761	0.17294	1
1.74874	0.19819	0.21289	0.0117	0.0381	0.19105	1
1.77942	0.19471	0.19736	0.01275	0.03894	0.20995	1
1.8101	0.20672	0.1935	0.01488	0.04022	0.23012	1
1.84078	0.24112	0.21272	0.01812	0.04202	0.25213	1
1.87146	0.29663	0.25757	0.02231	0.04429	0.2766	1
1.90214	0.36696	0.32138	0.0273	0.04695	0.30408	1
1.93282	0.44523	0.39554	0.03292	0.04981	0.33501	1
1.9635	0.52523	0.47266	0.03903	0.05266	0.36959	1
1.99418	0.6014	0.54664	0.04552	0.0553	0.40772	1
2.02485	0.66866	0.61221	0.05224	0.05752	0.44897	1
2.05553	0.72238	0.6647	0.05908	0.05915	0.4926	1
2.08621	0.75846	0.70002	0.06591	0.06005	0.53757	1
2.11689	0.77341	0.71476	0.0726	0.06014	0.58267	1
2.14757	0.76454	0.70634	0.07902	0.05937	0.62662	1
2.17825	0.73014	0.6731	0.08506	0.05773	0.66818	1
2.20893	0.66962	0.61456	0.09059	0.05529	0.7063	1
2.23961	0.58389	0.53178	0.0955	0.05211	0.74016	1
2.27029	0.47599	0.42819	0.09969	0.04834	0.7693	1
2.30097	0.35354	0.31286	0.10307	0.04413	0.79358	1
2.33165	0.23947	0.21506	0.10557	0.03965	0.81318	1
2.36233	0.20853	0.21687	0.10713	0.03508	0.82853	1
2.39301	0.31473	0.33886	0.10771	0.03062	0.84021	1
2.42369	0.48267	0.50778	0.1073	0.02642	0.84892	1
2.45437	0.66751	0.69006	0.10589	0.02264	0.85531	1
2.48505	0.85312	0.8724	0.10352	0.01936	0.85999	1
2.51573	1.03043	1.04657	0.10022	0.01662	0.86343	1
2.54641	1.19259	1.20611	0.09606	0.01441	0.86602	1
2.57709	1.33397	1.3456	0.09111	0.01271	0.86804	1
2.60777	1.44994	1.46054	0.08548	0.01156	0.8697	1
2.63845	1.53692	1.54743	0.07927	0.01111	0.87124	1
2.66913	1.59244	1.60381	0.07262	0.0116	0.87292	1
2.69981	1.61519	1.62834	0.06563	0.01317	0.87508	1
2.73049	1.60509	1.62084	0.05846	0.01575	0.87818	1
2.76117	1.56322	1.58226	0.05122	0.01913	0.88274	1
2.79185	1.49181	1.51469	0.04406	0.02306	0.88937	1
2.82252	1.39412	1.4212	0.0371	0.02732	0.89868	1
2.8532	1.27436	1.30582	0.03045	0.03171	0.91121	1
2.88388	1.13751	1.17332	0.02422	0.03607	0.92743	1
2.91456	0.98919	1.02916	0.01852	0.04023	0.94762	1
2.94524	0.83558	0.87935	0.01343	0.04408	0.97185	1
2.97592	0.68345	0.73047	0.00905	0.04752	1	1
3.0066	0.54048	0.58989	0.00557	0.05046	1	0
3.03728	0.41609	0.46625	0.0035	0.05289	1	0
3.06796	0.32277	0.37006	0.00351	0.0548	1	0
3.09864	0.27413	0.31214	0.00459	0.05624	1	0
3.12932	0.27165	0.29536	0.00559	0.05726	1	0
3.16	0.29629	0.30703	0.0062	0.05795	1	0
3.19068	0.32613	0.32816	0.00638	0.05843	1	0
3.22136	0.34855	0.34512	0.00618	0.05879	1	0
3.25204	0.35833	0.35109	0.00566	0.05914	1	0
3.28272	0.35434	0.34364	0.00491	0.0596	1	0
3.3134	0.3377	0.32287	0.00402	0.06028	1	0
3.34408	0.31095	0.29045	0.00313	0.06138	1	0
3.37476	0.27768	0.24908	0.00244	0.06312	1	0
3.40544	0.24229	0.20236	0.00221	0.06581	1	0
3.43612	0.20992	0.15501	0.0025	0.06981	1	0
3.4668	0.18582	0.11412	0.00306	0.07548	1	0
3.49748	0.17366	0.09128	0.00363	0.08304	1	0
3.52816	0.17311	0.09551	0.0041	0.09257	1	0
3.55884	0.17984	0.117	0.00441	0.10394	1	0
3.58952	0.18839	0.14116	0.00453	0.11685	1	0
3.62019	0.19468	0.16061	0.00446	0.13084	1	0
3.65087	0.19652	0.17238	0.00422	0.14534	1	0
3.68155	0.19333	0.17548	0.00383	0.15972	1	0
3.71223	0.18582	0.17002	0.00332	0.17328	1	0
3.74291	0.17568	0.15681	0.00274	0.18531	1	0
3.77359	0.16529	0.13716	0.00215	0.19512	1	0
3.80427	0.15726	0.11285	0.00163	0.20205	1	0
3.83495	0.15357	0.08611	0.00135	0.20552	1	0
3.86563	0.15472	0.06009	0.00142	0.20505	1	0
3.89631	0.15945	0.04084	0.00173	0.20029	1	0
3.92699	0.16542	0.03882	0.0021	0.19106	1	0
3.95767	0.17017	0.05197	0.00243	0.17737	1	0
3.98835	0.17176	0.06795	0.00267	0.1594	1	0
4.01903	0.16899	0.08114	0.0028	0.13758	1	0
4.04971	0.16141	0.08961	0.00281	0.11261	1	0
4.08039	0.14932	0.09275	0.0027	0.08552	1	0
4.11107	0.13382	0.09056	0.00249	0.05816	1	0
4.14175	0.11684	0.08346	0.0022	0.03548	1	0
4.17243	0.10129	0.07218	0.00185	0.03271	1	0
4.20311	0.09093	0.0577	0.00147	0.05161	1	0
4.23379	0.08876	0.0412	0.00113	0.07499	1	0
4.26447	0.09448	0.02425	0.000905391	0.09654	1	0
4.29515	0.10445	0.01129	0.000901528	0.11406	1	0
4.32583	0.11449	0.01684	0.00109	0.12628	1	0
4.35651	0.12147	0.02992	0.00134	0.13235	1	0
4.38719	0.12334	0.04151	0.00158	0.13171	1	0
4.41786	0.11891	0.05015	0.00176	0.1241	1	0
4.44854	0.10767	0.05534	0.00188	0.10955	1	0
4.47922	0.08972	0.05692	0.00191	0.08844	1	0
4.5099	0.06593	0.05503	0.00187	0.06162	1	0
4.54058	0.03937	0.04997	0.00176	0.03151	1	0
4.57126	0.02753	0.04226	0.00158	0.02128	1	0
4.60194	0.05389	0.03253	0.00135	0.05495	1	0
4.63262	0.09259	0.02155	0.00109	0.09585	1	0
4.6633	0.13366	0.01037	0.00083272	0.1378	1	0
4.69398	0.17419	0.00505	0.000618718	0.17876	1	0
4.72466	0.21229	0.01383	0.000534183	0.2171	1	0
4.75534	0.24636	0.02291	0.000620188	0.25138	1	0
4.78602	0.27508	0.03032	0.000795091	0.28031	1	0
4.8167	0.29736	0.03557	0.000979374	0.30282	1	0
4.84738	0.31242	0.03846	0.00114	0.31807	1	0
4.87806	0.31975	0.03894	0.00125	0.32551	1	0
4.90874	0.31919	0.03713	0.00131	0.32486	1	0
4.93942	0.31091	0.03328	0.00132	0.3162	1	0
4.9701	0.2954	0.02773	0.00127	0.2999	1	0
5.00078	0.27348	0.02096	0.00118	0.27668	1	0
5.03146	0.24633	0.01354	0.00105	0.24757	1	0
5.06214	0.21554	0.00653	0.000897408	0.214	1	0
5.09282	0.1832	0.00533	0.000724597	0.17787	1	0
5.1235	0.15224	0.01108	0.000555014	0.1419	1	0
5.15418	0.12685	0.01692	0.000418769	0.11046	1	0
5.18486	0.1124	0.02164	0.000362189	0.09081	1	0
5.21553	0.11255	0.02491	0.000405139	0.09037	1	0
5.24621	0.12509	0.02659	0.000501329	0.10671	1	0
5.27689	0.14392	0.02667	0.00060315	0.13029	1	0
5.30757	0.16382	0.02524	0.000687286	0.15425	1	0
5.33825	0.18156	0.02247	0.000743566	0.17511	1	0
5.36893	0.19532	0.01862	0.000768011	0.1911	1	0
5.39961	0.20415	0.01399	0.000760209	0.20137	1	0
5.43029	0.20763	0.00893	0.000722243	0.2056	1	0
5.46097	0.20577	0.00398	0.000658168	0.20388	1	0
5.49165	0.19887	0.00275	0.000573756	0.19657	1	0
5.52233	0.1875	0.00678	0.000476557	0.18431	1	0
5.55301	0.17241	0.01063	0.000376679	0.16794	1	0
5.58369	0.15456	0.01368	0.000289189	0.14849	1	0
5.61437	0.13506	0.01576	0.0002374	0.12715	1	0
5.64505	0.11515	0.01679	0.000241032	0.10526	1	0
5.67573	0.09631	0.01679	0.000286408	0.08447	1	0
5.70641	0.0802	0.01584	0.000344084	0.06687	1	0
5.73709	0.0686	0.01405	0.000395797	0.05508	1	0
5.76777	0.06274	0.0116	0.000433041	0.05116	1	0
5.79845	0.06222	0.00869	0.000452197	0.05406	1	0
5.82913	0.065	0.00558	0.000452298	0.06011	1	0
5.85981	0.06876	0.00268	0.000434101	0.0662	1	0
5.89049	0.07186	0.00212	0.000399637	0.07064	1	0
5.92117	0.07347	0.00436	0.000351945	0.07274	1	0
5.95185	0.07335	0.0066	0.000294964	0.07241	1	0
5.98253	0.07169	0.00836	0.000233687	0.06996	1	0
6.0132	0.06899	0.00953	0.00017504	0.06601	1	0
6.04388	0.06599	0.01007	0.000130447	0.0615	1	0
6.07456	0.06357	0.00999	0.000116542	0.05759	1	0
6.10524	0.06252	0.00934	0.000135759	0.05552	1	0
6.13592	0.06334	0.00822	0.00016889	0.05619	1	0
6.1666	0.066	0.00672	0.000201043	0.05963	1	0
6.19728	0.07001	0.00497	0.000225731	0.06511	1	0
6.22796	0.07465	0.0031	0.00024039	0.07156	1	0
6.25864	0.07921	0.00122	0.000244292	0.07799	1	0
6.28932	0.08308	0.000544289	0.00023778	0.08361	1	0
6.32	0.08581	0.0021	0.000221926	0.08789	1	0
6.35068	0.08711	0.00336	0.000198333	0.09043	1	0
6.38136	0.08678	0.00429	0.000169016	0.09103	1	0
6.41204	0.08474	0.00486	0.00013635	0.08957	1	0
6.44272	0.08101	0.00506	0.000103236	0.08606	1	0
6.4734	0.07566	0.00492	7.38292e-05	0.08058	1	0
6.50408	0.06881	0.00449	5.54376e-05	0.07329	1	0
6.53476	0.06065	0.00383	5.59928e-05	0.06441	1	0
6.56544	0.05138	0.00304	7.01326e-05	0.05422	1	0
6.59612	0.04125	0.00228	8.70187e-05	0.04304	1	0
6.6268	0.03055	0.00183	0.000101446	0.0312	1	0
6.65748	0.01957	0.00197	0.000111584	0.01913	1	0
6.68816	0.00864	0.00255	0.000116952	0.00744	1	0
6.71884	0.00238	0.00323	0.000117716	0.00561	1	0
6.74952	0.01207	0.00386	0.000114416	0.01583	1	0
6.7802	0.02102	0.00436	0.000107815	0.02533	1	0
6.81087	0.02872	0.0047	9.87932e-05	0.03341	1	0
6.84155	0.0349	0.00487	8.82677e-05	0.03976	1	0
6.87223	0.03934	0.00489	7.71122e-05	0.0442	1	0
6.90291	0.0419	0.00479	6.60938e-05	0.04657	1	0
6.93359	0.04248	0.00459	5.58184e-05	0.04683	1	0
6.96427	0.04109	0.00432	4.6687e-05	0.04502	1	0
6.99495	0.03781	0.00403	3.88744e-05	0.04126	1	0
7.02563	0.03282	0.00374	3.23395e-05	0.03582	1	0
7.05631	0.02646	0.00347	2.68811e-05	0.02909	1	0
7.08699	0.01933	0.00323	2.22298e-05	0.02181	1	0
7.11767	0.01297	0.00301	1.81423e-05	0.01568	1	0
7.14835	0.01165	0.00281	1.44729e-05	0.01444	1	0
7.17903	0.01737	0.00263	1.12516e-05	0.01964	1	0
7.20971	0.02566	0.00244	8.90336e-06	0.02765	1	0
7.24039	0.03415	0.00225	8.5944e-06	0.03605	1	0
7.27107	0.04196	0.00206	1.12604e-05	0.0438	1	0
7.30175	0.04857	0.00188	1.63348e-05	0.05035	1	0
7.33243	0.05366	0.00171	2.3125e-05	0.05534	1	0
7.36311	0.05699	0.00156	3.12856e-05	0.05855	1	0
7.39379	0.05845	0.00145	4.05561e-05	0.05987	1	0
7.42447	0.05802	0.00135	5.06283e-05	0.05928	1	0
7.45515	0.05581	0.00126	6.1116e-05	0.05689	1	0
7.48583	0.05206	0.00116	7.15651e-05	0.05295	1	0
7.51651	0.04713	0.00106	8.14797e-05	0.04784	1	0
7.54719	0.0416	0.000927412	9.03558e-05	0.04215	1	0
7.57787	0.03632	0.000788386	9.77158e-05	0.03674	1	0
7.60854	0.03243	0.000673794	0.000103143	0.03278	1	0
7.63922	0.03113	0.0006519	0.000106309	0.03152	1	0
7.6699	0.03288	0.000774544	0.000107001	0.03339	1	0
7.70058	0.03696	0.00101	0.000105135	0.03765	1	0
7.73126	0.04215	0.00131	0.000100769	0.04302	1	0
7.76194	0.04739	0.00162	9.41e-05	0.04842	1	0
7.79262	0.05195	0.00192	8.54578e-05	0.05312	1	0
7.8233	0.05537	0.00219	7.5294e-05	0.05663	1	0
7.85398	0.05736	0.0024	6.4164e-05	0.05869	1	0
7.88466	0.05778	0.00255	5.27125e-05	0.05913	1	0
7.91534	0.0566	0.00262	4.16671e-05	0.05792	1	0
7.94602	0.05388	0.00262	3.18501e-05	0.05512	1	0
7.9767	0.04977	0.00255	2.41856e-05	0.0509	1	0
8.00738	0.04452	0.00241	1.94989e-05	0.04549	1	0
8.03806	0.03844	0.00223	1.77381e-05	0.03924	1	0
8.06874	0.03199	0.00205	1.7529e-05	0.03263	1	0
8.09942	0.02582	0.0019	1.73547e-05	0.02637	1	0
8.1301	0.02096	0.00185	1.66048e-05	0.02158	1	0
8.16078	0.01881	0.00191	1.57771e-05	0.01971	1	0
8.19146	0.02006	0.00206	1.64422e-05	0.02136	1	0
8.22214	0.0237	0.00228	2.01532e-05	0.02534	1	0
8.25282	0.02822	0.0025	2.68346e-05	0.03012	1	0
8.2835	0.03262	0.00269	3.54256e-05	0.03473	1	0
8.31418	0.03638	0.00282	4.49287e-05	0.03863	1	0
8.34486	0.0392	0.00288	5.45647e-05	0.04154	1	0
8.37554	0.04096	0.00284	6.3707e-05	0.04332	1	0
8.40621	0.04159	0.00272	7.18447e-05	0.04392	1	0
8.43689	0.04111	0.00253	7.8576e-05	0.04336	1	0
8.46757	0.03958	0.00228	8.36135e-05	0.04171	1	0
8.49825	0.03712	0.002	8.67902e-05	0.03907	1	0
8.52893	0.03385	0.00175	8.80639e-05	0.0356	1	0
8.55961	0.02997	0.00158	8.75165e-05	0.03148	1	0
8.59029	0.02567	0.00153	8.53478e-05	0.02689	1	0
8.62097	0.02122	0.0016	8.18633e-05	0.02208	1	0
8.65165	0.01698	0.00176	7.74554e-05	0.01735	1	0
8.68233	0.01346	0.00194	7.25755e-05	0.01315	1	0
8.71301	0.01149	0.0021	6.76938e-05	0.01025	1	0
8.74369	0.01166	0.0022	6.32425e-05	0.00967	1	0
8.77437	0.01357	0.00224	5.95452e-05	0.01134	1	0
8.80505	0.01623	0.00221	5.67503e-05	0.01404	1	0
8.83573	0.01896	0.00212	5.48008e-05	0.01689	1	0
8.86641	0.0214	0.00198	5.34674e-05	0.01945	1	0
8.89709	0.02336	0.00184	5.24317e-05	0.02154	1	0
8.92777	0.02476	0.00171	5.13791e-05	0.02306	1	0
8.95845	0.02555	0.00163	5.00629e-05	0.02397	1	0
8.98913	0.02573	0.00163	4.83302e-05	0.02427	1	0
9.01981	0.02532	0.0017	4.61173e-05	0.02399	1	0
9.05049	0.02437	0.00181	4.34295e-05	0.02316	1	0
9.08117	0.02293	0.00193	4.03121e-05	0.02184	1	0
9.11185	0.02108	0.00203	3.6823e-05	0.02008	1	0
9.14253	0.0189	0.00209	3.30098e-05	0.01796	1	0
9.17321	0.01647	0.0021	2.88964e-05	0.01557	1	0
9.20388	0.01392	0.00205	2.44828e-05	0.01301	1	0
9.23456	0.01137	0.00195	1.97595e-05	0.01039	1	0
9.26524	0.00899	0.0018	1.47444e-05	0.00788	1	0
9.29592	0.00705	0.00161	9.59493e-06	0.00576	1	0
9.3266	0.00597	0.00139	5.29593e-06	0.00461	1	0
9.35728	0.00605	0.00115	6.22337e-06	0.00496	1	0
9.38796	0.00704	0.000923234	1.15801e-05	0.00635	1	0
9.41864	0.00843	0.00070823	1.78122e-05	0.00804	1	0
9.44932	0.00986	0.00052296	2.41183e-05	0.00968	1	0
9.48	0.01115	0.000379372	3.01626e-05	0.01112	1	0
9.51068	0.01222	0.000284463	3.56892e-05	0.01228	1	0
9.54136	0.01303	0.000232546	4.0477e-05	0.01314	1	0
9.57204	0.01356	0.000203876	4.43406e-05	0.01368	1	0
9.60272	0.01382	0.000182744	4.71393e-05	0.01391	1	0
9.6334	0.01381	0.000175647	4.87873e-05	0.01385	1	0
9.66408	0.01355	0.000207131	4.92605e-05	0.01352	1	0
9.69476	0.01309	0.000284701	4.86007e-05	0.01294	1	0
9.72544	0.01245	0.000392799	4.69156e-05	0.01217	1	0
9.75612	0.01167	0.000515225	4.43751e-05	0.01125	1	0
9.7868	0.01082	0.000640193	4.12033e-05	0.01024	1	0
9.81748	0.00996	0.000759001	3.76651e-05	0.00923	1	0
9.84816	0.00919	0.000865285	3.40462e-05	0.00833	1	0
9.87884	0.0086	0.000954804	3.06218e-05	0.00767	1	0
9.90952	0.00831	0.00103	2.76126e-05	0.00741	1	0
9.9402	0.00839	0.00108	2.51323e-05	0.00763	1	0
9.97088	0.00884	0.00111	2.31493e-05	0.00831	1	0
