# Supplementary material for: Cascade electrocatalysis via AgCu single-atom alloy and Ag nanoparticles in CO2 electroreduction toward multicarbon products
Source: Nat Commun. 2023 Oct 5;14:6142. doi: 10.1038/s41467-023-41871-w (PMC10556094; doi:10.1038/s41467-023-41871-w)
Supplement: Supplementary file 3 — Source Data [file 41467_2023_41871_MOESM3_ESM.zip › 6. Source Data/Figure S6DE. Cu_Kedge_k_space.xlsx]

## Sheet: AgCu SANP
AgCu SANP
k	Cu_CuAg	fit	residual	running	window
0	0	0	0	0	0
0.05	-0.00191	0.000248514	-0.00216	0	0
0.1	-0.00752	0.000993438	-0.00852	0	0
0.15	-0.01663	0.00223	-0.01887	0	0
0.2	-0.02905	0.00396	-0.03301	0	0
0.25	-0.04458	0.00618	-0.05076	0	0
0.3	-0.06302	0.00888	-0.07191	0	0
0.35	-0.08419	0.01205	-0.09625	0	0
0.4	-0.10771	0.01569	-0.1234	0	0
0.45	-0.1328	0.01979	-0.15259	0	0
0.5	-0.1598	0.02433	-0.18412	0	0
0.55	-0.18865	0.02929	-0.21794	0	0
0.6	-0.2187	0.03468	-0.25337	0	0
0.65	-0.25064	0.04045	-0.29109	0	0
0.7	-0.28463	0.04661	-0.33124	0	0
0.75	-0.32037	0.05312	-0.37349	0	0
0.8	-0.35938	0.05995	-0.41933	0	0
0.85	-0.40034	0.06708	-0.46742	0	0
0.9	-0.44065	0.07446	-0.51511	0	0
0.95	-0.47756	0.08207	-0.55962	0	0
1	-0.50982	0.08984	-0.59966	0	0
1.05	-0.53507	0.09773	-0.63279	0	0
1.1	-0.54158	0.10565	-0.64722	0	0
1.15	-0.53759	0.11351	-0.6511	0	0
1.2	-0.50804	0.12119	-0.62924	0	0
1.25	-0.47666	0.12853	-0.60519	0	0
1.3	-0.41391	0.13526	-0.54917	0	0
1.35	-0.29684	0.14094	-0.43778	0	0
1.4	-0.20481	0.14455	-0.34937	0	0
1.45	-0.10471	0.14084	-0.24555	0	0
1.5	0.01808	-0.10253	0.12062	0	0
1.55	0.11604	-0.06285	0.17888	0	0
1.6	0.2062	-0.02152	0.22772	0	0
1.65	0.29912	0.02123	0.27789	0	0
1.7	0.38763	0.06865	0.31898	0	0
1.75	0.5135	0.11583	0.39768	0	0
1.8	0.65721	0.1664	0.49081	0	0
1.85	0.76282	0.21773	0.54509	0	0
1.9	0.8255	0.26963	0.55587	0	0
1.95	0.83707	0.32371	0.51335	0	0
2	0.80554	0.37669	0.42886	0	0
2.05	0.77934	0.42991	0.34943	0	0
2.1	0.73868	0.48185	0.25682	0	0
2.15	0.65139	0.53138	0.12001	0	0
2.2	0.5473	0.57792	-0.03062	0	0
2.25	0.44577	0.61982	-0.17405	0	0
2.3	0.33095	0.6562	-0.32525	0	0
2.35	0.21662	0.68449	-0.46787	0	0
2.4	0.10494	0.70324	-0.5983	0	0
2.45	0.01841	0.71171	-0.6933	0	0
2.5	-0.06237	0.70354	-0.7659	0	0
2.55	-0.08377	0.67711	-0.76089	0	0.00616
2.6	-0.07966	0.63649	-0.71615	0	0.02447
2.65	-0.05264	0.58236	-0.63499	0	0.0545
2.7	-0.05282	0.51239	-0.56521	0	0.09549
2.75	-0.04241	0.42388	-0.46629	0	0.14645
2.8	-0.04264	0.31911	-0.36175	0	0.20611
2.85	-0.08589	0.18692	-0.27281	0	0.273
2.9	-0.10353	0.03237	-0.1359	0	0.34549
2.95	-0.15427	-0.13468	-0.01958	0	0.42178
3	-0.20058	-0.3	0.09942	0.00206	0.5
3.05	-0.308	-0.45764	0.14964	0.00673	0.57822
3.1	-0.41047	-0.60528	0.1948	0.01465	0.65451
3.15	-0.55642	-0.73381	0.17738	0.02122	0.72699
3.2	-0.65096	-0.86049	0.20953	0.03038	0.79389
3.25	-0.75341	-0.96543	0.21202	0.03976	0.85355
3.3	-0.85539	-1.042	0.18661	0.04702	0.90451
3.35	-0.93013	-1.08738	0.15725	0.05218	0.9455
3.4	-0.98486	-1.10078	0.11592	0.05499	0.97553
3.45	-1.00658	-1.08244	0.07585	0.05619	0.99384
3.5	-0.89366	-1.03352	0.13985	0.06027	1
3.55	-0.93407	-0.95404	0.01997	0.06035	1
3.6	-0.89178	-0.84741	-0.04437	0.06076	1
3.65	-0.7732	-0.71858	-0.05462	0.06138	1
3.7	-0.57911	-0.5721	-0.00701	0.06139	1
3.75	-0.35476	-0.40569	0.05093	0.06194	1
3.8	-0.14218	-0.23119	0.08901	0.06359	1
3.85	0.0663	-0.055	0.1213	0.06666	1
3.9	0.30918	0.1193	0.18988	0.07418	1
3.95	0.50756	0.28835	0.2192	0.08421	1
4	0.59299	0.44203	0.15096	0.08896	1
4.05	0.70178	0.57583	0.12595	0.09227	1
4.1	0.89032	0.68645	0.20387	0.10094	1
4.15	1.02817	0.77172	0.25645	0.11467	1
4.2	1.04058	0.83079	0.20978	0.12385	1
4.25	0.94601	0.86419	0.08182	0.12525	1
4.3	0.90349	0.87541	0.02808	0.12541	1
4.35	0.85113	0.8641	-0.01297	0.12545	1
4.4	0.82525	0.83322	-0.00797	0.12546	1
4.45	0.75212	0.78686	-0.03474	0.12571	1
4.5	0.70916	0.73126	-0.02209	0.12581	1
4.55	0.66764	0.66808	-0.000440531	0.12581	1
4.6	0.51868	0.60058	-0.0819	0.12721	1
4.65	0.53404	0.53114	0.00291	0.12721	1
4.7	0.50441	0.46062	0.04379	0.12761	1
4.75	0.46641	0.39033	0.07608	0.12882	1
4.8	0.44718	0.32053	0.12666	0.13217	1
4.85	0.46081	0.24974	0.21106	0.14146	1
4.9	0.26271	0.17581	0.0869	0.14304	1
4.95	0.0388	0.09787	-0.05907	0.14377	1
5	-0.02551	0.0145	-0.04001	0.1441	1
5.05	-0.12979	-0.07623	-0.05356	0.1447	1
5.1	-0.2536	-0.17461	-0.07899	0.146	1
5.15	-0.35857	-0.27985	-0.07872	0.1473	1
5.2	-0.45621	-0.39053	-0.06568	0.1482	1
5.25	-0.56096	-0.50683	-0.05413	0.14881	1
5.3	-0.65612	-0.62292	-0.0332	0.14904	1
5.35	-0.8308	-0.73373	-0.09707	0.151	1
5.4	-0.9127	-0.83404	-0.07866	0.15229	1
5.45	-1.02866	-0.92037	-0.10829	0.15474	1
5.5	-1.06744	-0.98348	-0.08396	0.15621	1
5.55	-1.01853	-1.01802	-0.000511692	0.15621	1
5.6	-0.97859	-1.01945	0.04086	0.15656	1
5.65	-0.8354	-0.98443	0.14903	0.16119	1
5.7	-0.79422	-0.91216	0.11795	0.1641	1
5.75	-0.68709	-0.80325	0.11616	0.16691	1
5.8	-0.55591	-0.65963	0.10372	0.16916	1
5.85	-0.59326	-0.48431	-0.10895	0.17163	1
5.9	-0.55247	-0.28486	-0.2676	0.18658	1
5.95	-0.41838	-0.06935	-0.34903	0.212	1
6	-0.27857	0.15364	-0.4322	0.25097	1
6.05	-0.00318	0.37425	-0.37743	0.28069	1
6.1	0.42559	0.58132	-0.15574	0.28576	1
6.15	0.85001	0.7651	0.0849	0.28726	1
6.2	1.14211	0.9174	0.22471	0.2978	1
6.25	1.22187	1.03055	0.19133	0.30543	1
6.3	1.26145	1.09876	0.16269	0.31096	1
6.35	1.33844	1.11921	0.21922	0.32098	1
6.4	1.27649	1.09155	0.18494	0.32812	1
6.45	1.03363	1.01788	0.01575	0.32817	1
6.5	0.89873	0.90265	-0.00393	0.32818	1
6.55	0.87166	0.75236	0.1193	0.33114	1
6.6	0.51559	0.57522	-0.05963	0.33189	1
6.65	0.21818	0.38062	-0.16243	0.33739	1
6.7	0.07149	0.17861	-0.10713	0.33979	1
6.75	-0.20196	-0.02025	-0.18171	0.34668	1
6.8	-0.53668	-0.20623	-0.33045	0.36946	1
6.85	-0.62139	-0.37075	-0.25065	0.38257	1
6.9	-0.47516	-0.50674	0.03158	0.38278	1
6.95	-0.4311	-0.60903	0.17793	0.38938	1
7	-0.60512	-0.67449	0.06937	0.39039	1
7.05	-0.49869	-0.70216	0.20347	0.39903	1
7.1	-0.37986	-0.69317	0.31331	0.41951	1
7.15	-0.57755	-0.65057	0.07302	0.42062	1
7.2	-0.58115	-0.57934	-0.00181	0.42062	1
7.25	-0.34689	-0.4863	0.13941	0.42468	1
7.3	-0.14641	-0.37838	0.23197	0.4359	1
7.35	-0.07246	-0.2628	0.19034	0.44346	1
7.4	-0.23298	-0.14665	-0.08632	0.44502	1
7.45	-0.17667	-0.0365	-0.14017	0.44912	1
7.5	-0.20722	0.06198	-0.2692	0.46424	1
7.55	-0.21818	0.14422	-0.3624	0.49164	1
7.6	0.01503	0.20697	-0.19194	0.49933	1
7.65	0.22424	0.24774	-0.02351	0.49944	1
7.7	0.05466	0.26427	-0.20961	0.50861	1
7.75	0.15542	0.26011	-0.1047	0.5109	1
7.8	0.46299	0.23756	0.22542	0.5215	1
7.85	0.44761	0.19981	0.24781	0.53431	1
7.9	0.38239	0.15067	0.23172	0.54552	1
7.95	0.37992	0.09436	0.28556	0.56253	1
8	0.37695	0.03516	0.34179	0.58691	1
8.05	-0.000467643	-0.02278	0.02231	0.58701	1
8.1	-0.18045	-0.07566	-0.10479	0.5893	1
8.15	-0.32645	-0.1199	-0.20655	0.5982	1
8.2	-0.32575	-0.15206	-0.17369	0.6045	1
8.25	-0.40347	-0.17063	-0.23283	0.61581	1
8.3	-0.41491	-0.17468	-0.24023	0.62785	1
8.35	-0.23668	-0.16407	-0.07261	0.62895	1
8.4	-0.12233	-0.13948	0.01714	0.62901	1
8.45	0.08765	-0.10227	0.18992	0.63654	1
8.5	0.01995	-0.05444	0.0744	0.63769	1
8.55	0.29072	0.00153	0.28918	0.65514	1
8.6	0.32758	0.0628	0.26478	0.66977	1
8.65	0.11704	0.12688	-0.00984	0.66979	1
8.7	0.21757	0.19007	0.0275	0.66995	1
8.75	0.37985	0.24834	0.1315	0.67356	1
8.8	0.18708	0.29856	-0.11148	0.67615	1
8.85	0.13289	0.33786	-0.20497	0.68492	1
8.9	0.42181	0.36378	0.05802	0.68562	1
8.95	0.43722	0.37438	0.06283	0.68644	1
9	0.27225	0.36831	-0.09606	0.68837	1
9.05	0.17111	0.34489	-0.17378	0.69467	1
9.1	0.53882	0.30418	0.23464	0.70616	1
9.15	0.45095	0.24637	0.20458	0.71489	1
9.2	0.3341	0.17351	0.1606	0.72027	1
9.25	0.0275	0.08837	-0.06088	0.72105	1
9.3	0.10876	-0.00592	0.11468	0.72379	1
9.35	-0.19434	-0.10568	-0.08866	0.72543	1
9.4	-0.44173	-0.20676	-0.23497	0.73695	1
9.45	-0.48464	-0.30471	-0.17993	0.74371	1
9.5	-0.14636	-0.39497	0.24861	0.7566	1
9.55	-0.39927	-0.47309	0.07381	0.75774	1
9.6	-0.57217	-0.53493	-0.03724	0.75803	1
9.65	-0.45955	-0.57658	0.11704	0.76089	1
9.7	-0.63524	-0.59559	-0.03965	0.76121	1
9.75	-0.48825	-0.59017	0.10192	0.76338	1
9.8	-0.68577	-0.55949	-0.12628	0.76671	1
9.85	-0.47362	-0.50389	0.03027	0.7669	1
9.9	-0.73129	-0.42488	-0.3064	0.78649	1
9.95	-0.60766	-0.32518	-0.28248	0.80314	1
10	-0.37566	-0.2086	-0.16706	0.80896	1
10.05	-0.23571	-0.07988	-0.15583	0.81403	1
10.1	0.04445	0.05545	-0.011	0.81405	1
10.15	0.22487	0.19231	0.03256	0.81428	1
10.2	0.2972	0.32392	-0.02672	0.81442	1
10.25	0.54343	0.44398	0.09945	0.81649	1
10.3	0.51442	0.54668	-0.03226	0.81671	1
10.35	0.70557	0.62692	0.07866	0.818	1
10.4	1.03142	0.6806	0.35082	0.84368	1
10.45	0.686	0.70487	-0.01887	0.84375	1
10.5	0.53128	0.69827	-0.16699	0.84957	1
10.55	0.55275	0.66083	-0.10808	0.85201	0.99384
10.6	0.29361	0.59413	-0.30052	0.87085	0.97553
10.65	0.01818	0.50119	-0.48301	0.91953	0.9455
10.7	0.362	0.38633	-0.02433	0.91965	0.90451
10.75	0.29787	0.25498	0.04289	0.92004	0.85355
10.8	-0.26345	0.11336	-0.37682	0.94966	0.79389
10.85	-0.03604	-0.0318	-0.00424	0.94967	0.72699
10.9	0.0954	-0.17365	0.26904	0.96477	0.65451
10.95	0.02621	-0.30554	0.33175	0.98773	0.57822
11	-0.17895	-0.42141	0.24245	1	0.5
11.05	-0.26514	-0.51603	0.25089	1	0.42178
11.1	-0.41246	-0.58554	0.17308	1	0.34549
11.15	-0.33579	-0.62928	0.2935	1	0.273
11.2	-0.44551	-0.64354	0.19803	1	0.20611
11.25	-0.46741	-0.6282	0.16079	1	0.14645
11.3	-0.29477	-0.58463	0.28986	1	0.09549
11.35	0.0114	-0.51556	0.52695	1	0.0545
11.4	0.07134	-0.42492	0.49626	1	0.02447
11.45	0.12764	-0.31762	0.44526	1	0.00616
11.5	0.25208	-0.19927	0.45135	1	1.0694e-26
11.55	0.00476	-0.07587	0.08062	1	0
11.6	0.11212	0.04651	0.0656	1	0
11.65	0.18086	0.16204	0.01882	1	0
11.7	-0.01128	0.26541	-0.27669	1	0
11.75	-0.00459	0.3521	-0.35669	1	0
11.8	0.14218	0.41858	-0.2764	1	0
11.85	0.21616	0.46245	-0.2463	1	0
11.9	0.01992	0.48254	-0.46261	1	0
11.95	-0.17689	0.47889	-0.65578	1	0
12	-0.13832	0.45276	-0.59108	1	0
12.05	-0.35368	0.40646	-0.76013	1	0
12.1	-0.34978	0.34357	-0.69335	1	0
12.15	-0.4165	0.26843	-0.68492	1	0
12.2	-0.41947	0.18406	-0.60353	1	0
12.25	-0.41726	0.09508	-0.51234	1	0
12.3	-0.40677	0.00617	-0.41294	1	0
12.35	-0.03952	-0.0782	0.03868	1	0

## Sheet: Cu foil
Cu foil
k	Cu	fit	residual	running	window
0	0	0	0	0	0
0.05	-0.000563104	0.000907497	-0.00147	0	0
0.1	-0.00211	0.00363	-0.00574	0	0
0.15	-0.00442	0.0082	-0.01262	0	0
0.2	-0.00729	0.01461	-0.02191	0	0
0.25	-0.0105	0.02292	-0.03342	0	0
0.3	-0.01383	0.03316	-0.047	0	0
0.35	-0.01707	0.0454	-0.06247	0	0
0.4	-0.02009	0.05968	-0.07977	0	0
0.45	-0.02293	0.0761	-0.09904	0	0
0.5	-0.02576	0.09475	-0.12051	0	0
0.55	-0.02892	0.11573	-0.14465	0	0
0.6	-0.03349	0.13918	-0.17267	0	0
0.65	-0.03939	0.16524	-0.20463	0	0
0.7	-0.0483	0.19409	-0.24238	0	0
0.75	-0.06085	0.22594	-0.28679	0	0
0.8	-0.078	0.26107	-0.33907	0	0
0.85	-0.10017	0.29981	-0.39998	0	0
0.9	-0.12696	0.3426	-0.46956	0	0
0.95	-0.15584	0.39013	-0.54597	0	0
1	-0.18699	0.44355	-0.63054	0	0
1.05	-0.21414	0.50575	-0.71988	0	0
1.1	-0.23526	-0.6031	0.36784	0	0
1.15	-0.25127	-0.67577	0.4245	0	0
1.2	-0.26291	-0.72176	0.45885	0	0
1.25	-0.27611	-0.74472	0.46861	0	0
1.3	-0.29049	-0.72463	0.43414	0	0
1.35	-0.2999	-0.68177	0.38187	0	0
1.4	-0.30664	-0.58566	0.27902	0	0
1.45	-0.30378	-0.47042	0.16664	0	0
1.5	-0.27722	-0.32863	0.05142	0	0
1.55	-0.22812	-0.16791	-0.06021	0	0
1.6	-0.15397	-0.01418	-0.13978	0	0
1.65	-0.05394	0.13526	-0.1892	0	0
1.7	0.06565	0.26227	-0.19662	0	0
1.75	0.22724	0.35439	-0.12715	0	0
1.8	0.38625	0.41228	-0.02603	0	0
1.85	0.50087	0.43381	0.06706	0	0
1.9	0.58841	0.42525	0.16317	0	0
1.95	0.60299	0.39701	0.20598	0	0
2	0.53881	0.36185	0.17696	0	0
2.05	0.43116	0.33793	0.09323	0	0
2.1	0.30502	0.33707	-0.03206	0	0
2.15	0.15862	0.36765	-0.20903	0	0
2.2	0.06468	0.43336	-0.36869	0	0
2.25	0.01927	0.52604	-0.50677	0	0
2.3	0.04394	0.64626	-0.60231	0	0
2.35	0.16879	0.76855	-0.59976	0	0
2.4	0.3639	0.82828	-0.46438	0	0
2.45	0.54145	0.78716	-0.24571	0	0
2.5	0.58419	0.65578	-0.07159	0	0
2.55	0.44088	0.45824	-0.01737	0	0.00616
2.6	0.24111	0.22366	0.01745	0	0.02447
2.65	0.04404	-0.00417	0.04821	0	0.0545
2.7	-0.14028	-0.21356	0.07328	0	0.09549
2.75	-0.30803	-0.39971	0.09167	0	0.14645
2.8	-0.4825	-0.54713	0.06463	0	0.20611
2.85	-0.63976	-0.65782	0.01806	0	0.273
2.9	-0.70697	-0.71987	0.01291	0	0.34549
2.95	-0.71404	-0.72392	0.00988	0	0.42178
3	-0.68555	-0.67313	-0.01241	5.13157e-06	0.5
3.05	-0.62026	-0.57356	-0.04671	7.78045e-05	0.57822
3.1	-0.50531	-0.42709	-0.07822	0.00028164	0.65451
3.15	-0.33861	-0.2514	-0.08721	0.000534989	0.72699
3.2	-0.14298	-0.06319	-0.07979	0.000747082	0.79389
3.25	0.05642	0.13463	-0.07821	0.000950847	0.85355
3.3	0.25367	0.30805	-0.05437	0.00105	0.90451
3.35	0.45757	0.43673	0.02084	0.00106	0.9455
3.4	0.67646	0.52044	0.15601	0.00187	0.97553
3.45	0.83189	0.56082	0.27107	0.00432	0.99384
3.5	0.86109	0.53528	0.32581	0.00786	1
3.55	0.73626	0.44619	0.29006	0.01066	1
3.6	0.49627	0.31765	0.17862	0.01172	1
3.65	0.3314	0.15631	0.17509	0.01275	1
3.7	-0.12284	-0.02961	-0.09324	0.01304	1
3.75	-0.39118	-0.22053	-0.17065	0.01401	1
3.8	-0.568	-0.39208	-0.17593	0.01504	1
3.85	-0.66716	-0.53541	-0.13175	0.01562	1
3.9	-0.68922	-0.64076	-0.04845	0.01569	1
3.95	-0.63585	-0.70292	0.06707	0.01584	1
4	-0.54023	-0.72355	0.18333	0.01696	1
4.05	-0.47001	-0.70694	0.23693	0.01883	1
4.1	-0.47847	-0.66229	0.18382	0.01996	1
4.15	-0.53741	-0.59971	0.06229	0.02009	1
4.2	-0.54384	-0.52259	-0.02125	0.0201	1
4.25	-0.44345	-0.4432	-0.000250766	0.0201	1
4.3	-0.29903	-0.36429	0.06526	0.02024	1
4.35	-0.20849	-0.2826	0.07411	0.02043	1
4.4	-0.19602	-0.19237	-0.00365	0.02043	1
4.45	-0.18257	-0.08861	-0.09396	0.02072	1
4.5	-0.07496	0.03796	-0.11292	0.02115	1
4.55	0.13446	0.19403	-0.05957	0.02127	1
4.6	0.36545	0.37917	-0.01372	0.02127	1
4.65	0.54838	0.59054	-0.04216	0.02133	1
4.7	0.70017	0.81831	-0.11814	0.0218	1
4.75	0.8734	1.04437	-0.17097	0.02277	1
4.8	1.10557	1.24664	-0.14107	0.02343	1
4.85	1.38901	1.40335	-0.01433	0.02344	1
4.9	1.6329	1.49201	0.1409	0.0241	1
4.95	1.72047	1.49121	0.22926	0.02585	1
5	1.59662	1.39342	0.2032	0.02723	1
5.05	1.27288	1.20114	0.07174	0.0274	1
5.1	0.83376	0.92363	-0.08986	0.02767	1
5.15	0.39887	0.57968	-0.18081	0.02876	1
5.2	0.00633	0.19359	-0.18725	0.02993	1
5.25	-0.35395	-0.20777	-0.14618	0.03064	1
5.3	-0.61623	-0.5973	-0.01892	0.03065	1
5.35	-0.76348	-0.95385	0.19037	0.03186	1
5.4	-0.96297	-1.25695	0.29398	0.03474	1
5.45	-1.33981	-1.49458	0.15477	0.03553	1
5.5	-1.79881	-1.66292	-0.13589	0.03615	1
5.55	-2.16779	-1.76034	-0.40746	0.04168	1
5.6	-2.30853	-1.79583	-0.51269	0.05044	1
5.65	-2.18131	-1.77682	-0.40449	0.05589	1
5.7	-1.83842	-1.70799	-0.13042	0.05645	1
5.75	-1.36829	-1.58811	0.21982	0.05806	1
5.8	-0.89139	-1.4127	0.52131	0.06712	1
5.85	-0.48677	-1.17479	0.68802	0.08289	1
5.9	-0.20863	-0.86644	0.65781	0.0973	1
5.95	-0.08959	-0.48175	0.39216	0.10243	1
6	-0.08565	-0.02296	-0.06269	0.10256	1
6.05	-0.05984	0.49952	-0.55936	0.11298	1
6.1	0.17612	1.06374	-0.88762	0.13923	1
6.15	0.77751	1.6359	-0.85839	0.16377	1
6.2	1.70405	2.16883	-0.46479	0.17097	1
6.25	2.64336	2.61214	0.03122	0.171	1
6.3	3.22454	2.91573	0.30881	0.17418	1
6.35	3.36461	3.03675	0.32786	0.17776	1
6.4	3.22382	2.94617	0.27766	0.18033	1
6.45	2.94633	2.63419	0.31214	0.18358	1
6.5	2.53316	2.11347	0.41969	0.18944	1
6.55	1.89345	1.41938	0.47407	0.19693	1
6.6	1.03506	0.60521	0.42985	0.20309	1
6.65	0.02449	-0.2634	0.28789	0.20585	1
6.7	-1.07534	-1.09921	0.02387	0.20587	1
6.75	-2.20457	-1.82729	-0.37728	0.21061	1
6.8	-3.19522	-2.38537	-0.80986	0.23246	1
6.85	-3.8071	-2.73131	-1.0758	0.27101	1
6.9	-3.84383	-2.84786	-0.99597	0.30406	1
6.95	-3.27713	-2.74382	-0.53331	0.31354	1
7	-2.30655	-2.45163	0.14507	0.31424	1
7.05	-1.23244	-2.02167	0.78923	0.33499	1
7.1	-0.37029	-1.51119	1.1409	0.37835	1
7.15	0.1566	-0.97961	1.13621	0.42136	1
7.2	0.37735	-0.48934	0.86669	0.44638	1
7.25	0.35227	-0.08038	0.43265	0.45262	1
7.3	0.2322	0.22724	0.00496	0.45262	1
7.35	0.16306	0.43436	-0.2713	0.45507	1
7.4	0.15192	0.55993	-0.40801	0.46062	1
7.45	0.09729	0.63536	-0.53807	0.47026	1
7.5	-0.06403	0.69696	-0.76099	0.48956	1
7.55	-0.18304	0.77788	-0.96092	0.52032	1
7.6	0.06163	0.90002	-0.83839	0.54373	1
7.65	0.81264	1.07098	-0.25833	0.54596	1
7.7	1.76998	1.28216	0.48782	0.55389	1
7.75	2.44312	1.50679	0.93633	0.58309	1
7.8	2.69583	1.70557	0.99025	0.61576	1
7.85	2.69258	1.83364	0.85894	0.64034	1
7.9	2.49744	1.84873	0.64872	0.65436	1
7.95	2.06435	1.71925	0.3451	0.65833	1
8	1.37004	1.43081	-0.06077	0.65845	1
8.05	0.4705	0.99004	-0.51953	0.66744	1
8.1	-0.46888	0.42304	-0.89192	0.69394	1
8.15	-1.30828	-0.22429	-1.08398	0.73309	1
8.2	-1.92732	-0.88947	-1.03785	0.76897	1
8.25	-2.20894	-1.5058	-0.70314	0.78544	1
8.3	-2.14373	-2.01013	-0.1336	0.78604	1
8.35	-1.91003	-2.35138	0.44135	0.79253	1
8.4	-1.73718	-2.49718	0.76	0.81177	1
8.45	-1.6316	-2.43785	0.80625	0.83343	1
8.5	-1.4903	-2.18691	0.69661	0.84959	1
8.55	-1.31108	-1.77838	0.4673	0.85687	1
8.6	-1.07349	-1.25894	0.18546	0.85801	1
8.65	-0.74015	-0.68557	-0.05458	0.85811	1
8.7	-0.35095	-0.11756	-0.23339	0.85993	1
8.75	0.00553	0.39423	-0.3887	0.86496	1
8.8	0.3044	0.81201	-0.50761	0.87354	1
8.85	0.55239	1.11441	-0.56202	0.88407	1
8.9	0.77779	1.29702	-0.51923	0.89305	1
8.95	1.00931	1.37034	-0.36103	0.89739	1
9	1.23365	1.35559	-0.12194	0.89789	1
9.05	1.44275	1.27937	0.16338	0.89878	1
9.1	1.64361	1.16687	0.47674	0.90635	1
9.15	1.72186	1.04082	0.68104	0.9218	1
9.2	1.5617	0.91606	0.64564	0.93569	1
9.25	1.23087	0.79736	0.43351	0.94195	1
9.3	0.83059	0.68077	0.14982	0.94269	1
9.35	0.40186	0.55619	-0.15433	0.94349	1
9.4	-0.01648	0.41116	-0.42765	0.94958	1
9.45	-0.30786	0.23502	-0.54288	0.9594	1
9.5	-0.39386	0.02261	-0.41647	0.96518	1
9.55	-0.34044	-0.22319	-0.11725	0.96563	1
9.6	-0.34341	-0.49	0.14658	0.96635	1
9.65	-0.54097	-0.75908	0.21811	0.96794	1
9.7	-0.90837	-1.00551	0.09714	0.96825	1
9.75	-1.29064	-1.20214	-0.0885	0.96851	1
9.8	-1.395	-1.32414	-0.07086	0.96868	1
9.85	-1.20373	-1.35308	0.14936	0.96942	1
9.9	-1.01294	-1.28017	0.26723	0.9718	1
9.95	-0.87389	-1.10804	0.23415	0.97363	1
10	-0.67577	-0.85084	0.17507	0.97465	1
10.05	-0.45999	-0.53257	0.07258	0.97482	1
10.1	-0.2459	-0.18283	-0.06307	0.97496	1
10.15	-0.01261	0.16482	-0.17744	0.976	1
10.2	0.21692	0.47793	-0.26101	0.97827	1
10.25	0.43437	0.72971	-0.29534	0.98118	1
10.3	0.63735	0.90202	-0.26467	0.98351	1
10.35	0.8011	0.98711	-0.18601	0.98467	1
10.4	0.93564	0.98777	-0.05212	0.98476	1
10.45	1.04767	0.91596	0.13171	0.98533	1
10.5	1.08331	0.79027	0.29303	0.9882	1
10.55	1.00255	0.63263	0.36992	0.99275	0.99384
10.6	0.80764	0.46475	0.34288	0.99667	0.97553
10.65	0.50769	0.30511	0.20258	0.99804	0.9455
10.7	0.18184	0.16664	0.0152	0.99805	0.90451
10.75	-0.05253	0.05566	-0.10819	0.99844	0.85355
10.8	-0.16655	-0.02802	-0.13853	0.99908	0.79389
10.85	-0.16873	-0.08989	-0.07883	0.99928	0.72699
10.9	-0.11496	-0.13866	0.0237	0.9993	0.65451
10.95	-0.08989	-0.18382	0.09393	0.99959	0.57822
11	-0.12301	-0.2333	0.11029	1	0.5
11.05	-0.21327	-0.29154	0.07826	1	0.42178
11.1	-0.38775	-0.36015	-0.0276	1	0.34549
11.15	-0.56646	-0.43273	-0.13373	1	0.273
11.2	-0.6503	-0.49994	-0.15035	1	0.20611
11.25	-0.63755	-0.55026	-0.08729	1	0.14645
11.3	-0.62978	-0.572	-0.05778	1	0.09549
11.35	-0.64117	-0.55559	-0.08558	1	0.0545
11.4	-0.61019	-0.49554	-0.11465	1	0.02447
11.45	-0.51002	-0.39172	-0.11831	1	0.00616
11.5	-0.35391	-0.24986	-0.10405	1	1.0694e-26
11.55	-0.15833	-0.08108	-0.07724	1	0
11.6	0.05397	0.09944	-0.04547	1	0
11.65	0.25499	0.27441	-0.01943	1	0
11.7	0.46123	0.42672	0.03451	1	0
11.75	0.63739	0.54165	0.09574	1	0
11.8	0.75995	0.60878	0.15116	1	0
11.85	0.77741	0.62324	0.15417	1	0
11.9	0.66295	0.58613	0.07682	1	0
11.95	0.45225	0.50415	-0.0519	1	0
12	0.22293	0.38847	-0.16554	1	0
12.05	0.04847	0.25308	-0.20461	1	0
12.1	-0.05265	0.11261	-0.16526	1	0
12.15	-0.11104	-0.01885	-0.09219	1	0
12.2	-0.13314	-0.13003	-0.00312	1	0
12.25	-0.15619	-0.21357	0.05738	1	0
12.3	-0.1715	-0.26658	0.09508	1	0
12.35	-0.19029	-0.29033	0.10004	1	0
12.4	-0.22986	-0.28948	0.05962	1	0
