# Supplementary material for: Cascade electrocatalysis via AgCu single-atom alloy and Ag nanoparticles in CO2 electroreduction toward multicarbon products
Source: Nat Commun. 2023 Oct 5;14:6142. doi: 10.1038/s41467-023-41871-w (PMC10556094; doi:10.1038/s41467-023-41871-w)
Supplement: Supplementary file 3 — Source Data [file 41467_2023_41871_MOESM3_ESM.zip › 6. Source Data/Figure S6F. Cu_Kedge_r_space.xlsx]

## Sheet: Cu foil
Cu foil
R	Cu	fit	residual	running	window
0	0.04336	0.00791	0.03544	0	0
0.03068	0.04534	0.01975	0.03467	0	0
0.06136	0.05032	0.03603	0.03241	0	0
0.09204	0.05637	0.0508	0.02882	0	0
0.12272	0.06169	0.06279	0.0242	0	0
0.1534	0.06504	0.07122	0.01908	0	0
0.18408	0.06564	0.07551	0.01448	0	0
0.21476	0.06317	0.07535	0.0124	0	0
0.24544	0.0577	0.07066	0.01443	0	0
0.27612	0.04983	0.06163	0.01907	0	0
0.3068	0.04095	0.04868	0.02428	0	0
0.33748	0.03401	0.0325	0.02901	0	0
0.36816	0.03353	0.01409	0.03267	0	0
0.39884	0.04106	0.00762	0.03492	0	0
0.42951	0.05307	0.02739	0.03554	0	0
0.46019	0.06597	0.04702	0.03443	0	0
0.49087	0.07756	0.06482	0.0316	0	0
0.52155	0.08644	0.07967	0.02717	0	0
0.55223	0.09166	0.09066	0.02148	0	0
0.58291	0.09262	0.09703	0.01531	0	0
0.61359	0.08903	0.09828	0.01115	0	0
0.64427	0.08098	0.09414	0.01362	0	0
0.67495	0.06903	0.08464	0.02122	0	0
0.70563	0.05457	0.07012	0.03035	0	0
0.73631	0.04095	0.05124	0.03962	0	0
0.76699	0.03601	0.02916	0.04837	0	0
0.79767	0.04617	0.01007	0.05614	0	0
0.82835	0.06523	0.02685	0.0626	0	0
0.85903	0.08651	0.05295	0.06752	0	0
0.88971	0.10676	0.07845	0.07071	0	0
0.92039	0.12408	0.10151	0.07212	0	0
0.95107	0.1371	0.12077	0.07176	0	0
0.98175	0.14482	0.13506	0.06975	0	0
1.01243	0.14654	0.14341	0.06631	0.03036	1
1.04311	0.14182	0.14508	0.06171	0.05665	1
1.07379	0.13058	0.13964	0.05632	0.07855	1
1.10447	0.11303	0.12693	0.05057	0.09621	1
1.13515	0.08987	0.10713	0.04492	0.11014	1
1.16583	0.06275	0.08089	0.03978	0.12107	1
1.19651	0.03768	0.04998	0.03549	0.12976	1
1.22718	0.0389	0.0247	0.03215	0.13689	1
1.25786	0.07074	0.04524	0.02957	0.14293	1
1.28854	0.11111	0.08761	0.02733	0.14809	1
1.31922	0.15348	0.13377	0.02492	0.15238	1
1.3499	0.19534	0.18026	0.02186	0.15568	1
1.38058	0.23483	0.22493	0.0179	0.15789	1
1.41126	0.27025	0.26583	0.01305	0.15907	1
1.44194	0.29991	0.3011	0.0081	0.15952	1
1.47262	0.32222	0.32908	0.00728	0.15988	1
1.5033	0.33582	0.34849	0.01329	0.1611	1
1.53398	0.33986	0.35871	0.02162	0.16433	1
1.56466	0.3346	0.36047	0.03054	0.17077	1
1.59534	0.32249	0.35676	0.03938	0.18148	1
1.62602	0.31012	0.35428	0.04765	0.19716	1
1.6567	0.31043	0.36453	0.05494	0.218	1
1.68738	0.34098	0.40164	0.06086	0.24357	1
1.71806	0.41406	0.47586	0.06511	0.27284	1
1.74874	0.53007	0.58907	0.06745	0.30425	1
1.77942	0.68288	0.73737	0.06773	0.33593	1
1.8101	0.86586	0.91521	0.0659	0.36591	1
1.84078	1.07319	1.11702	0.062	0.39245	1
1.87146	1.2995	1.3374	0.05619	0.41425	1
1.90214	1.53939	1.57091	0.04869	0.43062	1
1.93282	1.78717	1.81189	0.03984	0.44157	1
1.9635	2.03683	2.05443	0.03004	0.4478	1
1.99418	2.28209	2.29242	0.01976	0.4505	1
2.02485	2.51654	2.51969	0.00971	0.45115	1
2.05553	2.73381	2.73013	0.00408	0.45126	1
2.08621	2.92779	2.9179	0.01112	0.45212	1
2.11689	3.09283	3.07762	0.01875	0.45455	1
2.14757	3.22397	3.20458	0.02493	0.45884	1
2.17825	3.31714	3.2949	0.02923	0.46474	1
2.20893	3.36931	3.34569	0.03143	0.47156	1
2.23961	3.37865	3.35518	0.03141	0.47837	1
2.27029	3.34459	3.3228	0.0292	0.48426	1
2.30097	3.26788	3.24922	0.02491	0.48854	1
2.33165	3.15056	3.13633	0.01877	0.49097	1
2.36233	2.99592	2.98718	0.01111	0.49183	1
2.39301	2.80835	2.80591	0.00253	0.49187	1
2.42369	2.5932	2.59752	0.00743	0.49225	1
2.45437	2.35656	2.36776	0.01713	0.49428	1
2.48505	2.10503	2.12288	0.02659	0.49916	1
2.51573	1.84546	1.86937	0.03532	0.50777	1
2.54641	1.58468	1.61372	0.04288	0.52047	1
2.57709	1.32923	1.36219	0.04891	0.53699	1
2.60777	1.08512	1.12052	0.05314	0.55648	1
2.63845	0.85757	0.89375	0.0554	0.57767	1
2.66913	0.65085	0.68596	0.05566	0.59907	1
2.69981	0.46819	0.50018	0.05405	0.61924	1
2.73049	0.31191	0.33829	0.05082	0.63707	1
2.76117	0.18449	0.20124	0.04643	0.65195	1
2.79185	0.09536	0.09126	0.04157	0.66389	1
2.82252	0.0833	0.04644	0.03714	0.67341	1
2.8532	0.13117	0.10463	0.03419	0.68148	1
2.88388	0.18476	0.16758	0.03348	0.68922	1
2.91456	0.23543	0.22455	0.03497	0.69767	1
2.94524	0.28426	0.27753	0.03775	0.70751	1
2.97592	0.33262	0.32844	0.0407	0.71894	1
3.0066	0.38065	0.37791	0.04286	0.73162	1
3.03728	0.42719	0.42529	0.04358	0.74474	1
3.06796	0.47038	0.46909	0.04247	0.75719	1
3.09864	0.50812	0.50745	0.03934	0.76788	1
3.12932	0.53863	0.53862	0.03419	0.77595	1
3.16	0.56073	0.56132	0.02719	0.78105	1
3.19068	0.57406	0.57491	0.01863	0.78345	1
3.22136	0.57917	0.57958	0.00894	0.784	1
3.25204	0.57748	0.57638	0.00168	0.78402	1
3.28272	0.57119	0.56716	0.01194	0.78501	1
3.3134	0.56296	0.55445	0.02189	0.78831	1
3.34408	0.55552	0.54113	0.03079	0.79486	1
3.37476	0.55108	0.53003	0.03809	0.80488	1
3.40544	0.55087	0.52334	0.04336	0.81786	1
3.43612	0.55483	0.52216	0.04622	0.83261	1
3.4668	0.56175	0.52628	0.04647	0.84752	1
3.49748	0.5697	0.53437	0.04405	0.86091	1
3.52816	0.57666	0.54454	0.03904	0.87144	1
3.55884	0.5811	0.55498	0.03175	0.8784	1
3.58952	0.58238	0.56448	0.02261	0.88193	1
3.62019	0.58103	0.57271	0.01238	0.88299	1
3.65087	0.57885	0.58042	0.00399	0.8831	1
3.68155	0.57876	0.58928	0.01095	0.88392	1
3.71223	0.58434	0.60157	0.02029	0.88676	1
3.74291	0.59907	0.61963	0.02778	0.89209	1
3.77359	0.6253	0.64523	0.03235	0.89932	1
3.80427	0.66353	0.67898	0.03314	0.9069	1
3.83495	0.71232	0.72009	0.02963	0.91296	1
3.86563	0.76885	0.76659	0.02224	0.91638	1
3.89631	0.82962	0.81565	0.01675	0.91832	1
3.92699	0.89109	0.86409	0.02889	0.92408	1
3.95767	0.9501	0.90876	0.05503	0.94498	1
3.98835	1.00405	0.94677	0.08926	1	1
4.01903	1.05101	0.97568	0.13007	1	0
4.04971	1.08971	0.99359	0.17655	1	0
4.08039	1.11952	0.9992	0.22782	1	0
4.11107	1.14039	0.9918	0.28285	1	0
4.14175	1.15271	0.97126	0.3405	1	0
4.17243	1.15725	0.93802	0.39954	1	0
4.20311	1.155	0.89299	0.45866	1	0
4.23379	1.14703	0.83751	0.51658	1	0
4.26447	1.13441	0.77329	0.57205	1	0
4.29515	1.11804	0.70227	0.62395	1	0
4.32583	1.09867	0.62657	0.67127	1	0
4.35651	1.07682	0.54838	0.71325	1	0
4.38719	1.05286	0.46989	0.74934	1	0
4.41786	1.02705	0.39318	0.77927	1	0
4.44854	0.99968	0.3202	0.80302	1	0
4.47922	0.97113	0.25267	0.82088	1	0
4.5099	0.94198	0.19211	0.83335	1	0
4.54058	0.91305	0.13984	0.84118	1	0
4.57126	0.88539	0.09716	0.84524	1	0
4.60194	0.86018	0.06568	0.84644	1	0
4.63262	0.83864	0.04733	0.84571	1	0
4.6633	0.82177	0.04157	0.84381	1	0
4.69398	0.81014	0.04202	0.84129	1	0
4.72466	0.80376	0.04224	0.83844	1	0
4.75534	0.80198	0.03957	0.83524	1	0
4.78602	0.80356	0.03368	0.8314	1	0
4.8167	0.80685	0.02516	0.8264	1	0
4.84738	0.80999	0.01514	0.8196	1	0
4.87806	0.81118	0.00665	0.81031	1	0
4.90874	0.80881	0.01095	0.79789	1	0
4.93942	0.80161	0.02043	0.78184	1	0
4.9701	0.78871	0.02895	0.76182	1	0
5.00078	0.76965	0.03549	0.73772	1	0
5.03146	0.74435	0.03961	0.70964	1	0
5.06214	0.71313	0.04113	0.6779	1	0
5.09282	0.67661	0.0401	0.64299	1	0
5.1235	0.63562	0.03671	0.60554	1	0
5.15418	0.59121	0.03133	0.56628	1	0
5.18486	0.54448	0.02444	0.52596	1	0
5.21553	0.49659	0.01667	0.48532	1	0
5.24621	0.44863	0.0091	0.44501	1	0
5.27689	0.40161	0.00596	0.40558	1	0
5.30757	0.35637	0.01108	0.36743	1	0
5.33825	0.31361	0.01737	0.33082	1	0
5.36893	0.27382	0.02265	0.29588	1	0
5.39961	0.23734	0.02637	0.26265	1	0
5.43029	0.20437	0.02833	0.23112	1	0
5.46097	0.17503	0.02847	0.2013	1	0
5.49165	0.14939	0.02688	0.17328	1	0
5.52233	0.12755	0.02374	0.14728	1	0
5.55301	0.10959	0.01936	0.12369	1	0
5.58369	0.09551	0.01414	0.10309	1	0
5.61437	0.08508	0.00876	0.08622	1	0
5.64505	0.0777	0.00516	0.07377	1	0
5.67573	0.07239	0.00726	0.066	1	0
5.70641	0.06798	0.01183	0.06225	1	0
5.73709	0.06343	0.01613	0.06103	1	0
5.76777	0.05806	0.0195	0.06074	1	0
5.79845	0.0517	0.02167	0.06028	1	0
5.82913	0.04494	0.02253	0.05937	1	0
5.85981	0.03952	0.02208	0.05846	1	0
5.89049	0.0385	0.0204	0.05866	1	0
5.92117	0.04415	0.01765	0.06129	1	0
5.95185	0.05549	0.01405	0.06714	1	0
5.98253	0.06995	0.00989	0.07603	1	0
6.0132	0.08545	0.00559	0.08694	1	0
6.04388	0.10048	0.00261	0.09857	1	0
6.07456	0.1139	0.00481	0.10962	1	0
6.10524	0.12478	0.00836	0.11894	1	0
6.13592	0.13239	0.01145	0.12557	1	0
6.1666	0.13618	0.01374	0.12878	1	0
6.19728	0.13582	0.01512	0.1281	1	0
6.22796	0.13128	0.01553	0.12336	1	0
6.25864	0.12283	0.015	0.11478	1	0
6.28932	0.11129	0.0136	0.10314	1	0
6.32	0.09823	0.01148	0.09018	1	0
6.35068	0.08653	0.00878	0.07915	1	0
6.38136	0.0807	0.00572	0.07519	1	0
6.41204	0.08511	0.00253	0.08259	1	0
6.44272	0.10013	0.000994349	0.10048	1	0
6.4734	0.12229	0.0038	0.12473	1	0
6.50408	0.14782	0.00637	0.15158	1	0
6.53476	0.17391	0.00843	0.17841	1	0
6.56544	0.19855	0.0099	0.20336	1	0
6.59612	0.22024	0.0107	0.22498	1	0
6.6268	0.2378	0.01085	0.24215	1	0
6.65748	0.25031	0.01038	0.25401	1	0
6.68816	0.25709	0.00936	0.25994	1	0
6.71884	0.25772	0.00791	0.25957	1	0
6.74952	0.25201	0.00616	0.25281	1	0
6.7802	0.24003	0.00429	0.2398	1	0
6.81087	0.22212	0.00258	0.22099	1	0
6.84155	0.19893	0.00182	0.19713	1	0
6.87223	0.17145	0.00264	0.16936	1	0
6.90291	0.14128	0.00386	0.13947	1	0
6.93359	0.1112	0.00488	0.11053	1	0
6.96427	0.08672	0.00557	0.08841	1	0
6.99495	0.07787	0.00589	0.08248	1	0
7.02563	0.09107	0.00584	0.09687	1	0
7.05631	0.11894	0.00549	0.1242	1	0
7.08699	0.15239	0.00493	0.15645	1	0
7.11767	0.18666	0.00427	0.18932	1	0
7.14835	0.21939	0.00368	0.22062	1	0
7.17903	0.24925	0.00335	0.2491	1	0
7.20971	0.27543	0.00336	0.27402	1	0
7.24039	0.29745	0.00364	0.29496	1	0
7.27107	0.31508	0.004	0.31174	1	0
7.30175	0.32828	0.00429	0.32435	1	0
7.33243	0.33716	0.00442	0.33293	1	0
7.36311	0.34198	0.00434	0.33771	1	0
7.39379	0.34306	0.00405	0.33902	1	0
7.42447	0.34079	0.00358	0.33722	1	0
7.45515	0.33561	0.00297	0.33269	1	0
7.48583	0.32791	0.00232	0.3258	1	0
7.51651	0.31812	0.00177	0.31691	1	0
7.54719	0.30659	0.00158	0.30633	1	0
7.57787	0.29367	0.00186	0.29436	1	0
7.60854	0.27964	0.00239	0.28125	1	0
7.63922	0.26481	0.00296	0.26724	1	0
7.6699	0.24943	0.00346	0.25258	1	0
7.70058	0.23378	0.00385	0.23749	1	0
7.73126	0.21816	0.00412	0.22225	1	0
7.76194	0.20288	0.00427	0.20714	1	0
7.79262	0.18827	0.00432	0.19248	1	0
7.8233	0.17466	0.00428	0.17858	1	0
7.85398	0.16238	0.00416	0.16578	1	0
7.88466	0.1517	0.00398	0.15437	1	0
7.91534	0.14278	0.00373	0.1446	1	0
7.94602	0.13571	0.00343	0.13664	1	0
7.9767	0.1304	0.00306	0.13054	1	0
8.00738	0.1267	0.00263	0.12623	1	0
8.03806	0.12435	0.00212	0.12354	1	0
8.06874	0.1231	0.00155	0.12224	1	0
8.09942	0.12269	0.000937418	0.12207	1	0
8.1301	0.12295	0.000304627	0.12277	1	0
8.16078	0.12372	0.000385643	0.12411	1	0
8.19146	0.12488	0.001	0.12587	1	0
8.22214	0.12631	0.00157	0.12788	1	0
8.25282	0.12791	0.00205	0.12995	1	0
8.2835	0.12953	0.00243	0.13191	1	0
8.31418	0.13102	0.00267	0.13358	1	0
8.34486	0.13223	0.00278	0.13482	1	0
8.37554	0.13303	0.00274	0.1355	1	0
8.40621	0.13333	0.00257	0.13556	1	0
8.43689	0.1331	0.00228	0.13499	1	0
8.46757	0.13239	0.00191	0.13386	1	0
8.49825	0.13131	0.0015	0.1323	1	0
8.52893	0.13007	0.00115	0.13055	1	0
8.55961	0.12892	0.00102	0.12888	1	0
8.59029	0.12812	0.00117	0.1276	1	0
8.62097	0.12792	0.00149	0.127	1	0
8.65165	0.12848	0.00182	0.12726	1	0
8.68233	0.12987	0.00211	0.12848	1	0
8.71301	0.13198	0.0023	0.13056	1	0
8.74369	0.13461	0.00239	0.1333	1	0
8.77437	0.13747	0.00237	0.13635	1	0
8.80505	0.14018	0.00226	0.13934	1	0
8.83573	0.1424	0.00206	0.14187	1	0
8.86641	0.14379	0.0018	0.14358	1	0
8.89709	0.14408	0.00151	0.14415	1	0
8.92777	0.14306	0.00122	0.14337	1	0
8.95845	0.14059	0.000965005	0.1411	1	0
8.98913	0.13664	0.000796361	0.13728	1	0
9.01981	0.13124	0.000728947	0.13195	1	0
9.05049	0.12451	0.000733701	0.12524	1	0
9.08117	0.11666	0.00075439	0.11737	1	0
9.11185	0.10797	0.000748701	0.10864	1	0
9.14253	0.09884	0.000697083	0.09944	1	0
9.17321	0.08975	0.000596528	0.09026	1	0
9.20388	0.08126	0.00045642	0.08168	1	0
9.23456	0.07401	0.000304037	0.07432	1	0
9.26524	0.06863	0.000227179	0.0688	1	0
9.29592	0.06555	0.000333773	0.06555	1	0
9.3266	0.0648	0.000524422	0.06462	1	0
9.35728	0.06598	0.000725663	0.06563	1	0
9.38796	0.06839	0.000916542	0.0679	1	0
9.41864	0.07126	0.00109	0.07069	1	0
9.44932	0.07392	0.00125	0.07333	1	0
9.48	0.07587	0.00139	0.07535	1	0
9.51068	0.07678	0.00153	0.07643	1	0
9.54136	0.0765	0.00167	0.0764	1	0
9.57204	0.07499	0.0018	0.07523	1	0
9.60272	0.07239	0.00193	0.07304	1	0
9.6334	0.06896	0.00204	0.07006	1	0
9.66408	0.06514	0.00214	0.0667	1	0
9.69476	0.06152	0.00221	0.06347	1	0
9.72544	0.05884	0.00224	0.06105	1	0
9.75612	0.05787	0.00223	0.06008	1	0
9.7868	0.05912	0.00219	0.06108	1	0
9.81748	0.06268	0.00211	0.06418	1	0
9.84816	0.06817	0.002	0.06911	1	0
9.87884	0.07495	0.00186	0.07535	1	0
9.90952	0.08236	0.00172	0.08229	1	0
9.9402	0.08981	0.00157	0.08938	1	0
9.97088	0.09682	0.00143	0.09614	1	0
