# Supplementary material for: Cascade electrocatalysis via AgCu single-atom alloy and Ag nanoparticles in CO2 electroreduction toward multicarbon products
Source: Nat Commun. 2023 Oct 5;14:6142. doi: 10.1038/s41467-023-41871-w (PMC10556094; doi:10.1038/s41467-023-41871-w)
Supplement: Supplementary file 3 — Source Data [file 41467_2023_41871_MOESM3_ESM.zip › 6. Source Data/Figure S8&S9. Standard curves.xlsx]

## Sheet: CH4
CH4
Percentage	Peak area	Error bar
0	0	0
0.05	100.977	0.64803
0.1	174.609	2.06077
0.2	344.863	1.18021
0.3	520.648	1.46853
0.5	860.226	2.38014

## Sheet: C2H4
C2H4
Percentage	Peak area	Error bar
0	0	0
0.05	187.58	1.14766
0.1	323.035	4.61347
0.2	634.54	1.49852
0.3	959.218	2.55527
0.5	1580.73	4.0854

## Sheet: CO
CO
Percentage	Peak area	Error bar
0	0	0
0.05	173.452	0.81374
0.1	298.607	1.72576
0.2	604.42	1.65398
0.3	922.283	2.43417
0.5	1511.41	41.3635

## Sheet: HCOO-
HCOO-
c (mM)	Area ratio
0	0
2	1.02
4	2.07
6	3.07
8	3.91

## Sheet: C2H5OH
C2H5OH
c (mM)	Area ratio
0	0
2	2.12
4	4.23
6	6.5
8	8.35
10	10.32

## Sheet: CH3COO-
CH3COO-
c (mM)	Area ratio
0	0
2	4.04
4	8.09
6	11.84
8	16.65
10	19.51

## Sheet: C3H7OH
C3H7OH
c (mM)	Area ratio
0	0
2	1.45
4	2.63
6	3.44
8	4.2
